# Supplementary material for: CD40L modulates transcriptional signatures of neutrophils in the bone marrow associated with development and trafficking
Source: JCI Insight. 2021 Aug 23;6(16):e148652. doi: 10.1172/jci.insight.148652 (PMC8410015; doi:10.1172/jci.insight.148652)
Supplement: Supplemental data set 1 [file jciinsight-6-148652-s120.xlsx]

## Sheet: DEGs- mice
Gene ID	Gene Name	Gene Length	padj(CD40L-/- vs WT)	Gene Type	Gene Description
ENSMUSG00000085882	2610507I01Rik	1360	0	processed_transcript	RIKEN_cDNA_2610507I01_gene
ENSMUSG00000060807	Serpina6	1605	0.00010305	protein_coding	serine_(or_cysteine)_peptidase_inhibitor_clade_A_member_6
ENSMUSG00000054469	Lclat1	4467	0.00010673	protein_coding	lysocardiolipin_acyltransferase_1
ENSMUSG00000033831	Fgb	1644	0.00012266	protein_coding	fibrinogen_beta_chain
ENSMUSG00000020917	Acly	4426	0.00013747	protein_coding	ATP_citrate_lyase
ENSMUSG00000003038	Hmgn2	2159	0.00015051	protein_coding	high_mobility_group_nucleosomal_binding_domain_2
ENSMUSG00000001249	Hpn	1861	0.00015393	protein_coding	hepsin
ENSMUSG00000051727	Kctd14	2340	0.00020244	protein_coding	potassium_channel_tetramerisation_domain_containing_14
ENSMUSG00000029915	Clec5a	3747	0.00021171	protein_coding	C-type_lectin_domain_family_5_member_a
ENSMUSG00000022438	Parvb	3784	0.00027467	protein_coding	parvin_beta
ENSMUSG00000014686	Ceacam16	1635	0.00027743	protein_coding	carcinoembryonic_antigen-related_cell_adhesion_molecule_16
ENSMUSG00000056999	Ide	4962	0.00030107	protein_coding	insulin_degrading_enzyme
ENSMUSG00000030876	Mettl9	1822	0.00034116	protein_coding	methyltransferase_like_9
ENSMUSG00000036104	Rab3gap1	4243	0.00034116	protein_coding	RAB3_GTPase_activating_protein_subunit_1
ENSMUSG00000045767	B230219D22Rik	4651	0.00034116	protein_coding	RIKEN_cDNA_B230219D22_gene
ENSMUSG00000030789	Itgax	4045	0.0004105	protein_coding	integrin_alpha_X
ENSMUSG00000015027	Galns	2585	0.00041346	protein_coding	galactosamine_(N-acetyl)-6-sulfate_sulfatase
ENSMUSG00000053411	Cbx7	6057	0.00041454	protein_coding	chromobox_7
ENSMUSG00000053332	Gas5	2556	0.00041874	processed_transcript	growth_arrest_specific_5
ENSMUSG00000021957	Tkt	3225	0.00041874	protein_coding	transketolase
ENSMUSG00000042312	S100a13	715	0.00041874	protein_coding	S100_calcium_binding_protein_A13
ENSMUSG00000024122	Pdpk1	7161	0.00041874	protein_coding	3-phosphoinositide_dependent_protein_kinase_1
ENSMUSG00000007415	Gatad1	2545	0.00046378	protein_coding	GATA_zinc_finger_domain_containing_1
ENSMUSG00000031785	Gpr56	3605	0.00048682	protein_coding	G_protein-coupled_receptor_56
ENSMUSG00000041921	Metap1d	2770	0.00055072	protein_coding	methionyl_aminopeptidase_type_1D_(mitochondrial)
ENSMUSG00000029840	Mtpn	3960	0.00062617	protein_coding	myotrophin
ENSMUSG00000052212	Cd177	2712	0.00062642	protein_coding	CD177_antigen
ENSMUSG00000038844	Kif16b	6383	0.00062642	protein_coding	kinesin_family_member_16B
ENSMUSG00000018474	Chd3	7261	0.00064683	protein_coding	chromodomain_helicase_DNA_binding_protein_3
ENSMUSG00000006462	A530013C23Rik	3489	0.00066019	lincRNA	RIKEN_cDNA_A530013C23_gene
ENSMUSG00000089682	Bcl2l2	4008	0.0007385	protein_coding	BCL2-like_2
ENSMUSG00000026005	Rpe	2724	0.00077479	protein_coding	ribulose-5-phosphate-3-epimerase
ENSMUSG00000021665	Hexb	1904	0.00078595	protein_coding	hexosaminidase_B
ENSMUSG00000051413	Plagl2	5571	0.00080063	protein_coding	pleiomorphic_adenoma_gene-like_2
ENSMUSG00000030359	Pzp	4695	0.00082147	protein_coding	pregnancy_zone_protein
ENSMUSG00000017697	Ada	1688	0.00082218	protein_coding	adenosine_deaminase
ENSMUSG00000054630	Ugt2b5	1858	0.00082702	protein_coding	UDP_glucuronosyltransferase_2_family_polypeptide_B5
ENSMUSG00000031216	Stard8	4963	0.00096977	protein_coding	START_domain_containing_8
ENSMUSG00000029998	Pcyox1	4291	0.00098399	protein_coding	prenylcysteine_oxidase_1
ENSMUSG00000032083	Apoa1	1035	0.0010023	protein_coding	apolipoprotein_A-I
ENSMUSG00000038116	Phf20	5737	0.0010513	protein_coding	PHD_finger_protein_20
ENSMUSG00000030203	Dusp16	5104	0.0011416	protein_coding	dual_specificity_phosphatase_16
ENSMUSG00000024758	Rtn3	5030	0.0011493	protein_coding	reticulon_3
ENSMUSG00000025786	Zdhhc3	5380	0.001251	protein_coding	zinc_finger_DHHC_domain_containing_3
ENSMUSG00000043953	Ccrl2	2110	0.0013285	protein_coding	chemokine_(C-C_motif)_receptor-like_2
ENSMUSG00000040385	Ppp1ca	1379	0.0013347	protein_coding	protein_phosphatase_1_catalytic_subunit_alpha_isoform
ENSMUSG00000034168	Irf2bpl	4112	0.0013351	protein_coding	interferon_regulatory_factor_2_binding_protein-like
ENSMUSG00000034175	Rhbdd3	2333	0.001362	protein_coding	rhomboid_domain_containing_3
ENSMUSG00000094796	BC147527	504	0.0013961	protein_coding	cDNA_sequence_BC147527
ENSMUSG00000023942	Slc29a1	2216	0.0014092	protein_coding	solute_carrier_family_29_(nucleoside_transporters)_member_1
ENSMUSG00000040520	Manea	4867	0.0014375	protein_coding	mannosidase_endo-alpha
ENSMUSG00000033860	Fgg	1564	0.0015424	protein_coding	fibrinogen_gamma_chain
ENSMUSG00000026827	Gpd2	5759	0.0015824	protein_coding	glycerol_phosphate_dehydrogenase_2_mitochondrial
ENSMUSG00000089796	Gm16575	1615	0.0015871	processed_transcript	predicted_gene_16575
ENSMUSG00000016194	Hsd11b1	1583	0.0015905	protein_coding	hydroxysteroid_11-beta_dehydrogenase_1
ENSMUSG00000038357	Camp	601	0.0016667	protein_coding	cathelicidin_antimicrobial_peptide
ENSMUSG00000016528	Mapkapk2	2854	0.0017064	protein_coding	MAP_kinase-activated_protein_kinase_2
ENSMUSG00000061981	Flot2	2712	0.0017309	protein_coding	flotillin_2
ENSMUSG00000059108	Ifitm6	541	0.001868	protein_coding	interferon_induced_transmembrane_protein_6
ENSMUSG00000027177	Hipk3	7454	0.0019193	protein_coding	homeodomain_interacting_protein_kinase_3
ENSMUSG00000020785	Camkk1	3717	0.0019193	protein_coding	calcium/calmodulin-dependent_protein_kinase_kinase_1_alpha
ENSMUSG00000050241	Klre1	1303	0.0019254	protein_coding	killer_cell_lectin-like_receptor_family_E_member_1
ENSMUSG00000027531	Impa1	2988	0.0019365	protein_coding	inositol_(myo)-1(or_4)-monophosphatase_1
ENSMUSG00000020429	Igfbp1	1525	0.0020288	protein_coding	insulin-like_growth_factor_binding_protein_1
ENSMUSG00000031328	Flna	8456	0.0020289	protein_coding	filamin_alpha
ENSMUSG00000030098	Grip2	5520	0.0020293	protein_coding	glutamate_receptor_interacting_protein_2
ENSMUSG00000057074	Ces1g	2388	0.0020989	protein_coding	carboxylesterase_1G
ENSMUSG00000004018	Fancl	2724	0.0022709	protein_coding	Fanconi_anemia_complementation_group_L
ENSMUSG00000020788	Atp2a3	4606	0.0023098	protein_coding	ATPase_Ca++_transporting_ubiquitous
ENSMUSG00000020522	Mfap3	4839	0.00256	protein_coding	microfibrillar-associated_protein_3
ENSMUSG00000074093	Svip	3059	0.0026293	protein_coding	small_VCP/p97-interacting_protein
ENSMUSG00000022010	Tsc22d1	4999	0.0026955	protein_coding	TSC22_domain_family_member_1
ENSMUSG00000008435	Rdh13	3078	0.0027314	protein_coding	retinol_dehydrogenase_13_(all-trans_and_9-cis)
ENSMUSG00000006179	Prss16	2152	0.002912	protein_coding	protease_serine_16_(thymus)
ENSMUSG00000062822	4833420G17Rik	2574	0.0029362	protein_coding	RIKEN_cDNA_4833420G17_gene
ENSMUSG00000026667	Uhmk1	7864	0.0030235	protein_coding	U2AF_homology_motif_(UHM)_kinase_1
ENSMUSG00000020422	Tns3	7483	0.0030235	protein_coding	tensin_3
ENSMUSG00000058258	Idi1	3027	0.0030615	protein_coding	isopentenyl-diphosphate_delta_isomerase
ENSMUSG00000018654	Ikzf1	5163	0.0031823	protein_coding	IKAROS_family_zinc_finger_1
ENSMUSG00000022265	Ank	3498	0.003214	protein_coding	progressive_ankylosis
ENSMUSG00000097906	Gm9625	955	0.0032356	pseudogene	predicted_gene_9625
ENSMUSG00000027122	Arl14ep	3337	0.0032356	protein_coding	ADP-ribosylation_factor-like_14_effector_protein
ENSMUSG00000061286	Exosc5	1030	0.0033842	protein_coding	exosome_component_5
ENSMUSG00000024042	Sik1	4511	0.0035327	protein_coding	salt_inducible_kinase_1
ENSMUSG00000026080	Chst10	3115	0.0035328	protein_coding	carbohydrate_sulfotransferase_10
ENSMUSG00000061666	Gdpd1	2336	0.003564	protein_coding	glycerophosphodiester_phosphodiesterase_domain_containing_1
ENSMUSG00000021036	Sptlc2	6710	0.0036071	protein_coding	serine_palmitoyltransferase_long_chain_base_subunit_2
ENSMUSG00000028207	Asph	6694	0.0036821	protein_coding	aspartate-beta-hydroxylase
ENSMUSG00000034664	Itga2b	3437	0.0038286	protein_coding	integrin_alpha_2b
ENSMUSG00000013646	Sh3bp5l	6171	0.0039202	protein_coding	SH3_binding_domain_protein_5_like
ENSMUSG00000024048	Myl12a	1937	0.0039937	protein_coding	myosin_light_chain_12A_regulatory_non-sarcomeric
ENSMUSG00000020593	Lpin1	5626	0.004017	protein_coding	lipin_1
ENSMUSG00000021585	Cast	2894	0.0041876	protein_coding	calpastatin
ENSMUSG00000001150	Mcm3ap	6382	0.0041974	protein_coding	minichromosome_maintenance_deficient_3_(S._cerevisiae)_associated_protein
ENSMUSG00000090121	Abhd12b	3028	0.0042047	protein_coding	abhydrolase_domain_containing_12B
ENSMUSG00000054720	Lrrc8c	6976	0.0043326	protein_coding	leucine_rich_repeat_containing_8_family_member_C
ENSMUSG00000032679	Cd59a	1806	0.0043596	protein_coding	CD59a_antigen
ENSMUSG00000033909	Usp36	5655	0.0047296	protein_coding	ubiquitin_specific_peptidase_36
ENSMUSG00000039501	Znfx1	7218	0.0047426	protein_coding	zinc_finger_NFX1-type_containing_1
ENSMUSG00000059669	Taf1b	2019	0.0047431	protein_coding	TATA_box_binding_protein_(Tbp)-associated_factor_RNA_polymerase_I_B
ENSMUSG00000004100	Ppan	1834	0.0048698	protein_coding	peter_pan_homolog_(Drosophila)
ENSMUSG00000035310	Lin54	4592	0.0050622	protein_coding	lin-54_homolog_(C._elegans)
ENSMUSG00000044258	Ctla2a	1373	0.0051458	protein_coding	cytotoxic_T_lymphocyte-associated_protein_2_alpha
ENSMUSG00000035078	Mtmr9	2402	0.0051472	protein_coding	myotubularin_related_protein_9
ENSMUSG00000054263	Lifr	9655	0.0052191	protein_coding	leukemia_inhibitory_factor_receptor
ENSMUSG00000024949	Sf1	4353	0.0052604	protein_coding	splicing_factor_1
ENSMUSG00000031865	Dctn1	4321	0.0053736	protein_coding	dynactin_1
ENSMUSG00000003379	Cd79a	1457	0.0054526	protein_coding	CD79A_antigen_(immunoglobulin-associated_alpha)
ENSMUSG00000037172	E330009J07Rik	6742	0.0054761	protein_coding	RIKEN_cDNA_E330009J07_gene
ENSMUSG00000004815	Dgkq	5345	0.0054943	protein_coding	diacylglycerol_kinase_theta
ENSMUSG00000052736	Klrc2	3179	0.0056413	protein_coding	killer_cell_lectin-like_receptor_subfamily_C_member_2
ENSMUSG00000056185	Snx32	1650	0.0056556	protein_coding	sorting_nexin_32
ENSMUSG00000048373	Fgfbp1	1154	0.0057187	protein_coding	fibroblast_growth_factor_binding_protein_1
ENSMUSG00000095105	Edaradd	8103	0.006029	protein_coding	EDAR_(ectodysplasin-A_receptor)-associated_death_domain
ENSMUSG00000033862	Cdk10	1643	0.0061032	protein_coding	cyclin-dependent_kinase_10
ENSMUSG00000028759	Hp1bp3	5155	0.0061211	protein_coding	heterochromatin_protein_1_binding_protein_3
ENSMUSG00000050377	Il31ra	3665	0.0062593	protein_coding	interleukin_31_receptor_A
ENSMUSG00000022351	Sqle	4467	0.0062866	protein_coding	squalene_epoxidase
ENSMUSG00000028378	Ptgr1	2296	0.0063694	protein_coding	prostaglandin_reductase_1
ENSMUSG00000060803	Gstp1	757	0.0065978	protein_coding	glutathione_S-transferase_pi_1
ENSMUSG00000038437	Mllt6	7274	0.006615	protein_coding	myeloid/lymphoid_or_mixed-lineage_leukemia_(trithorax_homolog_Drosophila);_translocated_to_6
ENSMUSG00000038280	Ostm1	4387	0.006615	protein_coding	osteopetrosis_associated_transmembrane_protein_1
ENSMUSG00000022350	E430025E21Rik	4032	0.006973	protein_coding	RIKEN_cDNA_E430025E21_gene
ENSMUSG00000022439	Parvg	2700	0.0071912	protein_coding	parvin_gamma
ENSMUSG00000019370	Calm3	2290	0.0073869	protein_coding	calmodulin_3
ENSMUSG00000026542	Apcs	983	0.007464	protein_coding	serum_amyloid_P-component
ENSMUSG00000028465	Tln1	8393	0.0075601	protein_coding	talin_1
ENSMUSG00000025492	Ifitm3	678	0.0076774	protein_coding	interferon_induced_transmembrane_protein_3
ENSMUSG00000004562	Arhgef40	5621	0.0077658	protein_coding	Rho_guanine_nucleotide_exchange_factor_(GEF)_40
ENSMUSG00000073609	D2hgdh	3459	0.0080376	protein_coding	D-2-hydroxyglutarate_dehydrogenase
ENSMUSG00000031246	Sh3bgrl	2882	0.0081383	protein_coding	SH3-binding_domain_glutamic_acid-rich_protein_like
ENSMUSG00000020899	Pfas	6373	0.0081518	protein_coding	phosphoribosylformylglycinamidine_synthase_(FGAR_amidotransferase)
ENSMUSG00000069792	Wfdc17	533	0.0081676	protein_coding	WAP_four-disulfide_core_domain_17
ENSMUSG00000039713	Plekhg5	4113	0.0081678	protein_coding	pleckstrin_homology_domain_containing_family_G_(with_RhoGef_domain)_member_5
ENSMUSG00000001552	Jup	3205	0.0083534	protein_coding	junction_plakoglobin
ENSMUSG00000028719	Cmpk1	3170	0.0083635	protein_coding	cytidine_monophosphate_(UMP-CMP)_kinase_1
ENSMUSG00000020424	Gatsl3	1574	0.0083635	protein_coding	GATS_protein-like_3
ENSMUSG00000058672	Tubb2a	1584	0.0084064	protein_coding	tubulin_beta_2A_class_IIA
ENSMUSG00000097180	2700038G22Rik	1261	0.0086949	lincRNA	RIKEN_cDNA_2700038G22_gene
ENSMUSG00000067629	Syngap1	4023	0.0088731	protein_coding	synaptic_Ras_GTPase_activating_protein_1_homolog_(rat)
ENSMUSG00000035109	Shc4	4343	0.0088896	protein_coding	SHC_(Src_homology_2_domain_containing)_family_member_4
ENSMUSG00000020787	P2rx1	2486	0.0088896	protein_coding	purinergic_receptor_P2X_ligand-gated_ion_channel_1
ENSMUSG00000090150	Acad11	3463	0.0090976	protein_coding	acyl-Coenzyme_A_dehydrogenase_family_member_11
ENSMUSG00000040857	Erf	3505	0.0092091	protein_coding	Ets2_repressor_factor
ENSMUSG00000087179	Gm14230	874	0.009299	lincRNA	predicted_gene_14230
ENSMUSG00000034867	Ankrd27	4284	0.0095426	protein_coding	ankyrin_repeat_domain_27_(VPS9_domain)
ENSMUSG00000101061	RP24-547I3.1	3316	0.0095426	lincRNA	predicted_gene_29643
ENSMUSG00000029073	Gltpd1	2662	0.0095544	protein_coding	ceramide-1-phosphate_transfer_protein
ENSMUSG00000059182	Skap2	1638	0.0095868	protein_coding	src_family_associated_phosphoprotein_2
ENSMUSG00000043252	Tmem64	4670	0.009641	protein_coding	transmembrane_protein_64
ENSMUSG00000014867	Surf4	3281	0.0098375	protein_coding	surfeit_gene_4
ENSMUSG00000005103	Wdr1	2948	0.0099491	protein_coding	WD_repeat_domain_1
ENSMUSG00000022803	Popdc2	2169	0.0099491	protein_coding	popeye_domain_containing_2
ENSMUSG00000040774	Cept1	2814	0.010215	protein_coding	choline/ethanolaminephosphotransferase_1
ENSMUSG00000040720	1110037F02Rik	6571	0.010222	protein_coding	RIKEN_cDNA_1110037F02_gene
ENSMUSG00000071659	Hnrnpul2	5726	0.010368	protein_coding	heterogeneous_nuclear_ribonucleoprotein_U-like_2
ENSMUSG00000054091	1810037I17Rik	1131	0.010399	protein_coding	RIKEN_cDNA_1810037I17_gene
ENSMUSG00000033429	Mcee	824	0.010617	protein_coding	methylmalonyl_CoA_epimerase
ENSMUSG00000020527	Myo19	5360	0.010642	protein_coding	myosin_XIX
ENSMUSG00000042269	Fam92b	1187	0.010719	protein_coding	family_with_sequence_similarity_92_member_B
ENSMUSG00000018923	Med11	902	0.010847	protein_coding	mediator_complex_subunit_11
ENSMUSG00000028107	Tars2	3322	0.010893	protein_coding	threonyl-tRNA_synthetase_2_mitochondrial_(putative)
ENSMUSG00000029464	Gpn3	2198	0.011125	protein_coding	GPN-loop_GTPase_3
ENSMUSG00000001467	Cyp51	3931	0.011296	protein_coding	cytochrome_P450_family_51
ENSMUSG00000026003	Acadl	1916	0.011427	protein_coding	acyl-Coenzyme_A_dehydrogenase_long-chain
ENSMUSG00000094806	Cyp2d10	1647	0.01162	protein_coding	cytochrome_P450_family_2_subfamily_d_polypeptide_10
ENSMUSG00000033114	Slc35d2	2276	0.011886	protein_coding	solute_carrier_family_35_member_D2
ENSMUSG00000042215	Bag2	1860	0.012347	protein_coding	BCL2-associated_athanogene_2
ENSMUSG00000016255	Tubb1	1406	0.012406	protein_coding	tubulin_beta_1_class_VI
ENSMUSG00000029101	Rgs12	5472	0.012411	protein_coding	regulator_of_G-protein_signaling_12
ENSMUSG00000000563	Atp5f1	2527	0.012447	protein_coding	ATP_synthase_H+_transporting_mitochondrial_F0_complex_subunit_B1
ENSMUSG00000004996	Mri1	2819	0.012602	protein_coding	methylthioribose-1-phosphate_isomerase_homolog_(S._cerevisiae)
ENSMUSG00000079481	Nhsl2	12780	0.012793	protein_coding	NHS-like_2
ENSMUSG00000032398	Snapc5	757	0.013004	protein_coding	small_nuclear_RNA_activating_complex_polypeptide_5
ENSMUSG00000040725	Hnrnpul1	3424	0.013256	protein_coding	heterogeneous_nuclear_ribonucleoprotein_U-like_1
ENSMUSG00000047446	Arl4a	3936	0.013349	protein_coding	ADP-ribosylation_factor-like_4A
ENSMUSG00000061878	Sphk1	4063	0.013377	protein_coding	sphingosine_kinase_1
ENSMUSG00000035934	Pknox2	3514	0.013396	protein_coding	Pbx/knotted_1_homeobox_2
ENSMUSG00000026821	Ralgds	4409	0.0134	protein_coding	ral_guanine_nucleotide_dissociation_stimulator
ENSMUSG00000055485	Soga1	7864	0.013491	protein_coding	suppressor_of_glucose_autophagy_associated_1
ENSMUSG00000043263	Pyhin1	3497	0.013634	protein_coding	pyrin_and_HIN_domain_family_member_1
ENSMUSG00000071562	Stfa1	418	0.013634	protein_coding	stefin_A1
ENSMUSG00000020523	Fam114a2	2557	0.013644	protein_coding	family_with_sequence_similarity_114_member_A2
ENSMUSG00000030282	Cmas	1760	0.014048	protein_coding	cytidine_monophospho-N-acetylneuraminic_acid_synthetase
ENSMUSG00000005107	Slc2a9	3602	0.014061	protein_coding	solute_carrier_family_2_(facilitated_glucose_transporter)_member_9
ENSMUSG00000085471	4933423P22Rik	4595	0.014064	antisense	RIKEN_cDNA_4933423P22_gene
ENSMUSG00000056737	Capg	1400	0.014115	protein_coding	capping_protein_(actin_filament)_gelsolin-like
ENSMUSG00000022149	C9	2048	0.01443	protein_coding	complement_component_9
ENSMUSG00000070803	Cited4	1249	0.014457	protein_coding	Cbp/p300-interacting_transactivator_with_Glu/Asp-rich_carboxy-terminal_domain_4
ENSMUSG00000037434	Slc30a1	5244	0.0145	protein_coding	solute_carrier_family_30_(zinc_transporter)_member_1
ENSMUSG00000030882	Dnhd1	14536	0.014612	protein_coding	dynein_heavy_chain_domain_1
ENSMUSG00000022836	Mylk	7824	0.014625	protein_coding	myosin_light_polypeptide_kinase
ENSMUSG00000023132	Gzma	878	0.014741	protein_coding	granzyme_A
ENSMUSG00000025862	Stag2	6171	0.014741	protein_coding	stromal_antigen_2
ENSMUSG00000038578	Susd1	3295	0.015062	protein_coding	sushi_domain_containing_1
ENSMUSG00000042564	Fam227a	5187	0.015083	protein_coding	family_with_sequence_similarity_227_member_A
ENSMUSG00000034127	Tspan8	1522	0.015135	protein_coding	tetraspanin_8
ENSMUSG00000090559	Gm17137	4371	0.01542	pseudogene	predicted_gene_17137
ENSMUSG00000018750	Zbtb4	7811	0.015811	protein_coding	zinc_finger_and_BTB_domain_containing_4
ENSMUSG00000061411	Nol4l	6399	0.015832	protein_coding	nucleolar_protein_4-like
ENSMUSG00000034663	Bmp2k	7387	0.016213	protein_coding	BMP2_inducible_kinase
ENSMUSG00000032081	Apoc3	709	0.016213	protein_coding	apolipoprotein_C-III
ENSMUSG00000045160	Bola3	2312	0.01624	protein_coding	bolA-like_3_(E._coli)
ENSMUSG00000055817	Mta3	3287	0.0163	protein_coding	metastasis_associated_3
ENSMUSG00000054434	Tmem120b	2164	0.016675	protein_coding	transmembrane_protein_120B
ENSMUSG00000036352	Ubac1	1852	0.01703	protein_coding	ubiquitin_associated_domain_containing_1
ENSMUSG00000065954	Tacc1	7695	0.017204	protein_coding	transforming_acidic_coiled-coil_containing_protein_1
ENSMUSG00000048814	Lonrf2	6287	0.017732	protein_coding	LON_peptidase_N-terminal_domain_and_ring_finger_2
ENSMUSG00000073490	AI607873	3481	0.017766	protein_coding	expressed_sequence_AI607873
ENSMUSG00000074151	Nlrc5	6945	0.017887	protein_coding	NLR_family_CARD_domain_containing_5
ENSMUSG00000076940	Iglv2	348	0.018138	IG_LV_gene	immunoglobulin_lambda_variable_2
ENSMUSG00000002486	Tchp	3138	0.018205	protein_coding	trichoplein_keratin_filament_binding
ENSMUSG00000040009	Gnaz	3519	0.01853	protein_coding	guanine_nucleotide_binding_protein_alpha_z_subunit
ENSMUSG00000044149	Nkrf	3268	0.018822	protein_coding	NF-kappaB_repressing_factor
ENSMUSG00000024049	Myom1	5602	0.019313	protein_coding	myomesin_1
ENSMUSG00000001247	Lsr	2167	0.019532	protein_coding	lipolysis_stimulated_lipoprotein_receptor
ENSMUSG00000096464	Ighv2-2	350	0.019993	IG_LV_gene	immunoglobulin_heavy_variable_2-2
ENSMUSG00000097365	C030034L19Rik	3137	0.020022	lincRNA	RIKEN_cDNA_C030034L19_gene
ENSMUSG00000060427	Zfp868	2259	0.020053	protein_coding	zinc_finger_protein_868
ENSMUSG00000079645	Gm17193	691	0.02006	sense_intronic	predicted_gene_17193
ENSMUSG00000099569	RP24-194N4.5	888	0.020087	pseudogene	predicted_gene_18301
ENSMUSG00000029992	Gfpt1	6238	0.020286	protein_coding	glutamine_fructose-6-phosphate_transaminase_1
ENSMUSG00000001763	Tspan33	3558	0.020349	protein_coding	tetraspanin_33
ENSMUSG00000021427	Ssr1	9306	0.020378	protein_coding	signal_sequence_receptor_alpha
ENSMUSG00000028716	Pdzk1ip1	1129	0.020473	protein_coding	PDZK1_interacting_protein_1
ENSMUSG00000015488	Cacfd1	2689	0.020478	protein_coding	calcium_channel_flower_domain_containing_1
ENSMUSG00000009628	Tex15	8405	0.020485	protein_coding	testis_expressed_gene_15
ENSMUSG00000026753	Ppp6c	4115	0.020614	protein_coding	protein_phosphatase_6_catalytic_subunit
ENSMUSG00000034343	Ube2f	5654	0.020614	protein_coding	ubiquitin-conjugating_enzyme_E2F_(putative)
ENSMUSG00000049295	Zfp219	3042	0.020614	protein_coding	zinc_finger_protein_219
ENSMUSG00000087642	Ighe	1359	0.020749	protein_coding	Immunoglobulin_heavy_constant_epsilon
ENSMUSG00000024055	Cyp4f13	1752	0.020884	protein_coding	cytochrome_P450_family_4_subfamily_f_polypeptide_13
ENSMUSG00000034792	Gna15	1962	0.020918	protein_coding	guanine_nucleotide_binding_protein_alpha_15
ENSMUSG00000045087	S1pr5	2500	0.020989	protein_coding	sphingosine-1-phosphate_receptor_5
ENSMUSG00000047953	Gp5	2196	0.021226	protein_coding	glycoprotein_5_(platelet)
ENSMUSG00000021557	Agtpbp1	4601	0.021249	protein_coding	ATP/GTP_binding_protein_1
ENSMUSG00000004105	Angptl2	3559	0.021622	protein_coding	angiopoietin-like_2
ENSMUSG00000044199	S1pr4	2388	0.021622	protein_coding	sphingosine-1-phosphate_receptor_4
ENSMUSG00000025650	Col7a1	9250	0.021622	protein_coding	collagen_type_VII_alpha_1
ENSMUSG00000047181	Samd14	3318	0.021622	protein_coding	sterile_alpha_motif_domain_containing_14
ENSMUSG00000046658	Zfp316	6891	0.021628	protein_coding	zinc_finger_protein_316
ENSMUSG00000009621	Vav2	5221	0.021642	protein_coding	vav_2_oncogene
ENSMUSG00000033543	Gtf2a2	1613	0.021694	protein_coding	general_transcription_factor_II_A_2
ENSMUSG00000006362	Cbfa2t3	4047	0.022113	protein_coding	core-binding_factor_runt_domain_alpha_subunit_2_translocated_to_3_(human)
ENSMUSG00000070643	Sox13	3693	0.022113	protein_coding	SRY_(sex_determining_region_Y)-box_13
ENSMUSG00000025781	Atp5c1	1735	0.022259	protein_coding	ATP_synthase_H+_transporting_mitochondrial_F1_complex_gamma_polypeptide_1
ENSMUSG00000057132	Rpgrip1	7878	0.022292	protein_coding	retinitis_pigmentosa_GTPase_regulator_interacting_protein_1
ENSMUSG00000030786	Itgam	4803	0.022538	protein_coding	integrin_alpha_M
ENSMUSG00000049858	Suox	2349	0.022644	protein_coding	sulfite_oxidase
ENSMUSG00000066148	Prpf4	5223	0.022896	protein_coding	PRP4_pre-mRNA_processing_factor_4_homolog_(yeast)
ENSMUSG00000028717	Tal1	4213	0.022955	protein_coding	T_cell_acute_lymphocytic_leukemia_1
ENSMUSG00000054191	Klf1	1534	0.023085	protein_coding	Kruppel-like_factor_1_(erythroid)
ENSMUSG00000026663	Atf6	7246	0.023231	protein_coding	activating_transcription_factor_6
ENSMUSG00000033705	Stard9	15102	0.023377	protein_coding	START_domain_containing_9
ENSMUSG00000034573	Ptpn13	8280	0.023843	protein_coding	protein_tyrosine_phosphatase_non-receptor_type_13
ENSMUSG00000000957	Mmp14	2597	0.02394	protein_coding	matrix_metallopeptidase_14_(membrane-inserted)
ENSMUSG00000041842	Fhdc1	4162	0.024018	protein_coding	FH2_domain_containing_1
ENSMUSG00000015476	Prrt1	1940	0.024055	protein_coding	proline-rich_transmembrane_protein_1
ENSMUSG00000035472	Slc25a21	2609	0.024183	protein_coding	solute_carrier_family_25_(mitochondrial_oxodicarboxylate_carrier)_member_21
ENSMUSG00000097335	Gm26563	1931	0.024435	lincRNA	predicted_gene_26563
ENSMUSG00000028035	Dnajb4	2459	0.024554	protein_coding	DnaJ_(Hsp40)_homolog_subfamily_B_member_4
ENSMUSG00000069793	Slfn9	4530	0.024562	protein_coding	schlafen_9
ENSMUSG00000038068	Rnf144b	4576	0.024634	protein_coding	ring_finger_protein_144B
ENSMUSG00000041133	Smc1a	4691	0.024649	protein_coding	structural_maintenance_of_chromosomes_1A
ENSMUSG00000075289	Carns1	3968	0.024649	protein_coding	carnosine_synthase_1
ENSMUSG00000020289	Nprl3	3531	0.024688	protein_coding	nitrogen_permease_regulator-like_3
ENSMUSG00000057229	Atp5sl	2387	0.024737	protein_coding	ATP5S-like
ENSMUSG00000004565	Pnpla6	4496	0.025053	protein_coding	patatin-like_phospholipase_domain_containing_6
ENSMUSG00000025354	Dnajc14	4229	0.025334	protein_coding	DnaJ_(Hsp40)_homolog_subfamily_C_member_14
ENSMUSG00000030787	Lyve1	2607	0.025358	protein_coding	lymphatic_vessel_endothelial_hyaluronan_receptor_1
ENSMUSG00000001157	Gmcl1	2944	0.025379	protein_coding	germ_cell-less_homolog_1_(Drosophila)
ENSMUSG00000030323	Ift122	4444	0.025474	protein_coding	intraflagellar_transport_122
ENSMUSG00000052934	Fbxo31	4358	0.0255	protein_coding	F-box_protein_31
ENSMUSG00000031709	Tbc1d9	5334	0.025537	protein_coding	TBC1_domain_family_member_9
ENSMUSG00000022483	Col2a1	5104	0.02587	protein_coding	collagen_type_II_alpha_1
ENSMUSG00000097113	Gm19705	678	0.02589	lincRNA	predicted_gene_19705
ENSMUSG00000027405	Nop56	3627	0.02599	protein_coding	NOP56_ribonucleoprotein
ENSMUSG00000028284	Map3k7	5773	0.026093	protein_coding	mitogen-activated_protein_kinase_kinase_kinase_7
ENSMUSG00000026239	Pde6d	1306	0.026368	protein_coding	phosphodiesterase_6D_cGMP-specific_rod_delta
ENSMUSG00000090307	1700071M16Rik	2504	0.026391	antisense	RIKEN_cDNA_1700071M16_gene
ENSMUSG00000097472	Gm26586	1745	0.026391	lincRNA	predicted_gene_26586
ENSMUSG00000030754	Copb1	3315	0.026391	protein_coding	coatomer_protein_complex_subunit_beta_1
ENSMUSG00000018449	Rpain	1100	0.026479	protein_coding	RPA_interacting_protein
ENSMUSG00000026826	Nr4a2	3568	0.026612	protein_coding	nuclear_receptor_subfamily_4_group_A_member_2
ENSMUSG00000029716	Tfr2	2926	0.027072	protein_coding	transferrin_receptor_2
ENSMUSG00000041130	Zfp598	3286	0.027453	protein_coding	zinc_finger_protein_598
ENSMUSG00000086387	Gm15563	410	0.027453	antisense	predicted_gene_15563
ENSMUSG00000091264	Smim13	4464	0.027598	protein_coding	small_integral_membrane_protein_13
ENSMUSG00000020132	Rab21	1823	0.028256	protein_coding	RAB21_member_RAS_oncogene_family
ENSMUSG00000003617	Cp	4564	0.028635	protein_coding	ceruloplasmin
ENSMUSG00000097188	Snhg1	2719	0.028801	lincRNA	small_nucleolar_RNA_host_gene_1
ENSMUSG00000024425	Ndfip1	930	0.0289	protein_coding	Nedd4_family_interacting_protein_1
ENSMUSG00000027193	Api5	3736	0.029181	protein_coding	apoptosis_inhibitor_5
ENSMUSG00000033985	Tesk2	3033	0.029231	protein_coding	testis-specific_kinase_2
ENSMUSG00000041073	Nacad	4892	0.029248	protein_coding	NAC_alpha_domain_containing
ENSMUSG00000054843	Atrnl1	6581	0.029268	protein_coding	attractin_like_1
ENSMUSG00000020412	Ascc2	4844	0.029316	protein_coding	activating_signal_cointegrator_1_complex_subunit_2
ENSMUSG00000025351	Cd63	938	0.029478	protein_coding	CD63_antigen
ENSMUSG00000058587	Tmod3	3578	0.029762	protein_coding	tropomodulin_3
ENSMUSG00000032458	Copb2	3050	0.030582	protein_coding	coatomer_protein_complex_subunit_beta_2_(beta_prime)
ENSMUSG00000040268	Plekha1	3777	0.030595	protein_coding	pleckstrin_homology_domain_containing_family_A_(phosphoinositide_binding_specific)_member_1
ENSMUSG00000031155	Pim2	2045	0.030719	protein_coding	proviral_integration_site_2
ENSMUSG00000003545	Fosb	3751	0.030879	protein_coding	FBJ_osteosarcoma_oncogene_B
ENSMUSG00000059263	Usp47	5540	0.030997	protein_coding	ubiquitin_specific_peptidase_47
ENSMUSG00000031007	Atp6ap2	2324	0.031059	protein_coding	ATPase_H+_transporting_lysosomal_accessory_protein_2
ENSMUSG00000001281	Itgb7	2674	0.031062	protein_coding	integrin_beta_7
ENSMUSG00000056399	Prss34	1216	0.03136	protein_coding	protease_serine_34
ENSMUSG00000002332	Dhrs1	2502	0.031417	protein_coding	dehydrogenase/reductase_(SDR_family)_member_1
ENSMUSG00000032294	Pkm	2432	0.031417	protein_coding	pyruvate_kinase_muscle
ENSMUSG00000026705	Klhl20	4817	0.031417	protein_coding	kelch-like_20
ENSMUSG00000041754	Trem3	994	0.031455	protein_coding	triggering_receptor_expressed_on_myeloid_cells_3
ENSMUSG00000018040	Rrp7a	4363	0.031734	protein_coding	ribosomal_RNA_processing_7_homolog_A_(S._cerevisiae)
ENSMUSG00000052062	Pard3b	8392	0.032085	protein_coding	par-3_family_cell_polarity_regulator_beta
ENSMUSG00000044098	Rsbn1	6727	0.032489	protein_coding	rosbin_round_spermatid_basic_protein_1
ENSMUSG00000030325	Klrb1c	2623	0.032575	protein_coding	killer_cell_lectin-like_receptor_subfamily_B_member_1C
ENSMUSG00000027475	Kif3b	5635	0.032605	protein_coding	kinesin_family_member_3B
ENSMUSG00000030427	Lilra6	2782	0.032605	protein_coding	leukocyte_immunoglobulin-like_receptor_subfamily_A_(with_TM_domain)_member_6
ENSMUSG00000043873	Chil5	1052	0.032618	protein_coding	chitinase-like_5
ENSMUSG00000054932	Afp	2086	0.032663	protein_coding	alpha_fetoprotein
ENSMUSG00000020783	1200014J11Rik	3591	0.032778	protein_coding	RIKEN_cDNA_1200014J11_gene
ENSMUSG00000100200	1700012L04Rik	535	0.032981	protein_coding	RIKEN_cDNA_1700012L04_gene
ENSMUSG00000032089	Il10ra	3498	0.033102	protein_coding	interleukin_10_receptor_alpha
ENSMUSG00000097233	Gm17552	3877	0.033355	lincRNA	predicted_gene_17552
ENSMUSG00000041220	Elovl6	5951	0.033933	protein_coding	ELOVL_family_member_6_elongation_of_long_chain_fatty_acids_(yeast)
ENSMUSG00000025260	Hsd17b10	1001	0.034207	protein_coding	hydroxysteroid_(17-beta)_dehydrogenase_10
ENSMUSG00000021553	Slc28a3	4567	0.034269	protein_coding	solute_carrier_family_28_(sodium-coupled_nucleoside_transporter)_member_3
ENSMUSG00000005611	Mrvi1	6198	0.034276	protein_coding	MRV_integration_site_1
ENSMUSG00000000562	Adora3	2370	0.034395	protein_coding	adenosine_A3_receptor
ENSMUSG00000041840	Haus1	1004	0.034471	protein_coding	HAUS_augmin-like_complex_subunit_1
ENSMUSG00000090086	AI480526	1697	0.034705	lincRNA	expressed_sequence_AI480526
ENSMUSG00000062175	Tgif2	2900	0.034944	protein_coding	TGFB-induced_factor_homeobox_2
ENSMUSG00000059714	Flot1	1825	0.035223	protein_coding	flotillin_1
ENSMUSG00000046688	Tifa	2181	0.035288	protein_coding	TRAF-interacting_protein_with_forkhead-associated_domain
ENSMUSG00000026031	Cflar	6572	0.035335	protein_coding	CASP8_and_FADD-like_apoptosis_regulator
ENSMUSG00000031860	Pbx4	1560	0.035347	protein_coding	pre_B_cell_leukemia_homeobox_4
ENSMUSG00000047187	Rab2a	2133	0.035461	protein_coding	RAB2A_member_RAS_oncogene_family
ENSMUSG00000037661	Gpr160	2523	0.035477	protein_coding	G_protein-coupled_receptor_160
ENSMUSG00000046807	Lrrc75b	4601	0.035605	protein_coding	leucine_rich_repeat_containing_75B
ENSMUSG00000033096	Apmap	2235	0.03563	protein_coding	adipocyte_plasma_membrane_associated_protein
ENSMUSG00000041515	Irf8	3469	0.035812	protein_coding	interferon_regulatory_factor_8
ENSMUSG00000005312	Ubqln1	3686	0.035839	protein_coding	ubiquilin_1
ENSMUSG00000028042	Zbtb7b	4333	0.035839	protein_coding	zinc_finger_and_BTB_domain_containing_7B
ENSMUSG00000023084	Lrrc71	3988	0.036073	protein_coding	leucine_rich_repeat_containing_71
ENSMUSG00000029075	Tnfrsf4	1090	0.036078	protein_coding	tumor_necrosis_factor_receptor_superfamily_member_4
ENSMUSG00000078816	Prkcg	3112	0.036334	protein_coding	protein_kinase_C_gamma
ENSMUSG00000054967	Zfp647	1608	0.036537	protein_coding	zinc_finger_protein_647
ENSMUSG00000024594	Prrc1	4801	0.036973	protein_coding	proline-rich_coiled-coil_1
ENSMUSG00000030935	Acsm3	3295	0.036974	protein_coding	acyl-CoA_synthetase_medium-chain_family_member_3
ENSMUSG00000028743	Akr7a5	1288	0.037128	protein_coding	aldo-keto_reductase_family_7_member_A5_(aflatoxin_aldehyde_reductase)
ENSMUSG00000040928	S100pbp	4426	0.037189	protein_coding	S100P_binding_protein
ENSMUSG00000019066	Rab3d	3886	0.03744	protein_coding	RAB3D_member_RAS_oncogene_family
ENSMUSG00000019969	Psen1	3023	0.03762	protein_coding	presenilin_1
ENSMUSG00000036275	9530068E07Rik	2472	0.037637	protein_coding	RIKEN_cDNA_9530068E07_gene
ENSMUSG00000003452	Bicd1	9667	0.038038	protein_coding	bicaudal_D_homolog_1_(Drosophila)
ENSMUSG00000030019	Fbxl14	2963	0.038183	protein_coding	F-box_and_leucine-rich_repeat_protein_14
ENSMUSG00000025400	Tac2	852	0.038183	protein_coding	tachykinin_2
ENSMUSG00000024410	3110002H16Rik	3776	0.038233	protein_coding	RIKEN_cDNA_3110002H16_gene
ENSMUSG00000027533	Fabp5	3238	0.038394	protein_coding	fatty_acid_binding_protein_5_epidermal
ENSMUSG00000050860	Phospho1	1910	0.038394	protein_coding	phosphatase_orphan_1
ENSMUSG00000087574	C030037D09Rik	3220	0.038549	lincRNA	RIKEN_cDNA_C030037D09_gene
ENSMUSG00000095859	Ighv1-43	294	0.03863	IG_LV_gene	immunoglobulin_heavy_variable_V1-43
ENSMUSG00000023827	Agpat4	1915	0.039133	protein_coding	1-acylglycerol-3-phosphate_O-acyltransferase_4_(lysophosphatidic_acid_acyltransferase_delta)
ENSMUSG00000022389	Tef	4401	0.039133	protein_coding	thyrotroph_embryonic_factor
ENSMUSG00000048385	Scrt1	4010	0.039162	protein_coding	scratch_homolog_1_zinc_finger_protein_(Drosophila)
ENSMUSG00000002105	Slc39a13	2469	0.039162	protein_coding	solute_carrier_family_39_(metal_ion_transporter)_member_13
ENSMUSG00000026547	Tagln2	1586	0.039485	protein_coding	transgelin_2
ENSMUSG00000060317	Acnat2	1664	0.039561	protein_coding	acyl-coenzyme_A_amino_acid_N-acyltransferase_2
ENSMUSG00000029076	Sdf4	5177	0.039629	protein_coding	stromal_cell_derived_factor_4
ENSMUSG00000029994	Anxa4	2623	0.039633	protein_coding	annexin_A4
ENSMUSG00000024045	Akap8	3695	0.03965	protein_coding	A_kinase_(PRKA)_anchor_protein_8
ENSMUSG00000045903	Npas4	3277	0.039813	protein_coding	neuronal_PAS_domain_protein_4
ENSMUSG00000035397	Klf16	2674	0.040069	protein_coding	Kruppel-like_factor_16
ENSMUSG00000047139	Cd24a	1813	0.040522	protein_coding	CD24a_antigen
ENSMUSG00000003644	Rps6ka1	3135	0.040564	protein_coding	ribosomal_protein_S6_kinase_polypeptide_1
ENSMUSG00000035107	Dcbld2	6561	0.041138	protein_coding	discoidin_CUB_and_LCCL_domain_containing_2
ENSMUSG00000048865	Arhgap30	5017	0.041141	protein_coding	Rho_GTPase_activating_protein_30
ENSMUSG00000031913	Vps4a	2178	0.041171	protein_coding	vacuolar_protein_sorting_4a_(yeast)
ENSMUSG00000023995	Tspo2	3146	0.041769	protein_coding	translocator_protein_2
ENSMUSG00000036172	Cd200r3	3876	0.043062	protein_coding	CD200_receptor_3
ENSMUSG00000032393	Dpp8	4763	0.043185	protein_coding	dipeptidylpeptidase_8
ENSMUSG00000001794	Capns1	1546	0.043529	protein_coding	calpain_small_subunit_1
ENSMUSG00000024870	Rab1b	1835	0.043663	protein_coding	RAB1B_member_RAS_oncogene_family
ENSMUSG00000062588	Gm6104	1468	0.043697	protein_coding	predicted_gene_6104
ENSMUSG00000039005	Tlr4	4077	0.044049	protein_coding	toll-like_receptor_4
ENSMUSG00000034265	Zdhhc14	3115	0.044469	protein_coding	zinc_finger_DHHC_domain_containing_14
ENSMUSG00000030516	Tjp1	7049	0.044845	protein_coding	tight_junction_protein_1
ENSMUSG00000047807	9330154K18Rik	2104	0.044845	antisense	RIKEN_cDNA_9330154K18_gene
ENSMUSG00000025544	Tm9sf2	3107	0.044938	protein_coding	transmembrane_9_superfamily_member_2
ENSMUSG00000019808	Adat2	1466	0.045002	protein_coding	adenosine_deaminase_tRNA-specific_2
ENSMUSG00000032392	Parp16	2483	0.045216	protein_coding	poly_(ADP-ribose)_polymerase_family_member_16
ENSMUSG00000028468	Rgp1	5888	0.045436	protein_coding	RGP1_retrograde_golgi_transport_homolog_(S._cerevisiae)
ENSMUSG00000021596	Mctp1	4715	0.046292	protein_coding	multiple_C2_domains_transmembrane_1
ENSMUSG00000041308	Sntb2	4423	0.046359	protein_coding	syntrophin_basic_2
ENSMUSG00000020131	Pcsk4	2772	0.047405	protein_coding	proprotein_convertase_subtilisin/kexin_type_4
ENSMUSG00000002346	Slc25a42	3657	0.047449	protein_coding	solute_carrier_family_25_member_42
ENSMUSG00000078350	Smim1	5091	0.047642	protein_coding	small_integral_membrane_protein_1
ENSMUSG00000004655	Aqp1	2627	0.047703	protein_coding	aquaporin_1
ENSMUSG00000078144	Capns2	1001	0.047744	protein_coding	calpain_small_subunit_2
ENSMUSG00000020493	Prr11	3824	0.047923	protein_coding	proline_rich_11
ENSMUSG00000000167	Pih1d2	1493	0.047923	protein_coding	PIH1_domain_containing_2
ENSMUSG00000033906	Zdhhc15	5509	0.048105	protein_coding	zinc_finger_DHHC_domain_containing_15
ENSMUSG00000022781	Pak2	5741	0.049005	protein_coding	p21_protein_(Cdc42/Rac)-activated_kinase_2
ENSMUSG00000029144	Gtf3c2	4718	0.04901	protein_coding	general_transcription_factor_IIIC_polypeptide_2_beta
ENSMUSG00000059486	Kbtbd2	3868	0.049505	protein_coding	kelch_repeat_and_BTB_(POZ)_domain_containing_2
ENSMUSG00000006005	Tpr	7480	0.049505	protein_coding	translocated_promoter_region_nuclear_basket_protein
ENSMUSG00000068732	Tmem167b	2864	0.04955	protein_coding	transmembrane_protein_167B
ENSMUSG00000042644	Itpr3	8990	0.049626	protein_coding	inositol_145-triphosphate_receptor_3
ENSMUSG00000030094	Xpc	4436	0.049636	protein_coding	xeroderma_pigmentosum_complementation_group_C
ENSMUSG00000033701	Acbd6	1488	0.04975	protein_coding	acyl-Coenzyme_A_binding_domain_containing_6
ENSMUSG00000051331	Cacna1c	13162	0.04975	protein_coding	calcium_channel_voltage-dependent_L_type_alpha_1C_subunit
ENSMUSG00000051427	Ccdc157	5153	0.049965	protein_coding	coiled-coil_domain_containing_157
ENSMUSG00000096982	Redrum	1774	0.050061	lincRNA	Redrum_erythroid_developmental_long_intergenic_non-protein_coding_transcript
ENSMUSG00000026433	Rab29	1226	0.050264	protein_coding	RAB29_member_RAS_oncogene_family
ENSMUSG00000059851	Suv420h2	2774	0.050403	protein_coding	suppressor_of_variegation_4-20_homolog_2_(Drosophila)
ENSMUSG00000020069	Hnrnph3	2213	0.050873	protein_coding	heterogeneous_nuclear_ribonucleoprotein_H3
ENSMUSG00000020077	Srgn	1727	0.050899	protein_coding	serglycin
ENSMUSG00000075704	Txnrd2	1905	0.05095	protein_coding	thioredoxin_reductase_2
ENSMUSG00000040950	Mgl2	1635	0.050972	protein_coding	macrophage_galactose_N-acetyl-galactosamine_specific_lectin_2
ENSMUSG00000033255	Gm5134	2838	0.051578	protein_coding	predicted_gene_5134
ENSMUSG00000038354	Ankrd35	3488	0.051578	protein_coding	ankyrin_repeat_domain_35
ENSMUSG00000021147	Wdr37	4626	0.051906	protein_coding	WD_repeat_domain_37
ENSMUSG00000030283	St8sia1	8991	0.052099	protein_coding	ST8_alpha-N-acetyl-neuraminide_alpha-28-sialyltransferase_1
ENSMUSG00000036748	Cuedc2	1941	0.052239	protein_coding	CUE_domain_containing_2
ENSMUSG00000036721	Zscan12	2182	0.052335	protein_coding	zinc_finger_and_SCAN_domain_containing_12
ENSMUSG00000008843	Cldn13	1067	0.052403	protein_coding	claudin_13
ENSMUSG00000009207	Lnp	4096	0.052682	protein_coding	limb_and_neural_patterns
ENSMUSG00000025366	Esyt1	3687	0.053002	protein_coding	extended_synaptotagmin-like_protein_1
ENSMUSG00000068860	Gm128	1959	0.053257	protein_coding	predicted_gene_128
ENSMUSG00000035295	Wdr38	2699	0.053311	protein_coding	WD_repeat_domain_38
ENSMUSG00000001943	Vsig2	1170	0.053989	protein_coding	V-set_and_immunoglobulin_domain_containing_2
ENSMUSG00000085583	Gm15676	799	0.05412	antisense	predicted_gene_15676
ENSMUSG00000027012	Dync1i2	4523	0.054416	protein_coding	dynein_cytoplasmic_1_intermediate_chain_2
ENSMUSG00000028010	Gar1	1271	0.054471	protein_coding	GAR1_ribonucleoprotein_homolog_(yeast)
ENSMUSG00000023993	Treml1	1248	0.054471	protein_coding	triggering_receptor_expressed_on_myeloid_cells-like_1
ENSMUSG00000029993	Nfu1	1195	0.054477	protein_coding	NFU1_iron-sulfur_cluster_scaffold_homolog_(S._cerevisiae)
ENSMUSG00000032293	Ireb2	5808	0.054567	protein_coding	iron_responsive_element_binding_protein_2
ENSMUSG00000024098	Twsg1	4046	0.054712	protein_coding	twisted_gastrulation_homolog_1_(Drosophila)
ENSMUSG00000026630	Batf3	712	0.055623	protein_coding	basic_leucine_zipper_transcription_factor_ATF-like_3
ENSMUSG00000089776	Gm15684	1814	0.055819	antisense	predicted_gene_15684
ENSMUSG00000086220	Gm16599	1182	0.056134	antisense	predicted_gene_16599
ENSMUSG00000014778	Fhod1	4304	0.056134	protein_coding	formin_homology_2_domain_containing_1
ENSMUSG00000032120	C2cd2l	4334	0.05637	protein_coding	C2_calcium-dependent_domain_containing_2-like
ENSMUSG00000035021	Baz1a	6188	0.057311	protein_coding	bromodomain_adjacent_to_zinc_finger_domain_1A
ENSMUSG00000024121	Atp6v0c	2567	0.057395	protein_coding	ATPase_H+_transporting_lysosomal_V0_subunit_C
ENSMUSG00000023074	Mospd1	1782	0.058142	protein_coding	motile_sperm_domain_containing_1
ENSMUSG00000025495	Ptdss2	3039	0.058224	protein_coding	phosphatidylserine_synthase_2
ENSMUSG00000050379	Sep 06	4673	0.058315	protein_coding	septin_6
ENSMUSG00000038188	Scarf1	2887	0.058439	protein_coding	scavenger_receptor_class_F_member_1
ENSMUSG00000038976	Ppp1r9b	4508	0.058439	protein_coding	protein_phosphatase_1_regulatory_subunit_9B
ENSMUSG00000000204	Slfn4	3963	0.058515	protein_coding	schlafen_4
ENSMUSG00000061132	Blnk	4534	0.058589	protein_coding	B_cell_linker
ENSMUSG00000055818	A230083G16Rik	991	0.058651	protein_coding	RIKEN_cDNA_A230083G16_gene
ENSMUSG00000024096	Ralbp1	4089	0.059047	protein_coding	ralA_binding_protein_1
ENSMUSG00000076572	Igkv18-36	344	0.059492	IG_LV_gene	immunoglobulin_kappa_chain_variable_18-36
ENSMUSG00000086410	Gm16158	785	0.05973	lincRNA	predicted_gene_16158
ENSMUSG00000058470	Gm8369	3637	0.059887	protein_coding	predicted_gene_8369

## Sheet: DEGs- humans
Gene ID	Gene Name	Gene Length	padj (CD40L-def patient vs Healthy control	Gene Type	Target ID
ENSG00000281478	AC254995.1	1657	0.0473074252293935	protein_coding	ENST00000630405
ENSG00000185736	ADARB2	1741	0.00507341568993144	protein_coding	ENST00000469464
ENSG00000181790	ADGRB1	3093	0.0019277197344704	protein_coding	ENST00000518820
ENSG00000181790	ADGRB1	6241	0.0292639296596655	protein_coding	ENST00000517894
ENSG00000128271	ADORA2A	2736	0.0310998134702524	protein_coding	ENST00000610595
ENSG00000116337	AMPD2	3217	0.0177990042555749	protein_coding	ENST00000393688
ENSG00000206560	ANKRD28	4408	0.0579930917305552	protein_coding	ENST00000412318
ENSG00000244509	APOBEC3C	2818	0.0449266680687443	protein_coding	ENST00000361441
ENSG00000169136	ATF5	1637	0.0027338622985554	protein_coding	ENST00000595125
ENSG00000169136	ATF5	2069	0.0406549424374282	protein_coding	ENST00000423777
ENSG00000142102	ATHL1	3687	0.0199588316794059	protein_coding	ENST00000409548
ENSG00000186470	BTN3A2	3672	0.0266799748711668	protein_coding	ENST00000396934
ENSG00000204936	CD177	2222	3707.24	protein_coding	ENST00000618265
ENSG00000122223	CD244	2463	0.000268884279673531	protein_coding	ENST00000368034
ENSG00000149798	CDC42EP2	2023	0.0177990042555749	protein_coding	ENST00000279249
ENSG00000106789	CORO2A	5459	0.0408677214881096	protein_coding	ENST00000375077
ENSG00000214078	CPNE1	2021	0.00637625454902743	protein_coding	ENST00000397443
ENSG00000188897	CTD-3088G3.8	10568	0.00543621485443071	protein_coding	ENST00000598234
ENSG00000137628	DDX60	6071	0.0126690424557628	protein_coding	ENST00000393743
ENSG00000065357	DGKA	2770	0.0025590393968122	protein_coding	ENST00000394147
ENSG00000178904	DPY19L3	5925	0.0408677214881096	protein_coding	ENST00000586987
ENSG00000196405	EVL	3704	0.00188720901052328	protein_coding	ENST00000544450
ENSG00000196405	EVL	1547	0.0265398848903187	protein_coding	ENST00000555848
ENSG00000125740	FOSB	3775	0.000721672032282668	protein_coding	ENST00000353609
ENSG00000063169	GLTSCR1	5739	0.0440784620069241	protein_coding	ENST00000396720
ENSG00000077585	GPR137B	2042	0.00078150606687033	protein_coding	ENST00000366592
ENSG00000211445	GPX3	1636	0.0177990042555749	protein_coding	ENST00000388825
ENSG00000277656	GSTT1	1060	0.00413889263671663	protein_coding	ENST00000612885
ENSG00000092036	HAUS4	1447	0.00704912860902816	protein_coding	ENST00000490506
ENSG00000188536	HBA2	605	0.00278648191810222	protein_coding	ENST00000251595
ENSG00000225114	HCG4P5	993	0.0177990042555749	protein_coding	ENST00000428199
ENSG00000181666	HKR1	2929	0.0408677214881096	protein_coding	ENST00000324411
ENSG00000235657	HLA-A	1782	7.4838e-26	protein_coding	ENST00000468666
ENSG00000235657	HLA-A	1334	4.1221e-17	protein_coding	ENST00000460542
ENSG00000227715	HLA-A	1611	2.19276e-09	protein_coding	ENST00000547522
ENSG00000227715	HLA-A	1543	4.61717e-08	protein_coding	ENST00000455882
ENSG00000229215	HLA-A	1786	3.40745e-06	protein_coding	ENST00000464610
ENSG00000227715	HLA-A	1525	7.0466e-06	protein_coding	ENST00000453057
ENSG00000224320	HLA-A	1611	1.28084e-05	protein_coding	ENST00000549869
ENSG00000235657	HLA-A	1766	0.000371705578857796	protein_coding	ENST00000487534
ENSG00000235657	HLA-A	1611	5530.68	protein_coding	ENST00000547271
ENSG00000224320	HLA-A	1854	0.0408677214881096	protein_coding	ENST00000417978
ENSG00000228299	HLA-C	1552	1.766e-09	protein_coding	ENST00000458192
ENSG00000206308	HLA-DRA	1280	0.000111119869060365	protein_coding	ENST00000383259
ENSG00000137965	IFI44	1687	0.00469865417844748	protein_coding	ENST00000370747
ENSG00000137965	IFI44	577	0.0408677214881096	protein_coding	ENST00000476911
ENSG00000104951	IL4I1	1863	0.0352350900204925	protein_coding	ENST00000391826
ENSG00000134352	IL6ST	8776	0.00206559848010212	protein_coding	ENST00000336909
ENSG00000187608	ISG15	711	0.0553601264382648	protein_coding	ENST00000379389
ENSG00000135424	ITGA7	4120	1.08753e+06	protein_coding	ENST00000257879
ENSG00000135424	ITGA7	3935	0.0136871467305365	protein_coding	ENST00000553804
ENSG00000135424	ITGA7	972	0.0592294435399358	protein_coding	ENST00000553276
ENSG00000135424	ITGA7	707	0.0592294435399358	protein_coding	ENST00000554543
ENSG00000150093	ITGB1	3640	0.0175034830971397	protein_coding	ENST00000302278
ENSG00000176049	JAKMIP2	2992	0.0310998134702524	protein_coding	ENST00000333010
ENSG00000139679	LPAR6	2175	0.0245622726337964	protein_coding	ENST00000620633
ENSG00000186105	LRRC70	2249	0.0198174348459058	protein_coding	ENST00000334994
ENSG00000002822	MAD1L1	864	0.0598315116758006	protein_coding	ENST00000437877
ENSG00000204103	MAFB	3393	0.00719161525179485	protein_coding	ENST00000373313
ENSG00000140943	MBTPS1	4338	0.0461935408155259	protein_coding	ENST00000343411
ENSG00000175471	MCTP1	3159	0.0119144949442121	protein_coding	ENST00000429576
ENSG00000235600	MICD	813	0.00023832867050052	protein_coding	ENST00000435746
ENSG00000197629	MPEG1	4442	0.0570980198903676	protein_coding	ENST00000361050
ENSG00000072952	MRVI1	5815	0.00154451634635996	protein_coding	ENST00000424001
ENSG00000145555	MYO10	8038	0.00507341568993144	protein_coding	ENST00000513610
ENSG00000213024	NUP62	2053	0.00188720901052328	protein_coding	ENST00000597029
ENSG00000117859	OSBPL9	2721	0.0587750021238003	protein_coding	ENST00000361556
ENSG00000115155	OTOF	4756	0.00863120929668842	protein_coding	ENST00000339598
ENSG00000206315	PBX2	1320	0.000768110248406206	protein_coding	ENST00000489815
ENSG00000179094	PER1	4707	0.00322157040588751	protein_coding	ENST00000317276
ENSG00000067225	PKM	699	0.00285358583578294	protein_coding	ENST00000563275
ENSG00000147872	PLIN2	790	0.000249063679156215	protein_coding	ENST00000464326
ENSG00000147872	PLIN2	655	0.00295073641691262	protein_coding	ENST00000380464
ENSG00000171867	PRNP	2539	0.0153084680578899	protein_coding	ENST00000430350
ENSG00000225748	PRRC2A	6893	6.67061e-08	protein_coding	ENST00000432252
ENSG00000225748	PRRC2A	6861	2.48418e-07	protein_coding	ENST00000454306
ENSG00000011304	PTBP1	3598	0.000814000275621052	protein_coding	ENST00000356948
ENSG00000125384	PTGER2	2383	0.00078150606687033	protein_coding	ENST00000245457
ENSG00000009413	REV3L	10461	0.0187925609286576	protein_coding	ENST00000368805
ENSG00000102760	RGCC	960	0.000768110248406206	protein_coding	ENST00000379359
ENSG00000116574	RHOU	4372	0.0440784620069241	protein_coding	ENST00000366691
ENSG00000132669	RIN2	4053	0.0279072022198014	protein_coding	ENST00000484638
ENSG00000100316	RPL3	711	0.0177990042555749	protein_coding	ENST00000420536
ENSG00000115310	RTN4	4110	0.0579930917305552	protein_coding	ENST00000357376
ENSG00000197860	SGTB	5469	0.0551633011561864	protein_coding	ENST00000381007
ENSG00000026751	SLAMF7	2689	0.00840150282646221	protein_coding	ENST00000368043
ENSG00000026751	SLAMF7	3542	0.0177990042555749	protein_coding	ENST00000484221
ENSG00000026751	SLAMF7	2608	0.0178271789420536	protein_coding	ENST00000621377
ENSG00000138821	SLC39A8	3144	0.00322157040588751	protein_coding	ENST00000356736
ENSG00000134802	SLC43A3	2207	0.0408677214881096	protein_coding	ENST00000529554
ENSG00000113658	SMAD5	7012	0.0402232423797378	protein_coding	ENST00000545279
ENSG00000138375	SMARCAL1	3271	0.0063611692659081	protein_coding	ENST00000357276
ENSG00000172164	SNTB1	5164	0.0180928498675409	protein_coding	ENST00000395601
ENSG00000124783	SSR1	1118	0.00274344149000143	protein_coding	ENST00000479365
ENSG00000197226	TBC1D9B	5119	0.0177990042555749	protein_coding	ENST00000355235
ENSG00000197226	TBC1D9B	5173	0.0214875385437864	protein_coding	ENST00000356834
ENSG00000197226	TBC1D9B	2741	0.0332185735104024	protein_coding	ENST00000521469
ENSG00000145779	TNFAIP8	8681	0.0408677214881096	protein_coding	ENST00000504771
ENSG00000067182	TNFRSF1A	1527	0.0332185735104024	protein_coding	ENST00000540022
ENSG00000154310	TNIK	3972	0.0356020587996268	protein_coding	ENST00000470834
ENSG00000154310	TNIK	6970	0.0507028857474751	protein_coding	ENST00000436636
ENSG00000231641	TRIM26	3227	0.00297772979899706	protein_coding	ENST00000425831
ENSG00000105948	TTC26	4299	0.0292639296596655	protein_coding	ENST00000464848
ENSG00000168246	UBTD2	3301	0.0408677214881096	protein_coding	ENST00000393792
ENSG00000108312	UBTF	4997	2.74e-09	protein_coding	ENST00000302904
ENSG00000110002	VWA5A	1978	0.0177990042555749	protein_coding	ENST00000449321
