# Supplementary material for: CD40L modulates transcriptional signatures of neutrophils in the bone marrow associated with development and trafficking
Source: JCI Insight. 2021 Aug 23;6(16):e148652. doi: 10.1172/jci.insight.148652 (PMC8410015; doi:10.1172/jci.insight.148652)
Supplement: Supplemental data set 2 [file jciinsight-6-148652-s121.xlsx]

## Sheet: Genes module 1
Gene	Module
CAR2	M1
PRSS34	M1
AQP1	M1
SLC4A1	M1
HBA-A1	M1
HMBS	M1
ANK1	M1
IGHV2-2	M1
IRF8	M1
TAL1	M1
UBAC1	M1
IGLV2	M1
KLF1	M1
GYPA	M1
TSPAN33	M1
C1QBP	M1
CCNE1	M1
GPR56	M1
ITGA2B	M1
BTNL10	M1
RGS12	M1
PKHD1L1	M1
CLDN13	M1
ALDH1A1	M1
SAMD14	M1
SLC29A1	M1
PTDSS2	M1
TSC22D1	M1
PARVB	M1
TFR2	M1
SPHK1	M1
ANK	M1
ALOX15	M1
IGKV4-58	M1
TARSL2	M1
TMEM64	M1
LPIN1	M1
PPM1L	M1
SNAI1	M1
GAR1	M1
TEX9	M1
NGFRAP1	M1
AXL	M1
CD200R3	M1
RCL1	M1
SLC25A21	M1
TSPO2	M1
TUBB1	M1
BAG2	M1
HPN	M1
CITED4	M1
SUOX	M1
CD19	M1
SMIM1	M1
CHST10	M1
AKAP12	M1
SOGA1	M1
MMP14	M1
ZDHHC14	M1
NMNAT3	M1
ANGPT1	M1
MICAL3	M1
GP5	M1
PTPN13	M1
TSPAN8	M1
DYRK3	M1
ARHGEF40	M1
SMO	M1
REDRUM	M1
KCNA3	M1
CPLX2	M1
SYNGAP1	M1
SLC22A3	M1
IGHV5-15	M1
TJP1	M1
RNF157	M1
CD59A	M1
EPB4.1L4B	M1
PLEKHG5	M1
CLYBL	M1
CTLA2A	M1
WDR60	M1
CD36	M1
GZMA	M1
FGFRL1	M1
MMRN1	M1
IGHV1-43	M1
KCTD14	M1
ZDHHC15	M1
MPP2	M1
LRIG1	M1
PDZK1IP1	M1
RBM44	M1
RP23-8J15.5	M1
RHOBTB3	M1
AGTR1A	M1
GDF3	M1
TNC	M1
PTRF	M1
HBA-A2	M1
GDPD1	M1
IGKV18-36	M1
IFT122	M1
LTBP1	M1
TSPAN9	M1
GM11974	M1
FBXO32	M1
ITGA2	M1
KLRB1C	M1
RUSC2	M1
BGN	M1
GBP8	M1
PBX4	M1
SLC1A4	M1
BC100530	M1
EPB4.1L3	M1
GM15915	M1
KITL	M1
C030013D06RIK	M1
POPDC2	M1
CCDC135	M1
GLMN	M1
BICD1	M1
BBS1	M1
GNB1L	M1
RHEBL1	M1
S1PR5	M1
AKNAD1	M1
GNAZ	M1
CNGB1	M1
FAM209	M1
TMOD1	M1
ITGA10	M1
GM10687	M1
LGR5	M1
LTBP3	M1
RRAGB	M1
TAC2	M1
APC2	M1
FAM132B	M1
KLRC2	M1
ADAM11	M1
SOWAHA	M1
NEB	M1
BC147527	M1
GM10516	M1
SLC45A3	M1
LONRF2	M1
PLA1A	M1
C030034L19RIK	M1
IFI44	M1
GM16794	M1
KCNG2	M1
EPHA7	M1
SLC24A5	M1
PCGF2	M1
BBS7	M1
RAG2	M1
PCSK4	M1
CERKL	M1
RP23-308G10.2	M1
GM16188	M1
KLRE1	M1
H2-OA	M1
TMEM158	M1
SCAMP5	M1
CES1G	M1
GATA3	M1
CD247	M1
LRRC32	M1
SLC2A4	M1
RUNDC3A	M1
WHRN	M1
RNF17	M1
TPM2	M1
CNIH2	M1
GM16897	M1
NPR2	M1
DZIP1	M1
KLRI2	M1
AARSD1	M1
GM13071	M1
GM26513	M1
ZFP820	M1
ARHGEF5	M1
GP6	M1
GM14154	M1
ZBTB32	M1
EVPL	M1
NPAS4	M1
RTN1	M1
GM14455	M1
SNX31	M1
AUTS2	M1
NRXN1	M1
ZFP521	M1
TENM4	M1
PARM1	M1
KLK8	M1
PNLDC1	M1
UCP3	M1
LRP8OS2	M1
IGSF9	M1
DRAXIN	M1
XLR3B	M1
ZBED5	M1
MAPK8IP1	M1
WDR86	M1
HAVCR1	M1
IGKV1-132	M1
GM13785	M1
HSPA1A	M1
SPA17	M1
TBC1D30	M1
CCDC152	M1
GM13152	M1
FAM228B	M1
ATP6V0D2	M1
GM26935	M1
GTSF1	M1
CPNE7	M1
GDF11	M1
GRIN2D	M1
CECR6	M1
NES	M1
ZFP647	M1
D930048G16RIK	M1
IMMP2L	M1
RUNX2OS1	M1
STAMOS	M1
TMEM132E	M1
GM20705	M1
NLRP6	M1
GM26512	M1
KRT222	M1
PAPPA	M1
APOA4	M1
ATP4A	M1
GM11702	M1
RP23-449N4.1	M1
GM26594	M1
VSIG2	M1
NOTCH3	M1
RAB34	M1
ARHGAP28	M1
TCRG-C4	M1
GM15676	M1
USP27X	M1
GM5380	M1
C030037D09RIK	M1
FOXH1	M1
GM13405	M1
GM17080	M1
GM14230	M1
TEX14	M1
GM15834	M1
KCNA2	M1
SYT6	M1
PIH1D2	M1
CPE	M1
GM15842	M1
GM15903	M1
TNFSF11	M1
GM15229	M1
ITGB4	M1
NMUR1	M1
GM5578	M1
GM9574	M1
GM973	M1
KLRA1	M1
PLEKHH2	M1
SAMD13	M1
SNAI3	M1
GM16938	M1
SPRY4	M1
TRCG1	M1
TTLL7	M1
GM17300	M1
RASGEF1C	M1
ARHGDIG	M1
GM20518	M1
NR2C2AP	M1
PRSS30	M1
TTC16	M1
ANGPTL6	M1
TNFSF12TNFSF13	M1
CD163L1	M1
CDKL1	M1
FGD1	M1
GM14227	M1
GM26533	M1
PARK2	M1
ZSWIM5	M1
FRMD7	M1
SIT1	M1
GM17349	M1
MCIDAS	M1
RARRES2	M1
VMN1R32	M1
SPATA45	M1
TRGV2	M1
XCL1	M1
ACSS2OS	M1
AKAP14	M1
CX3CL1	M1
PACSIN3	M1
PLB1	M1
GM11713	M1
GM13889	M1
GM16572	M1
RUNX1T1	M1
ZFP786	M1
GM14767	M1
GM20069	M1
MAP1A	M1
RP23-401G21.7	M1
CHAD	M1
GM12906	M1
GM14846	M1
GM17359	M1
CAP2	M1
FAM154B	M1
IGKV6-29	M1
MAP3K19	M1
CACNG6	M1
LKAAEAR1	M1
MAP9	M1
NEGR1	M1
PLA2G4B	M1
LRRTM2	M1
MFAP5	M1
NEURL1A	M1
RP23-152O2.3	M1
TES3-PS	M1
CHRNA1OS	M1
DYSF	M1
GM16120	M1
NKX6-2	M1
CDK19OS	M1
FGF11	M1
TRDV2-2	M1
ZKSCAN16	M1
CYP1A1	M1
PLEKHD1	M1
BMP7	M1
SGSM1	M1
TUBG2	M1
CD1D2	M1
GM16184	M1
RP23-313K8.2	M1
ZFP941	M1
AQP3	M1
GM15657	M1
GM2061	M1
GM5111	M1
NIPAL4	M1
TBX19	M1
CHIC1	M1
RP23-386K20.4	M1
TCRG-V1	M1
ARHGAP27OS1	M1
GM12333	M1
GM17567	M1
GM1968	M1
FZD9	M1
GM3513	M1
OOSP2	M1
TSPEAR	M1
UBD	M1
WTIP	M1
CHRNE	M1
GM10840	M1
MYPN	M1
NR0B2	M1
GM10959	M1
GM14138	M1
GM20476	M1
TRBD1	M1
CTTNBP2	M1
GM12429	M1
