# Supplementary material for: CD40L modulates transcriptional signatures of neutrophils in the bone marrow associated with development and trafficking
Source: JCI Insight. 2021 Aug 23;6(16):e148652. doi: 10.1172/jci.insight.148652 (PMC8410015; doi:10.1172/jci.insight.148652)
Supplement: Supplemental data set 3 [file jciinsight-6-148652-s122.xlsx]

## Sheet: All GOs Mice
GO biological process complete	Mus musculus - REFLIST	Upload	P-value	Fold Enrichment
hemopoiesis (GO:0030097)	650	21	9.95E-03	1.76
second-messenger-mediated signaling (GO:0019932)	297	12	9.87E-03	2.20
regulation of ER-associated ubiquitin-dependent protein catabolic process (GO:1903069)	8	2	9.78E-03	13.61
nucleoside transmembrane transport (GO:1901642)	8	2	9.78E-03	13.61
positive regulation of cell-cell adhesion mediated by cadherin (GO:2000049)	8	2	9.78E-03	13.61
regulation of neutrophil degranulation (GO:0043313)	8	2	9.78E-03	13.61
nucleoside transport (GO:0015858)	8	2	9.78E-03	13.61
establishment of protein localization (GO:0045184)	1332	41	9.71E-04	1.68
interspecies interaction between organisms (GO:0044419)	1477	40	9.70E-03	1.47
positive regulation of secretion by cell (GO:1903532)	486	17	9.55E-03	1.90
response to inorganic substance (GO:0010035)	420	18	9.50E-04	2.33
protein maturation (GO:0051604)	224	10	9.39E-03	2.43
cellular extravasation (GO:0045123)	44	4	9.32E-03	4.95
positive regulation of sprouting angiogenesis (GO:1903672)	44	4	9.32E-03	4.95
cellular transition metal ion homeostasis (GO:0046916)	96	6	9.29E-03	3.40
positive regulation of cell activation (GO:0050867)	524	18	9.26E-03	1.87
cellular component assembly (GO:0022607)	1939	55	9.18E-04	1.54
cell activation (GO:0001775)	601	23	9.15E-04	2.08
protein-lipid complex assembly (GO:0065005)	23	3	9.14E-03	7.10
positive regulation of superoxide anion generation (GO:0032930)	23	3	9.14E-03	7.10
early endosome to late endosome transport (GO:0045022)	23	3	9.14E-03	7.10
positive regulation of protein processing (GO:0010954)	23	3	9.14E-03	7.10
negative regulation of viral entry into host cell (GO:0046597)	23	3	9.14E-03	7.10
negative regulation of molecular function (GO:0044092)	1034	34	8.97E-04	1.79
developmental process (GO:0032502)	5578	131	8.95E-04	1.28
regulation of endocytosis (GO:0030100)	222	10	8.86E-03	2.45
regulation of vesicle-mediated transport (GO:0060627)	599	23	8.76E-04	2.09
lipid metabolic process (GO:0006629)	1073	35	8.67E-04	1.78
regulation of spindle organization (GO:0090224)	43	4	8.62E-03	5.06
organelle assembly (GO:0070925)	641	21	8.61E-03	1.78
regulation of mitotic spindle assembly (GO:1901673)	22	3	8.11E-03	7.42
peptidyl-S-diacylglycerol-L-cysteine biosynthetic process from peptidyl-cysteine (GO:0018231)	22	3	8.11E-03	7.42
peptidyl-L-cysteine S-palmitoylation (GO:0018230)	22	3	8.11E-03	7.42
positive regulation of tumor necrosis factor biosynthetic process (GO:0042535)	22	3	8.11E-03	7.42
regulation of DNA-binding transcription factor activity (GO:0051090)	400	15	8.07E-03	2.04
biological adhesion (GO:0022610)	802	25	7.97E-03	1.70
regulation of leukocyte activation (GO:0002694)	718	23	7.91E-03	1.74
blood coagulation, fibrin clot formation (GO:0072378)	7	2	7.58E-03	15.55
protein localization to membrane raft (GO:1903044)	7	2	7.58E-03	15.55
negative regulation of monocyte chemotactic protein-1 production (GO:0071638)	7	2	7.58E-03	15.55
protein localization to bicellular tight junction (GO:1902396)	7	2	7.58E-03	15.55
Rab protein signal transduction (GO:0032482)	65	5	7.49E-03	4.19
regulation of protein processing (GO:0070613)	65	5	7.49E-03	4.19
biological_process (GO:0008150)	20366	394	7.42E-05	1.05
Unclassified (UNCLASSIFIED)	1899	15	7.42E-05	.43
intracellular transport (GO:0046907)	1187	38	7.39E-04	1.74
positive regulation of angiogenesis (GO:0045766)	182	9	7.23E-03	2.69
production of molecular mediator involved in inflammatory response (GO:0002532)	21	3	7.15E-03	7.78
positive regulation of histone deacetylation (GO:0031065)	21	3	7.15E-03	7.78
organophosphate biosynthetic process (GO:0090407)	368	19	6.99E-05	2.81
cell adhesion (GO:0007155)	792	25	6.87E-03	1.72
regulation of primary metabolic process (GO:0080090)	5362	138	6.79E-06	1.40
glycerolipid biosynthetic process (GO:0045017)	118	7	6.75E-03	3.23
cellular pigmentation (GO:0033059)	40	4	6.73E-03	5.44
positive regulation of oxidative stress-induced neuron death (GO:1903223)	9	3	6.61E-04	18.15
small molecule metabolic process (GO:0044281)	1441	40	6.59E-03	1.51
chylomicron assembly (GO:0034378)	2	2	6.57E-04	54.44
regulation of immune response (GO:0050776)	873	27	6.57E-03	1.68
regulation of cell population proliferation (GO:0042127)	1665	45	6.45E-03	1.47
response to external stimulus (GO:0009605)	2267	58	6.44E-03	1.39
protein localization to membrane (GO:0072657)	427	16	6.38E-03	2.04
response to abiotic stimulus (GO:0009628)	913	28	6.36E-03	1.67
positive regulation of oxidative stress-induced cell death (GO:1903209)	20	3	6.26E-03	8.17
wound healing (GO:0042060)	279	12	6.22E-03	2.34
regulation of mitotic spindle organization (GO:0060236)	39	4	6.17E-03	5.58
regulation of transport (GO:0051049)	1982	52	6.16E-03	1.43
myeloid cell differentiation (GO:0030099)	240	13	6.15E-04	2.95
negative regulation of biological process (GO:0048519)	5185	139	6.09E-07	1.46
regulation of hydrolase activity (GO:0051336)	994	30	5.99E-03	1.64
ribonucleotide metabolic process (GO:0009259)	266	9	5.98E-02	1.84
positive regulation of alpha-beta T cell differentiation (GO:0046638)	48	3	5.97E-02	3.40
response to oxygen-containing compound (GO:1901700)	1302	32	5.97E-02	1.34
regulation of vasculature development (GO:1901342)	348	11	5.95E-02	1.72
multicellular organism development (GO:0007275)	4847	111	5.94E-03	1.25
neutrophil migration (GO:1990266)	79	4	5.93E-02	2.76
hemostasis (GO:0007599)	115	7	5.90E-03	3.31
negative regulation of cysteine-type endopeptidase activity (GO:2000117)	87	6	5.89E-03	3.75
cell projection morphogenesis (GO:0048858)	481	4	5.88E-02	.45
cellular response to endogenous stimulus (GO:0071495)	924	24	5.84E-02	1.41
microtubule-based transport (GO:0099111)	186	7	5.83E-02	2.05
regulation of proteasomal protein catabolic process (GO:0061136)	186	7	5.83E-02	2.05
sensory perception of smell (GO:0007608)	1128	0	5.82E-10	< 0.01
cellular zinc ion homeostasis (GO:0006882)	21	2	5.77E-02	5.18
response to iron ion (GO:0010039)	21	2	5.77E-02	5.18
positive regulation of neuron migration (GO:2001224)	21	2	5.77E-02	5.18
negative regulation of chemokine production (GO:0032682)	21	2	5.77E-02	5.18
membrane raft organization (GO:0031579)	21	2	5.77E-02	5.18
ATP synthesis coupled proton transport (GO:0015986)	21	2	5.77E-02	5.18
energy coupled proton transport, down electrochemical gradient (GO:0015985)	21	2	5.77E-02	5.18
regulation of programmed necrotic cell death (GO:0062098)	21	2	5.77E-02	5.18
regulation of dopamine metabolic process (GO:0042053)	21	2	5.77E-02	5.18
mitotic cell cycle (GO:0000278)	517	15	5.77E-02	1.58
positive regulation of lymphocyte differentiation (GO:0045621)	112	5	5.75E-02	2.43
positive regulation of I-kappaB kinase/NF-kappaB signaling (GO:0043123)	112	5	5.75E-02	2.43
lipoprotein metabolic process (GO:0042157)	112	5	5.75E-02	2.43
regulation of ossification (GO:0030278)	224	8	5.73E-02	1.94
regulation of vasoconstriction (GO:0019229)	78	4	5.72E-02	2.79
acyl-CoA metabolic process (GO:0006637)	78	4	5.72E-02	2.79
exocytic process (GO:0140029)	78	4	5.72E-02	2.79
thioester metabolic process (GO:0035383)	78	4	5.72E-02	2.79
spermatogenesis (GO:0007283)	556	5	5.72E-02	.49
germ cell development (GO:0007281)	331	2	5.72E-02	.33
regulation of actin filament-based movement (GO:1903115)	47	3	5.68E-02	3.47
positive regulation of calcium-mediated signaling (GO:0050850)	47	3	5.68E-02	3.47
ribonucleoside triphosphate biosynthetic process (GO:0009201)	47	3	5.68E-02	3.47
positive regulation of myeloid leukocyte mediated immunity (GO:0002888)	47	3	5.68E-02	3.47
multicellular organism reproduction (GO:0032504)	834	9	5.67E-02	.59
lipid catabolic process (GO:0016042)	263	9	5.65E-02	1.86
peptidyl-cysteine modification (GO:0018198)	38	4	5.64E-03	5.73
regulation of protein lipidation (GO:1903059)	6	2	5.63E-03	18.15
tachykinin receptor signaling pathway (GO:0007217)	6	2	5.63E-03	18.15
triglyceride mobilization (GO:0006642)	6	2	5.63E-03	18.15
neutrophil extravasation (GO:0072672)	6	2	5.63E-03	18.15
anterior head development (GO:0097065)	6	2	5.63E-03	18.15
innate immune response-activating signal transduction (GO:0002758)	6	2	5.63E-03	18.15
regulation of endoplasmic reticulum tubular network organization (GO:1903371)	6	2	5.63E-03	18.15
regulation of cytoskeleton organization (GO:0051493)	559	16	5.63E-02	1.56
gland development (GO:0048732)	428	13	5.56E-02	1.65
multi-organism reproductive process (GO:0044703)	970	11	5.56E-02	.62
divalent inorganic cation homeostasis (GO:0072507)	514	15	5.54E-02	1.59
cation transport (GO:0006812)	735	20	5.48E-02	1.48
protein stabilization (GO:0050821)	174	9	5.47E-03	2.82
plasma lipoprotein particle assembly (GO:0034377)	19	3	5.44E-03	8.60
positive regulation of leukocyte mediated immunity (GO:0002705)	183	7	5.44E-02	2.08
regulation of endopeptidase activity (GO:0052548)	342	11	5.40E-02	1.75
pigment biosynthetic process (GO:0046148)	46	3	5.39E-02	3.55
neuroinflammatory response (GO:0150076)	46	3	5.39E-02	3.55
regulation of plasma lipoprotein particle levels (GO:0097006)	46	3	5.39E-02	3.55
coagulation (GO:0050817)	113	7	5.38E-03	3.37
blood coagulation (GO:0007596)	113	7	5.38E-03	3.37
aorta smooth muscle tissue morphogenesis (GO:0060414)	3	1	5.36E-02	18.15
purine deoxyribonucleoside metabolic process (GO:0046122)	3	1	5.36E-02	18.15
negative regulation of toll-like receptor 3 signaling pathway (GO:0034140)	3	1	5.36E-02	18.15
inosine biosynthetic process (GO:0046103)	3	1	5.36E-02	18.15
hypoxanthine biosynthetic process (GO:0046101)	3	1	5.36E-02	18.15
serotonin secretion by platelet (GO:0002554)	3	1	5.36E-02	18.15
cyclooxygenase pathway (GO:0019371)	3	1	5.36E-02	18.15
protein localization to actin cytoskeleton (GO:1903119)	3	1	5.36E-02	18.15
positive regulation of corticosterone secretion (GO:2000854)	3	1	5.36E-02	18.15
dUDP metabolic process (GO:0046077)	3	1	5.36E-02	18.15
dATP catabolic process (GO:0046061)	3	1	5.36E-02	18.15
negative regulation of cysteine-type endopeptidase activity involved in execution phase of apoptosis (GO:2001271)	3	1	5.36E-02	18.15
negative regulation of ER-associated ubiquitin-dependent protein catabolic process (GO:1903070)	3	1	5.36E-02	18.15
carnitine metabolic process, CoA-linked (GO:0019254)	3	1	5.36E-02	18.15
epithalamus development (GO:0021538)	3	1	5.36E-02	18.15
regulation of histone H3-K79 methylation (GO:2001160)	3	1	5.36E-02	18.15
germinal center B cell differentiation (GO:0002314)	3	1	5.36E-02	18.15
sphinganine metabolic process (GO:0006667)	3	1	5.36E-02	18.15
mitotic cytokinesis checkpoint (GO:0044878)	3	1	5.36E-02	18.15
modulation by host of viral molecular function (GO:0044868)	3	1	5.36E-02	18.15
protein localization to plasma membrane raft (GO:0044860)	3	1	5.36E-02	18.15
modulation by host of symbiont catalytic activity (GO:0052422)	3	1	5.36E-02	18.15
regulation of zinc ion transport (GO:0071579)	3	1	5.36E-02	18.15
cellular response to oxygen-glucose deprivation (GO:0090650)	3	1	5.36E-02	18.15
response to oxygen-glucose deprivation (GO:0090649)	3	1	5.36E-02	18.15
regulation of opioid receptor signaling pathway (GO:2000474)	3	1	5.36E-02	18.15
threonyl-tRNA aminoacylation (GO:0006435)	3	1	5.36E-02	18.15
RNA import into nucleus (GO:0006404)	3	1	5.36E-02	18.15
positive regulation of L-glutamate import across plasma membrane (GO:0002038)	3	1	5.36E-02	18.15
negative regulation of myoblast fusion (GO:1901740)	3	1	5.36E-02	18.15
regulation of cell growth by extracellular stimulus (GO:0001560)	3	1	5.36E-02	18.15
modulation of catalytic activity in other organism involved in symbiotic interaction (GO:0052203)	3	1	5.36E-02	18.15
cellular response to isoquinoline alkaloid (GO:0071317)	3	1	5.36E-02	18.15
cellular response to mercury ion (GO:0071288)	3	1	5.36E-02	18.15
dUDP biosynthetic process (GO:0006227)	3	1	5.36E-02	18.15
regulation of progesterone biosynthetic process (GO:2000182)	3	1	5.36E-02	18.15
regulation of protein catabolic process at presynapse, modulating synaptic transmission (GO:0099575)	3	1	5.36E-02	18.15
regulation of mismatch repair (GO:0032423)	3	1	5.36E-02	18.15
peptidyl-cysteine methylation (GO:0018125)	3	1	5.36E-02	18.15
nucleotide-excision repair, DNA damage recognition (GO:0000715)	3	1	5.36E-02	18.15
retrograde axonal transport of mitochondrion (GO:0098958)	3	1	5.36E-02	18.15
membrane depolarization during atrial cardiac muscle cell action potential (GO:0098912)	3	1	5.36E-02	18.15
positive regulation of inflammatory response to wounding (GO:0106016)	3	1	5.36E-02	18.15
tubulin deacetylation (GO:0090042)	3	1	5.36E-02	18.15
positive regulation of nucleotide-binding oligomerization domain containing signaling pathway (GO:0070426)	3	1	5.36E-02	18.15
mitochondrial tRNA 3'-end processing (GO:1990180)	3	1	5.36E-02	18.15
insulin catabolic process (GO:1901143)	3	1	5.36E-02	18.15
regulation of retrograde trans-synaptic signaling by endocanabinoid (GO:0099178)	3	1	5.36E-02	18.15
response to cobalt ion (GO:0032025)	3	1	5.36E-02	18.15
renal potassium excretion (GO:0036359)	3	1	5.36E-02	18.15
negative regulation of isotype switching to IgE isotypes (GO:0048294)	3	1	5.36E-02	18.15
multivesicular body assembly (GO:0036258)	3	1	5.36E-02	18.15
phosphatidylinositol acyl-chain remodeling (GO:0036149)	3	1	5.36E-02	18.15
positive regulation of AMPA glutamate receptor clustering (GO:1904719)	3	1	5.36E-02	18.15
C-terminal protein deglutamylation (GO:0035609)	3	1	5.36E-02	18.15
negative regulation of phospholipase C activity (GO:1900275)	3	1	5.36E-02	18.15
chromatin silencing at centromere (GO:0030702)	3	1	5.36E-02	18.15
protein localization to tricellular tight junction (GO:0061833)	3	1	5.36E-02	18.15
negative regulation of SNARE complex assembly (GO:0035544)	3	1	5.36E-02	18.15
mitochondrial tRNA 5'-end processing (GO:0097745)	3	1	5.36E-02	18.15
carnosine metabolic process (GO:0035498)	3	1	5.36E-02	18.15
late endosomal microautophagy (GO:0061738)	3	1	5.36E-02	18.15
purine nucleobase salvage (GO:0043096)	3	1	5.36E-02	18.15
uridine transport (GO:0015862)	3	1	5.36E-02	18.15
pyrimidine deoxyribonucleoside diphosphate biosynthetic process (GO:0009197)	3	1	5.36E-02	18.15
pyrimidine deoxyribonucleoside diphosphate metabolic process (GO:0009196)	3	1	5.36E-02	18.15
chromatin silencing by small RNA (GO:0031048)	3	1	5.36E-02	18.15
pyrimidine nucleoside diphosphate biosynthetic process (GO:0009139)	3	1	5.36E-02	18.15
pyrimidine nucleoside diphosphate metabolic process (GO:0009138)	3	1	5.36E-02	18.15
positive regulation of matrix metallopeptidase secretion (GO:1904466)	3	1	5.36E-02	18.15
regulation of high-density lipoprotein particle clearance (GO:0010982)	3	1	5.36E-02	18.15
negative regulation of very-low-density lipoprotein particle clearance (GO:0010916)	3	1	5.36E-02	18.15
regulation of very-low-density lipoprotein particle clearance (GO:0010915)	3	1	5.36E-02	18.15
regulation of very-low-density lipoprotein particle remodeling (GO:0010901)	3	1	5.36E-02	18.15
positive regulation of cellular response to macrophage colony-stimulating factor stimulus (GO:1903974)	3	1	5.36E-02	18.15
positive regulation of response to macrophage colony-stimulating factor (GO:1903971)	3	1	5.36E-02	18.15
negative regulation of hepatocyte apoptotic process (GO:1903944)	3	1	5.36E-02	18.15
regulation of hepatocyte apoptotic process (GO:1903943)	3	1	5.36E-02	18.15
calcium ion transmembrane transport via high voltage-gated calcium channel (GO:0061577)	3	1	5.36E-02	18.15
regulation of ATF6-mediated unfolded protein response (GO:1903891)	3	1	5.36E-02	18.15
vertebrate eye-specific patterning (GO:0150064)	3	1	5.36E-02	18.15
basement membrane disassembly (GO:0034769)	3	1	5.36E-02	18.15
prenylated protein catabolic process (GO:0030327)	3	1	5.36E-02	18.15
positive regulation of viral budding via host ESCRT complex (GO:1903774)	3	1	5.36E-02	18.15
sinoatrial node cell development (GO:0060931)	3	1	5.36E-02	18.15
positive regulation of microglial cell mediated cytotoxicity (GO:1904151)	3	1	5.36E-02	18.15
regulation of microglial cell mediated cytotoxicity (GO:1904149)	3	1	5.36E-02	18.15
negative regulation of autophagic cell death (GO:1904093)	3	1	5.36E-02	18.15
vascular endothelial growth factor production (GO:0010573)	3	1	5.36E-02	18.15
pilomotor reflex (GO:0097195)	3	1	5.36E-02	18.15
negative regulation of natural killer cell mediated cytotoxicity directed against tumor cell target (GO:0002859)	3	1	5.36E-02	18.15
negative regulation of natural killer cell mediated immune response to tumor cell (GO:0002856)	3	1	5.36E-02	18.15
positive regulation of T cell mediated immune response to tumor cell (GO:0002842)	3	1	5.36E-02	18.15
trachea gland development (GO:0061153)	3	1	5.36E-02	18.15
trachea submucosa development (GO:0061152)	3	1	5.36E-02	18.15
habenula development (GO:0021986)	3	1	5.36E-02	18.15
positive regulation of phospholipid efflux (GO:1902995)	3	1	5.36E-02	18.15
regulation of phospholipid efflux (GO:1902994)	3	1	5.36E-02	18.15
interleukin-17 secretion (GO:0072615)	3	1	5.36E-02	18.15
establishment of protein localization to endoplasmic reticulum membrane (GO:0097051)	3	1	5.36E-02	18.15
male courtship behavior (GO:0008049)	3	1	5.36E-02	18.15
positive regulation of oxidative stress-induced neuron intrinsic apoptotic signaling pathway (GO:1903378)	3	1	5.36E-02	18.15
regulation of intracellular signal transduction (GO:1902531)	1575	38	5.35E-02	1.31
detection of temperature stimulus involved in sensory perception of pain (GO:0050965)	20	2	5.30E-02	5.44
detection of temperature stimulus involved in sensory perception (GO:0050961)	20	2	5.30E-02	5.44
platelet morphogenesis (GO:0036344)	20	2	5.30E-02	5.44
amyloid-beta metabolic process (GO:0050435)	20	2	5.30E-02	5.44
myeloid dendritic cell differentiation (GO:0043011)	20	2	5.30E-02	5.44
negative regulation of necrotic cell death (GO:0060547)	20	2	5.30E-02	5.44
regulation of oxidative stress-induced cell death (GO:1903201)	76	4	5.30E-02	2.87
cellular metabolic process (GO:0044237)	6349	132	5.30E-02	1.13
system development (GO:0048731)	4229	99	5.29E-03	1.27
cellular calcium ion homeostasis (GO:0006874)	467	14	5.27E-02	1.63
phosphate-containing compound metabolic process (GO:0006796)	1674	50	5.26E-04	1.63
regulation of cold-induced thermogenesis (GO:0120161)	144	6	5.18E-02	2.27
negative regulation of cellular metabolic process (GO:0031324)	2475	68	5.17E-04	1.50
positive regulation of protein catabolic process (GO:0045732)	219	8	5.16E-02	1.99
chemical synaptic transmission, postsynaptic (GO:0099565)	45	3	5.12E-02	3.63
positive regulation of B cell proliferation (GO:0030890)	45	3	5.12E-02	3.63
developmental pigmentation (GO:0048066)	45	3	5.12E-02	3.63
purine nucleoside triphosphate biosynthetic process (GO:0009145)	45	3	5.12E-02	3.63
forelimb morphogenesis (GO:0035136)	45	3	5.12E-02	3.63
regulation of lipase activity (GO:0060191)	75	4	5.09E-02	2.90
mitotic spindle organization (GO:0007052)	75	4	5.09E-02	2.90
peptidyl-threonine phosphorylation (GO:0018107)	75	4	5.09E-02	2.90
regulation of sprouting angiogenesis (GO:1903670)	75	4	5.09E-02	2.90
regulation of mRNA metabolic process (GO:1903311)	256	1	5.08E-02	.21
cellular response to inorganic substance (GO:0071241)	180	7	5.07E-02	2.12
regulation of proteolysis involved in cellular protein catabolic process (GO:1903050)	218	8	5.05E-02	2.00
regulation of peptidyl-serine phosphorylation (GO:0033135)	162	0	5.05E-02	< 0.01
animal organ development (GO:0048513)	3047	75	5.03E-03	1.34
response to drug (GO:0042493)	772	21	5.02E-02	1.48
regulation of coagulation (GO:0050818)	84	6	4.99E-03	3.89
export from cell (GO:0140352)	463	14	4.98E-02	1.65
negative regulation of signal transduction (GO:0009968)	1186	30	4.98E-02	1.38
nucleoside phosphate biosynthetic process (GO:1901293)	179	7	4.95E-02	2.13
cellular lipid metabolic process (GO:0044255)	812	26	4.94E-03	1.74
positive regulation of hemopoiesis (GO:1903708)	217	8	4.94E-02	2.01
secretion by cell (GO:0032940)	420	13	4.94E-02	1.68
multi-organism process (GO:0051704)	984	11	4.93E-02	.61
axonogenesis (GO:0007409)	342	2	4.93E-02	.32
response to purine-containing compound (GO:0014074)	107	5	4.92E-02	2.54
male sex differentiation (GO:0046661)	142	6	4.91E-02	2.30
positive regulation of cellular protein catabolic process (GO:1903364)	142	6	4.91E-02	2.30
endochondral bone morphogenesis (GO:0060350)	74	4	4.90E-02	2.94
positive regulation of nucleocytoplasmic transport (GO:0046824)	74	4	4.90E-02	2.94
regulation of protein import into nucleus (GO:0042306)	74	4	4.90E-02	2.94
negative regulation of T cell proliferation (GO:0042130)	74	4	4.90E-02	2.94
negative regulation of gluconeogenesis (GO:0045721)	19	2	4.84E-02	5.73
positive regulation of digestive system process (GO:0060456)	19	2	4.84E-02	5.73
negative regulation of homotypic cell-cell adhesion (GO:0034111)	19	2	4.84E-02	5.73
regulation of monocyte chemotactic protein-1 production (GO:0071637)	19	2	4.84E-02	5.73
glutamine metabolic process (GO:0006541)	19	2	4.84E-02	5.73
killing of cells in other organism involved in symbiotic interaction (GO:0051883)	19	2	4.84E-02	5.73
interleukin-1 production (GO:0032612)	19	2	4.84E-02	5.73
glucose 6-phosphate metabolic process (GO:0051156)	19	2	4.84E-02	5.73
xenobiotic transport (GO:0042908)	19	2	4.84E-02	5.73
purine ribonucleoside monophosphate biosynthetic process (GO:0009168)	19	2	4.84E-02	5.73
purine nucleoside monophosphate biosynthetic process (GO:0009127)	19	2	4.84E-02	5.73
regulation of lipoprotein particle clearance (GO:0010984)	19	2	4.84E-02	5.73
cellular modified amino acid catabolic process (GO:0042219)	19	2	4.84E-02	5.73
platelet formation (GO:0030220)	19	2	4.84E-02	5.73
sphingoid metabolic process (GO:0046519)	19	2	4.84E-02	5.73
negative regulation of platelet activation (GO:0010544)	19	2	4.84E-02	5.73
regulation of B cell apoptotic process (GO:0002902)	19	2	4.84E-02	5.73
diol biosynthetic process (GO:0034312)	19	2	4.84E-02	5.73
response to epidermal growth factor (GO:0070849)	44	3	4.84E-02	3.71
purine ribonucleoside triphosphate biosynthetic process (GO:0009206)	44	3	4.84E-02	3.71
regulation of actomyosin structure organization (GO:0110020)	106	5	4.76E-02	2.57
positive regulation of proteasomal protein catabolic process (GO:1901800)	106	5	4.76E-02	2.57
regulation of carbohydrate biosynthetic process (GO:0043255)	106	5	4.76E-02	2.57
microtubule cytoskeleton organization involved in mitosis (GO:1902850)	106	5	4.76E-02	2.57
positive regulation of vasculature development (GO:1904018)	202	10	4.73E-03	2.69
regulation of peptidase activity (GO:0052547)	417	13	4.72E-02	1.70
negative regulation of wound healing (GO:0061045)	73	4	4.70E-02	2.98
response to isoquinoline alkaloid (GO:0014072)	18	3	4.69E-03	9.07
protein localization to cell-cell junction (GO:0150105)	19	4	4.63E-04	11.46
positive regulation of cellular metabolic process (GO:0031325)	3278	80	4.63E-03	1.33
response to stress (GO:0006950)	3180	78	4.59E-03	1.34
amino sugar metabolic process (GO:0006040)	43	3	4.58E-02	3.80
drug metabolic process (GO:0017144)	415	13	4.57E-02	1.71
regulation of cellular protein catabolic process (GO:1903362)	252	9	4.56E-02	1.94
head development (GO:0060322)	674	19	4.55E-02	1.53
male gamete generation (GO:0048232)	577	5	4.55E-02	.47
organic cyclic compound biosynthetic process (GO:1901362)	853	23	4.53E-02	1.47
cellular response to alcohol (GO:0097306)	72	4	4.51E-02	3.02
sphingolipid biosynthetic process (GO:0030148)	72	4	4.51E-02	3.02
establishment of organelle localization (GO:0051656)	331	11	4.48E-02	1.81
erythrocyte homeostasis (GO:0034101)	104	5	4.45E-02	2.62
response to oxygen levels (GO:0070482)	212	8	4.43E-02	2.05
protein localization (GO:0008104)	1967	57	4.42E-04	1.58
camera-type eye development (GO:0043010)	330	11	4.40E-02	1.81
type I interferon signaling pathway (GO:0060337)	18	2	4.39E-02	6.05
neutrophil mediated immunity (GO:0002446)	18	2	4.39E-02	6.05
cell-cell junction maintenance (GO:0045217)	18	2	4.39E-02	6.05
cellular response to type I interferon (GO:0071357)	18	2	4.39E-02	6.05
transcription preinitiation complex assembly (GO:0070897)	18	2	4.39E-02	6.05
negative regulation of ubiquitin-protein transferase activity (GO:0051444)	18	2	4.39E-02	6.05
regulation of flagellated sperm motility (GO:1901317)	18	2	4.39E-02	6.05
presynaptic modulation of chemical synaptic transmission (GO:0099171)	18	2	4.39E-02	6.05
peptide hormone processing (GO:0016486)	18	2	4.39E-02	6.05
cellular metabolic compound salvage (GO:0043094)	18	2	4.39E-02	6.05
hormone catabolic process (GO:0042447)	18	2	4.39E-02	6.05
extracellular matrix disassembly (GO:0022617)	18	2	4.39E-02	6.05
regulation of necroptotic process (GO:0060544)	18	2	4.39E-02	6.05
body morphogenesis (GO:0010171)	57	5	4.37E-03	4.78
positive regulation of lymphocyte activation (GO:0051251)	454	14	4.36E-02	1.68
cell part morphogenesis (GO:0032990)	507	4	4.36E-02	.43
ion homeostasis (GO:0050801)	804	22	4.35E-02	1.49
cellular process involved in reproduction in multicellular organism (GO:0022412)	431	3	4.34E-02	.38
regulation of apoptotic process (GO:0042981)	1493	42	4.33E-03	1.53
neural tube patterning (GO:0021532)	42	3	4.33E-02	3.89
glial cell activation (GO:0061900)	42	3	4.33E-02	3.89
regulation of fatty acid biosynthetic process (GO:0042304)	42	3	4.33E-02	3.89
leukocyte differentiation (GO:0002521)	370	12	4.33E-02	1.77
regulation of cell death (GO:0010941)	1672	46	4.30E-03	1.50
positive regulation of leukocyte differentiation (GO:1902107)	173	7	4.26E-02	2.20
phosphatidylcholine metabolic process (GO:0046470)	35	4	4.24E-03	6.22
positive regulation of DNA-binding transcription factor activity (GO:0051091)	248	9	4.20E-02	1.98
positive regulation of multicellular organismal process (GO:0051240)	1928	46	4.20E-02	1.30
regulation of cellular component organization (GO:0051128)	2454	63	4.19E-03	1.40
positive regulation of cellular catabolic process (GO:0031331)	368	12	4.19E-02	1.78
regulation of supramolecular fiber organization (GO:1902903)	368	12	4.19E-02	1.78
response to organic cyclic compound (GO:0014070)	623	18	4.17E-02	1.57
peptidyl-amino acid modification (GO:0018193)	711	20	4.17E-02	1.53
protein localization to cell junction (GO:1902414)	102	5	4.16E-02	2.67
regulation of alpha-beta T cell activation (GO:0046634)	102	5	4.16E-02	2.67
peptidyl-serine phosphorylation (GO:0018105)	172	7	4.16E-02	2.22
regulation of I-kappaB kinase/NF-kappaB signaling (GO:0043122)	172	7	4.16E-02	2.22
nucleotide biosynthetic process (GO:0009165)	172	7	4.16E-02	2.22
regulation of actin filament-based process (GO:0032970)	409	13	4.16E-02	1.73
vacuole organization (GO:0007033)	136	6	4.14E-02	2.40
regulation of Rho protein signal transduction (GO:0035023)	136	6	4.14E-02	2.40
negative regulation of immune system process (GO:0002683)	450	14	4.11E-02	1.69
cytoskeleton organization (GO:0007010)	1072	28	4.11E-02	1.42
myeloid leukocyte mediated immunity (GO:0002444)	41	3	4.08E-02	3.98
regulation of vacuole organization (GO:0044088)	41	3	4.08E-02	3.98
sterol biosynthetic process (GO:0016126)	41	3	4.08E-02	3.98
B cell activation (GO:0042113)	171	7	4.05E-02	2.23
eye development (GO:0001654)	366	12	4.05E-02	1.78
regulation of organelle assembly (GO:1902115)	208	8	4.04E-02	2.09
cellular component disassembly (GO:0022411)	208	8	4.04E-02	2.09
negative regulation of extrinsic apoptotic signaling pathway (GO:2001237)	101	5	4.02E-02	2.69
negative regulation of immune effector process (GO:0002698)	135	6	4.02E-02	2.42
positive regulation of signal transduction (GO:0009967)	1538	38	4.01E-02	1.35
nucleobase biosynthetic process (GO:0046112)	17	3	4.00E-03	9.61
negative regulation of lipase activity (GO:0060192)	17	3	4.00E-03	9.61
protein kinase C signaling (GO:0070528)	17	3	4.00E-03	9.61
response to morphine (GO:0043278)	17	3	4.00E-03	9.61
regulation of smooth muscle contraction (GO:0006940)	69	4	3.97E-02	3.16
regulation of B cell proliferation (GO:0030888)	69	4	3.97E-02	3.16
purine nucleoside triphosphate metabolic process (GO:0009144)	69	4	3.97E-02	3.16
double-strand break repair (GO:0006302)	175	0	3.97E-02	< 0.01
organophosphate metabolic process (GO:0019637)	713	27	3.96E-04	2.06
phosphorus metabolic process (GO:0006793)	1696	51	3.96E-04	1.64
positive regulation of neutrophil activation (GO:1902565)	5	2	3.96E-03	21.78
citrate metabolic process (GO:0006101)	5	2	3.96E-03	21.78
positive regulation of lipoprotein metabolic process (GO:0050747)	5	2	3.96E-03	21.78
pentose-phosphate shunt, non-oxidative branch (GO:0009052)	5	2	3.96E-03	21.78
positive regulation of saliva secretion (GO:0046878)	5	2	3.96E-03	21.78
hyperosmotic response (GO:0006972)	17	2	3.96E-02	6.40
positive regulation of receptor recycling (GO:0001921)	17	2	3.96E-02	6.40
positive regulation of brown fat cell differentiation (GO:0090336)	17	2	3.96E-02	6.40
regulation of cell-cell adhesion mediated by cadherin (GO:2000047)	17	2	3.96E-02	6.40
positive regulation of synaptic transmission, GABAergic (GO:0032230)	17	2	3.96E-02	6.40
regulation of metabolic process (GO:0019222)	5995	152	3.92E-06	1.38
spindle organization (GO:0007051)	135	8	3.92E-03	3.23
regulation of lymphocyte activation (GO:0051249)	618	18	3.91E-02	1.59
regulation of neurotransmitter secretion (GO:0046928)	134	6	3.90E-02	2.44
regulation of response to oxidative stress (GO:1902882)	100	5	3.88E-02	2.72
nervous system process (GO:0050877)	2085	23	3.87E-03	.60
cellular divalent inorganic cation homeostasis (GO:0072503)	488	15	3.86E-02	1.67
face morphogenesis (GO:0060325)	40	3	3.84E-02	4.08
organonitrogen compound metabolic process (GO:1901564)	4281	101	3.80E-03	1.28
negative regulation of cytokine secretion (GO:0050710)	68	4	3.79E-02	3.20
actin cytoskeleton reorganization (GO:0031532)	68	4	3.79E-02	3.20
amide transport (GO:0042886)	1305	38	3.78E-03	1.59
organic substance metabolic process (GO:0071704)	6714	149	3.77E-03	1.21
negative regulation of cellular catabolic process (GO:0031330)	243	9	3.77E-02	2.02
regulation of blood circulation (GO:1903522)	243	9	3.77E-02	2.02
regulation of biomineralization (GO:0110149)	99	5	3.74E-02	2.75
regulation of biomineral tissue development (GO:0070167)	99	5	3.74E-02	2.75
cellular macromolecule localization (GO:0070727)	1435	36	3.74E-02	1.37
regulation of response to stress (GO:0080134)	1304	38	3.73E-03	1.59
regulation of cellular protein metabolic process (GO:0032268)	2535	65	3.73E-03	1.40
response to chemical (GO:0042221)	3491	78	3.70E-02	1.22
phospholipid metabolic process (GO:0006644)	295	13	3.69E-03	2.40
regulation of leukocyte proliferation (GO:0070663)	242	9	3.69E-02	2.02
cellular response to organonitrogen compound (GO:0071417)	443	14	3.69E-02	1.72
regulation of cellular localization (GO:0060341)	1061	28	3.69E-02	1.44
regulation of cellular macromolecule biosynthetic process (GO:2000112)	3339	75	3.68E-02	1.22
regulation of protein stability (GO:0031647)	280	10	3.64E-02	1.94
positive regulation of immune system process (GO:0002684)	1043	32	3.63E-03	1.67
positive regulation of macroautophagy (GO:0016239)	67	4	3.63E-02	3.25
myeloid cell development (GO:0061515)	67	4	3.63E-02	3.25
regulation of myeloid leukocyte mediated immunity (GO:0002886)	67	4	3.63E-02	3.25
glyceraldehyde-3-phosphate biosynthetic process (GO:0046166)	2	1	3.61E-02	27.22
purine deoxyribonucleoside catabolic process (GO:0046124)	2	1	3.61E-02	27.22
establishment or maintenance of cell polarity regulating cell shape (GO:0071963)	2	1	3.61E-02	27.22
regulation of erythrocyte aggregation (GO:0034118)	2	1	3.61E-02	27.22
nitric oxide production involved in inflammatory response (GO:0002537)	2	1	3.61E-02	27.22
positive regulation of neutrophil differentiation (GO:0045660)	2	1	3.61E-02	27.22
positive regulation of mast cell differentiation (GO:0060376)	2	1	3.61E-02	27.22
response to iron(III) ion (GO:0010041)	2	1	3.61E-02	27.22
negative regulation of activation of membrane attack complex (GO:0001971)	2	1	3.61E-02	27.22
negative regulation of exo-alpha-sialidase activity (GO:1903016)	2	1	3.61E-02	27.22
regulation of exo-alpha-sialidase activity (GO:1903015)	2	1	3.61E-02	27.22
positive regulation of hippocampal neuron apoptotic process (GO:0110090)	2	1	3.61E-02	27.22
protoporphyrinogen IX biosynthetic process (GO:0006782)	2	1	3.61E-02	27.22
glucocorticoid catabolic process (GO:0006713)	2	1	3.61E-02	27.22
regulation of SREBP signaling pathway (GO:2000638)	2	1	3.61E-02	27.22
negative regulation of ripoptosome assembly involved in necroptotic process (GO:1902443)	2	1	3.61E-02	27.22
regulation of ripoptosome assembly involved in necroptotic process (GO:1902442)	2	1	3.61E-02	27.22
stimulatory C-type lectin receptor signaling pathway (GO:0002223)	2	1	3.61E-02	27.22
positive regulation of interleukin-13 biosynthetic process (GO:0045368)	2	1	3.61E-02	27.22
regulation of interleukin-13 biosynthetic process (GO:0045366)	2	1	3.61E-02	27.22
response to psychosocial stress (GO:1990911)	2	1	3.61E-02	27.22
mast cell secretory granule organization (GO:0033364)	2	1	3.61E-02	27.22
negative regulation by host of viral glycoprotein metabolic process (GO:0044871)	2	1	3.61E-02	27.22
modulation by host of viral glycoprotein metabolic process (GO:0044870)	2	1	3.61E-02	27.22
negative regulation by host of viral exo-alpha-sialidase activity (GO:0044869)	2	1	3.61E-02	27.22
modulation by host of viral catalytic activity (GO:0044867)	2	1	3.61E-02	27.22
modulation by host of viral exo-alpha-sialidase activity (GO:0044866)	2	1	3.61E-02	27.22
negative regulation by host of symbiont catalytic activity (GO:0052403)	2	1	3.61E-02	27.22
negative regulation of zinc ion transmembrane transport (GO:0071583)	2	1	3.61E-02	27.22
negative regulation of zinc ion transport (GO:0071582)	2	1	3.61E-02	27.22
regulation of zinc ion transmembrane transport (GO:0071580)	2	1	3.61E-02	27.22
tRNA wobble adenosine to inosine editing (GO:0002100)	2	1	3.61E-02	27.22
negative regulation of peroxidase activity (GO:2000469)	2	1	3.61E-02	27.22
negative regulation of interleukin-23 production (GO:0032707)	2	1	3.61E-02	27.22
general adaptation syndrome (GO:0051866)	2	1	3.61E-02	27.22
response to vitamin E (GO:0033197)	2	1	3.61E-02	27.22
mitochondrial tRNA methylation (GO:0070901)	2	1	3.61E-02	27.22
positive regulation of prostaglandin-E synthase activity (GO:2000363)	2	1	3.61E-02	27.22
regulation of prostaglandin-E synthase activity (GO:2000361)	2	1	3.61E-02	27.22
interleukin-1 alpha production (GO:0032610)	2	1	3.61E-02	27.22
cellular response to mineralocorticoid stimulus (GO:0071389)	2	1	3.61E-02	27.22
cellular response to morphine (GO:0071315)	2	1	3.61E-02	27.22
glycoside transport (GO:1901656)	2	1	3.61E-02	27.22
negative regulation of catalytic activity in other organism involved in symbiotic interaction (GO:0052199)	2	1	3.61E-02	27.22
cellular response to iron(III) ion (GO:0071283)	2	1	3.61E-02	27.22
positive regulation of endothelial tube morphogenesis (GO:1905956)	2	1	3.61E-02	27.22
positive regulation of amyloid fibril formation (GO:1905908)	2	1	3.61E-02	27.22
regulation of chylomicron remnant clearance (GO:0090320)	2	1	3.61E-02	27.22
positive regulation of mismatch repair (GO:0032425)	2	1	3.61E-02	27.22
adenosine catabolic process (GO:0006154)	2	1	3.61E-02	27.22
mRNA export from nucleus in response to heat stress (GO:0031990)	2	1	3.61E-02	27.22
smooth endoplasmic reticulum calcium ion homeostasis (GO:0051563)	2	1	3.61E-02	27.22
zymogen granule exocytosis (GO:0070625)	2	1	3.61E-02	27.22
corticotropin secretion (GO:0051458)	2	1	3.61E-02	27.22
RNA polymerase I preinitiation complex assembly (GO:0001188)	2	1	3.61E-02	27.22
negative regulation of nucleobase-containing compound transport (GO:0032240)	2	1	3.61E-02	27.22
positive regulation of nucleotide-binding oligomerization domain containing 2 signaling pathway (GO:0070434)	2	1	3.61E-02	27.22
positive regulation of nucleotide-binding oligomerization domain containing 1 signaling pathway (GO:0070430)	2	1	3.61E-02	27.22
negative regulation of deoxyribonuclease activity (GO:0032076)	2	1	3.61E-02	27.22
negative regulation of NK T cell activation (GO:0051134)	2	1	3.61E-02	27.22
response to high light intensity (GO:0009644)	2	1	3.61E-02	27.22
negative regulation of mucus secretion (GO:0070256)	2	1	3.61E-02	27.22
renal sodium excretion (GO:0035812)	2	1	3.61E-02	27.22
positive regulation of heterochromatin assembly (GO:0031453)	2	1	3.61E-02	27.22
regulation of heterochromatin assembly (GO:0031445)	2	1	3.61E-02	27.22
negative regulation of CD8-positive, alpha-beta T cell differentiation (GO:0043377)	2	1	3.61E-02	27.22
negative regulation of core promoter binding (GO:1904797)	2	1	3.61E-02	27.22
hypoxanthine salvage (GO:0043103)	2	1	3.61E-02	27.22
carnosine biosynthetic process (GO:0035499)	2	1	3.61E-02	27.22
ADP transport (GO:0015866)	2	1	3.61E-02	27.22
purine nucleoside transmembrane transport (GO:0015860)	2	1	3.61E-02	27.22
negative regulation of very-low-density lipoprotein particle remodeling (GO:0010903)	2	1	3.61E-02	27.22
positive regulation of glutamate neurotransmitter secretion in response to membrane depolarization (GO:0061646)	2	1	3.61E-02	27.22
transepithelial water transport (GO:0035377)	2	1	3.61E-02	27.22
positive regulation of establishment of T cell polarity (GO:1903905)	2	1	3.61E-02	27.22
negative regulation of RNA export from nucleus (GO:0046832)	2	1	3.61E-02	27.22
negative regulation of triglyceride biosynthetic process (GO:0010868)	2	1	3.61E-02	27.22
negative regulation of circadian sleep/wake cycle, non-REM sleep (GO:0042323)	2	1	3.61E-02	27.22
prenylcysteine metabolic process (GO:0030329)	2	1	3.61E-02	27.22
prenylcysteine catabolic process (GO:0030328)	2	1	3.61E-02	27.22
peptidyl-aspartic acid hydroxylation (GO:0042264)	2	1	3.61E-02	27.22
sphinganine biosynthetic process (GO:0046511)	2	1	3.61E-02	27.22
nitric oxide transport (GO:0030185)	2	1	3.61E-02	27.22
calcium ion transport from cytosol to endoplasmic reticulum (GO:1903515)	2	1	3.61E-02	27.22
cell-matrix adhesion involved in ameboidal cell migration (GO:0003366)	2	1	3.61E-02	27.22
CMP-N-acetylneuraminate metabolic process (GO:0046381)	2	1	3.61E-02	27.22
skeletal muscle atrophy (GO:0014732)	2	1	3.61E-02	27.22
positive regulation of ubiquitin-dependent protein catabolic process (GO:2000060)	98	5	3.61E-02	2.78
modulation by symbiont of entry into host (GO:0052372)	39	3	3.60E-02	4.19
regulation of cardiac muscle cell contraction (GO:0086004)	39	3	3.60E-02	4.19
lipid storage (GO:0019915)	39	3	3.60E-02	4.19
long-term memory (GO:0007616)	39	3	3.60E-02	4.19
regulation of multicellular organismal process (GO:0051239)	3245	80	3.57E-03	1.34
myeloid cell homeostasis (GO:0002262)	131	6	3.56E-02	2.49
positive regulation of NF-kappaB transcription factor activity (GO:0051092)	131	6	3.56E-02	2.49
negative regulation of protein catabolic process (GO:0042177)	131	6	3.56E-02	2.49
purine-containing compound biosynthetic process (GO:0072522)	131	6	3.56E-02	2.49
response to nitric oxide (GO:0071731)	16	2	3.55E-02	6.80
sphingosine metabolic process (GO:0006670)	16	2	3.55E-02	6.80
positive regulation of interleukin-8 secretion (GO:2000484)	16	2	3.55E-02	6.80
killing by host of symbiont cells (GO:0051873)	16	2	3.55E-02	6.80
positive regulation of neuron projection regeneration (GO:0070572)	16	2	3.55E-02	6.80
positive regulation of T cell receptor signaling pathway (GO:0050862)	16	2	3.55E-02	6.80
regulation of lipoprotein lipase activity (GO:0051004)	16	2	3.55E-02	6.80
cellular protein localization (GO:0034613)	1428	36	3.53E-02	1.37
negative regulation of cytokine production (GO:0001818)	259	12	3.51E-03	2.52
anatomical structure development (GO:0048856)	5219	120	3.49E-03	1.25
regulation of cellular process (GO:0050794)	11072	244	3.48E-05	1.20
positive regulation of cold-induced thermogenesis (GO:0120162)	97	5	3.48E-02	2.81
regulation of cell communication (GO:0010646)	3338	82	3.47E-03	1.34
positive regulation of alpha-beta T cell activation (GO:0046635)	66	4	3.46E-02	3.30
biological regulation (GO:0065007)	12183	264	3.45E-05	1.18
nitrogen compound transport (GO:0071705)	1557	48	3.45E-04	1.68
regulation of programmed cell death (GO:0043067)	1518	43	3.45E-03	1.54
cytokine production (GO:0001816)	165	7	3.45E-02	2.31
protein localization to extracellular region (GO:0071692)	165	7	3.45E-02	2.31
cytosolic transport (GO:0016482)	132	8	3.43E-03	3.30
ribose phosphate metabolic process (GO:0019693)	277	10	3.42E-02	1.97
positive regulation of cellular protein metabolic process (GO:0032270)	1566	39	3.42E-02	1.36
regulation of intracellular transport (GO:0032386)	356	12	3.40E-02	1.83
regulation of superoxide metabolic process (GO:0090322)	38	3	3.38E-02	4.30
erythrocyte development (GO:0048821)	38	3	3.38E-02	4.30
regulation of synaptic transmission, GABAergic (GO:0032228)	38	3	3.38E-02	4.30
cell-substrate junction organization (GO:0150115)	38	3	3.38E-02	4.30
regulation of extrinsic apoptotic signaling pathway (GO:2001236)	164	7	3.36E-02	2.32
cellular biosynthetic process (GO:0044249)	1994	48	3.36E-02	1.31
positive regulation of catabolic process (GO:0009896)	437	14	3.35E-02	1.74
regulation of body fluid levels (GO:0050878)	350	17	3.34E-04	2.64
regulation of RNA metabolic process (GO:0051252)	3172	72	3.33E-02	1.24
response to wounding (GO:0009611)	354	12	3.28E-02	1.85
protein transport (GO:0015031)	1250	37	3.27E-03	1.61
inorganic ion homeostasis (GO:0098771)	735	21	3.27E-02	1.56
regulation of myeloid leukocyte differentiation (GO:0002761)	128	6	3.24E-02	2.55
localization within membrane (GO:0051668)	95	5	3.22E-02	2.87
response to nutrient (GO:0007584)	95	5	3.22E-02	2.87
axon development (GO:0061564)	373	2	3.21E-02	.29
positive regulation of metabolic process (GO:0009893)	3570	87	3.19E-03	1.33
peptidyl-serine modification (GO:0018209)	198	8	3.17E-02	2.20
tricarboxylic acid metabolic process (GO:0072350)	15	2	3.16E-02	7.26
positive regulation of axon regeneration (GO:0048680)	15	2	3.16E-02	7.26
regulation of macrophage cytokine production (GO:0010935)	15	2	3.16E-02	7.26
negative regulation of programmed necrotic cell death (GO:0062099)	15	2	3.16E-02	7.26
regulation of triglyceride catabolic process (GO:0010896)	15	2	3.16E-02	7.26
activation of innate immune response (GO:0002218)	37	3	3.16E-02	4.41
cell-substrate junction assembly (GO:0007044)	37	3	3.16E-02	4.41
excitatory postsynaptic potential (GO:0060079)	37	3	3.16E-02	4.41
nucleobase metabolic process (GO:0009112)	37	3	3.16E-02	4.41
regulation of alpha-beta T cell proliferation (GO:0046640)	37	3	3.16E-02	4.41
regulation of system process (GO:0044057)	602	18	3.16E-02	1.63
regulation of cellular catabolic process (GO:0031329)	703	24	3.14E-03	1.86
response to calcium ion (GO:0051592)	127	6	3.14E-02	2.57
regulation of G protein-coupled receptor signaling pathway (GO:0008277)	127	6	3.14E-02	2.57
homeostatic process (GO:0042592)	1649	41	3.11E-02	1.35
regulation of heart rate (GO:0002027)	94	5	3.10E-02	2.90
regulation of stress fiber assembly (GO:0051492)	94	5	3.10E-02	2.90
negative regulation of catalytic activity (GO:0043086)	702	24	3.09E-03	1.86
response to decreased oxygen levels (GO:0036293)	197	8	3.09E-02	2.21
regulation of nucleobase-containing compound metabolic process (GO:0019219)	3409	77	3.09E-02	1.23
regulation of lipid metabolic process (GO:0019216)	350	12	3.05E-02	1.87
response to interferon-gamma (GO:0034341)	126	6	3.04E-02	2.59
cellular response to nitrogen compound (GO:1901699)	514	16	3.03E-02	1.69
protein localization to plasma membrane (GO:0072659)	196	8	3.02E-02	2.22
regulation of actin filament organization (GO:0110053)	271	10	3.02E-02	2.01
regulation of autophagy (GO:0010506)	254	12	3.01E-03	2.57
negative regulation of protein metabolic process (GO:0051248)	1072	33	3.00E-03	1.68
regulation of myotube differentiation (GO:0010830)	63	4	3.00E-02	3.46
negative regulation of tumor necrosis factor superfamily cytokine production (GO:1903556)	63	4	3.00E-02	3.46
positive regulation of regulated secretory pathway (GO:1903307)	63	4	3.00E-02	3.46
negative regulation of cellular component organization (GO:0051129)	728	21	3.00E-02	1.57
negative regulation of leukocyte proliferation (GO:0070664)	93	5	2.98E-02	2.93
actin filament-based process (GO:0030029)	555	17	2.98E-02	1.67
G protein-coupled receptor signaling pathway (GO:0007186)	1853	16	2.97E-04	.47
positive regulation of cellular protein localization (GO:1903829)	309	11	2.97E-02	1.94
positive regulation of exocytosis (GO:0045921)	101	7	2.95E-03	3.77
protein-lipid complex subunit organization (GO:0071825)	36	3	2.95E-02	4.54
regulation of autophagosome assembly (GO:2000785)	36	3	2.95E-02	4.54
embryonic forelimb morphogenesis (GO:0035115)	36	3	2.95E-02	4.54
regulation of platelet activation (GO:0010543)	36	3	2.95E-02	4.54
negative regulation of production of molecular mediator of immune response (GO:0002701)	36	3	2.95E-02	4.54
sphingolipid metabolic process (GO:0006665)	125	6	2.94E-02	2.61
purine nucleotide biosynthetic process (GO:0006164)	125	6	2.94E-02	2.61
transition metal ion homeostasis (GO:0055076)	125	6	2.94E-02	2.61
negative regulation of immune response (GO:0050777)	159	7	2.92E-02	2.40
regulation of cellular carbohydrate metabolic process (GO:0010675)	159	7	2.92E-02	2.40
positive regulation of cellular process (GO:0048522)	5661	141	2.91E-05	1.36
defense response to other organism (GO:0098542)	992	27	2.89E-02	1.48
defense response (GO:0006952)	1359	35	2.89E-02	1.40
movement of cell or subcellular component (GO:0006928)	1405	36	2.88E-02	1.39
pigmentation (GO:0043473)	92	5	2.87E-02	2.96
response to organophosphorus (GO:0046683)	92	5	2.87E-02	2.96
negative regulation of response to stimulus (GO:0048585)	1592	40	2.86E-02	1.37
response to osmotic stress (GO:0006970)	62	4	2.85E-02	3.51
cellular iron ion homeostasis (GO:0006879)	62	4	2.85E-02	3.51
negative regulation of tumor necrosis factor production (GO:0032720)	62	4	2.85E-02	3.51
ribonucleotide biosynthetic process (GO:0009260)	124	6	2.84E-02	2.63
establishment of protein localization to extracellular region (GO:0035592)	158	7	2.83E-02	2.41
lipoprotein localization (GO:0044872)	15	3	2.82E-03	10.89
regulation of cysteine-type endopeptidase activity (GO:2000116)	230	9	2.81E-02	2.13
Golgi to endosome transport (GO:0006895)	14	2	2.79E-02	7.78
endoplasmic reticulum tubular network organization (GO:0071786)	14	2	2.79E-02	7.78
positive regulation of hepatocyte proliferation (GO:2000347)	14	2	2.79E-02	7.78
regulation of ventricular cardiac muscle cell action potential (GO:0098911)	14	2	2.79E-02	7.78
Peyer's patch development (GO:0048541)	14	2	2.79E-02	7.78
mucosal-associated lymphoid tissue development (GO:0048537)	14	2	2.79E-02	7.78
regulation of lipoprotein metabolic process (GO:0050746)	14	2	2.79E-02	7.78
negative regulation of JUN kinase activity (GO:0043508)	14	2	2.79E-02	7.78
lipoprotein transport (GO:0042953)	14	2	2.79E-02	7.78
erythrocyte maturation (GO:0043249)	14	2	2.79E-02	7.78
mitochondrial ATP synthesis coupled proton transport (GO:0042776)	14	2	2.79E-02	7.78
fibrinolysis (GO:0042730)	14	2	2.79E-02	7.78
negative regulation of necroptotic process (GO:0060546)	14	2	2.79E-02	7.78
cation homeostasis (GO:0055080)	722	21	2.78E-02	1.58
sulfur compound metabolic process (GO:0006790)	267	10	2.77E-02	2.04
negative regulation of response to wounding (GO:1903035)	91	5	2.76E-02	2.99
regulation of epithelial cell apoptotic process (GO:1904035)	91	5	2.76E-02	2.99
peptide transport (GO:0015833)	1280	38	2.75E-03	1.62
response to bronchodilator (GO:0097366)	35	3	2.75E-02	4.67
protein secretion (GO:0009306)	157	7	2.75E-02	2.43
regulation of intracellular protein transport (GO:0033157)	229	9	2.75E-02	2.14
negative regulation of epithelial cell apoptotic process (GO:1904036)	51	5	2.74E-03	5.34
regulation of carbohydrate metabolic process (GO:0006109)	192	8	2.72E-02	2.27
myofibril assembly (GO:0030239)	61	4	2.71E-02	3.57
positive regulation of immune effector process (GO:0002699)	266	10	2.71E-02	2.05
positive regulation of establishment of protein localization (GO:1904951)	465	15	2.70E-02	1.76
system process (GO:0003008)	2594	35	2.68E-02	.73
transport along microtubule (GO:0010970)	156	7	2.67E-02	2.44
positive regulation of transport (GO:0051050)	1105	34	2.63E-03	1.68
regulation of signaling (GO:0023051)	3352	83	2.63E-03	1.35
regulation of muscle contraction (GO:0006937)	155	7	2.59E-02	2.46
developmental maturation (GO:0021700)	264	10	2.59E-02	2.06
regulation of mast cell differentiation (GO:0060375)	4	2	2.57E-03	27.22
positive regulation of protein lipidation (GO:1903061)	4	2	2.57E-03	27.22
positive regulation of neutrophil degranulation (GO:0043315)	4	2	2.57E-03	27.22
pyrimidine nucleoside transport (GO:0015864)	4	2	2.57E-03	27.22
positive regulation of endoplasmic reticulum tubular network organization (GO:1903373)	4	2	2.57E-03	27.22
positive regulation of proteolysis involved in cellular protein catabolic process (GO:1903052)	121	6	2.56E-02	2.70
fat cell differentiation (GO:0045444)	121	6	2.56E-02	2.70
regulation of oxidative stress-induced neuron death (GO:1903203)	34	3	2.55E-02	4.80
dopamine receptor signaling pathway (GO:0007212)	34	3	2.55E-02	4.80
ATP biosynthetic process (GO:0006754)	34	3	2.55E-02	4.80
regulation of viral entry into host cell (GO:0046596)	34	3	2.55E-02	4.80
regulation of response to external stimulus (GO:0032101)	891	25	2.55E-02	1.53
negative regulation of metabolic process (GO:0009892)	2775	71	2.54E-03	1.39
regulation of protein depolymerization (GO:1901879)	89	5	2.54E-02	3.06
nucleoside triphosphate metabolic process (GO:0009141)	89	5	2.54E-02	3.06
negative regulation of response to external stimulus (GO:0032102)	380	13	2.54E-02	1.86
regulation of cell-cell adhesion (GO:0022407)	420	14	2.53E-02	1.81
regulation of protein metabolic process (GO:0051246)	2729	75	2.52E-04	1.50
sensory perception (GO:0007600)	1641	13	2.52E-04	.43
regulation of macromolecule biosynthetic process (GO:0010556)	3425	78	2.52E-02	1.24
regulation of exocytosis (GO:0017157)	248	12	2.49E-03	2.63
positive regulation of proteolysis (GO:0045862)	339	12	2.47E-02	1.93
regulation of action potential (GO:0098900)	59	4	2.44E-02	3.69
regulation of regulated secretory pathway (GO:1903305)	188	8	2.44E-02	2.32
actin cytoskeleton organization (GO:0030036)	500	16	2.44E-02	1.74
microtubule-based process (GO:0007017)	669	20	2.44E-02	1.63
cellular response to reactive nitrogen species (GO:1902170)	13	2	2.43E-02	8.38
cellular response to iron ion (GO:0071281)	13	2	2.43E-02	8.38
histamine transport (GO:0051608)	13	2	2.43E-02	8.38
regulation of mucus secretion (GO:0070255)	13	2	2.43E-02	8.38
regulation of cellular carbohydrate catabolic process (GO:0043471)	13	2	2.43E-02	8.38
negative regulation of alpha-beta T cell proliferation (GO:0046642)	13	2	2.43E-02	8.38
signal release (GO:0023061)	224	9	2.43E-02	2.19
cytoskeleton-dependent intracellular transport (GO:0030705)	187	8	2.38E-02	2.33
immune system process (GO:0002376)	2300	61	2.37E-03	1.44
negative regulation of defense response (GO:0031348)	223	9	2.37E-02	2.20
regulation of secretion by cell (GO:1903530)	848	28	2.36E-03	1.80
regulation of response to stimulus (GO:0048583)	3970	96	2.36E-03	1.32
protein palmitoylation (GO:0018345)	33	3	2.36E-02	4.95
cell junction maintenance (GO:0034331)	33	3	2.36E-02	4.95
positive regulation of heterotypic cell-cell adhesion (GO:0034116)	14	3	2.33E-03	11.67
regulation of integrin-mediated signaling pathway (GO:2001044)	14	3	2.33E-03	11.67
glucocorticoid metabolic process (GO:0008211)	14	3	2.33E-03	11.67
translation (GO:0006412)	306	1	2.33E-02	.18
hematopoietic or lymphoid organ development (GO:0048534)	708	21	2.32E-02	1.61
carbohydrate derivative metabolic process (GO:1901135)	795	23	2.32E-02	1.57
organelle organization (GO:0006996)	3064	71	2.32E-02	1.26
platelet activation (GO:0030168)	49	5	2.31E-03	5.55
regulation of carbohydrate catabolic process (GO:0043470)	58	4	2.31E-02	3.75
positive regulation of protein import (GO:1904591)	58	4	2.31E-02	3.75
nucleoside triphosphate biosynthetic process (GO:0009142)	58	4	2.31E-02	3.75
cellular component organization (GO:0016043)	4957	116	2.30E-03	1.27
negative regulation of inflammatory response (GO:0050728)	151	7	2.29E-02	2.52
oxidation-reduction process (GO:0055114)	794	23	2.29E-02	1.58
organic substance biosynthetic process (GO:1901576)	2087	51	2.28E-02	1.33
regulation of cellular component biogenesis (GO:0044087)	969	31	2.27E-03	1.74
positive regulation of cell-cell adhesion (GO:0022409)	258	10	2.26E-02	2.11
regulation of lymphocyte differentiation (GO:0045619)	185	8	2.25E-02	2.35
regulation of cytokine production (GO:0001817)	706	21	2.25E-02	1.62
regulation of biological process (GO:0050789)	11566	259	2.24E-06	1.22
sensory system development (GO:0048880)	373	13	2.23E-02	1.90
cellular component organization or biogenesis (GO:0071840)	5152	120	2.22E-03	1.27
myeloid leukocyte differentiation (GO:0002573)	117	6	2.22E-02	2.79
positive regulation of response to biotic stimulus (GO:0002833)	150	7	2.22E-02	2.54
innate immune response (GO:0045087)	748	22	2.22E-02	1.60
negative regulation of proteolysis (GO:0045861)	346	15	2.20E-03	2.36
plasma lipoprotein particle organization (GO:0071827)	32	3	2.18E-02	5.10
receptor clustering (GO:0043113)	57	4	2.18E-02	3.82
cellular localization (GO:0051641)	2153	58	2.17E-03	1.47
regulation of secretion (GO:0051046)	924	30	2.15E-03	1.77
regulation of cell activation (GO:0050865)	761	26	2.13E-03	1.86
positive regulation of synaptic transmission (GO:0050806)	183	8	2.13E-02	2.38
regulation of localization (GO:0032879)	2903	68	2.13E-02	1.28
regulation of leukocyte mediated immunity (GO:0002703)	255	10	2.11E-02	2.13
nitrogen compound metabolic process (GO:0006807)	5732	124	2.11E-02	1.18
regulation of cell-cell adhesion mediated by integrin (GO:0033632)	12	2	2.10E-02	9.07
microtubule anchoring at microtubule organizing center (GO:0072393)	12	2	2.10E-02	9.07
I-kappaB phosphorylation (GO:0007252)	12	2	2.10E-02	9.07
response to yeast (GO:0001878)	12	2	2.10E-02	9.07
positive regulation of flagellated sperm motility (GO:1902093)	12	2	2.10E-02	9.07
positive regulation of cilium-dependent cell motility (GO:2000155)	12	2	2.10E-02	9.07
negative regulation of triglyceride metabolic process (GO:0090209)	12	2	2.10E-02	9.07
plasminogen activation (GO:0031639)	12	2	2.10E-02	9.07
pigment accumulation (GO:0043476)	12	2	2.10E-02	9.07
sphingoid biosynthetic process (GO:0046520)	12	2	2.10E-02	9.07
tonic smooth muscle contraction (GO:0014820)	12	2	2.10E-02	9.07
cell junction assembly (GO:0034329)	218	9	2.09E-02	2.25
sensory perception of chemical stimulus (GO:0007606)	1228	1	2.08E-09	.04
cellular chemical homeostasis (GO:0055082)	743	22	2.08E-02	1.61
positive regulation of biological process (GO:0048518)	6121	151	2.07E-05	1.34
positive regulation of protein transport (GO:0051222)	449	15	2.07E-02	1.82
visual system development (GO:0150063)	369	13	2.06E-02	1.92
regulation of proteolysis (GO:0030162)	719	25	2.05E-03	1.89
regulation of defense response (GO:0031347)	572	18	2.05E-02	1.71
biosynthetic process (GO:0009058)	2169	53	2.05E-02	1.33
metabolic process (GO:0008152)	7236	161	2.04E-03	1.21
cellular ion homeostasis (GO:0006873)	656	20	2.04E-02	1.66
mRNA processing (GO:0006397)	405	2	2.04E-02	.27
cell-cell junction organization (GO:0045216)	147	7	2.02E-02	2.59
endochondral ossification (GO:0001958)	31	3	2.01E-02	5.27
negative regulation of endothelial cell apoptotic process (GO:2000352)	31	3	2.01E-02	5.27
negative regulation of extrinsic apoptotic signaling pathway via death domain receptors (GO:1902042)	31	3	2.01E-02	5.27
positive regulation of leukocyte degranulation (GO:0043302)	31	3	2.01E-02	5.27
replacement ossification (GO:0036075)	31	3	2.01E-02	5.27
regulation of tumor necrosis factor biosynthetic process (GO:0042534)	31	3	2.01E-02	5.27
organic cation transport (GO:0015695)	31	3	2.01E-02	5.27
regulation of neurotransmitter transport (GO:0051588)	181	8	2.01E-02	2.41
positive regulation of nitrogen compound metabolic process (GO:0051173)	3091	72	2.01E-02	1.27
response to light stimulus (GO:0009416)	290	11	1.99E-02	2.06
modulation of chemical synaptic transmission (GO:0050804)	528	17	1.97E-02	1.75
zymogen activation (GO:0031638)	55	4	1.95E-02	3.96
negative regulation of carbohydrate metabolic process (GO:0045912)	55	4	1.95E-02	3.96
negative regulation of cell death (GO:0060548)	1042	33	1.94E-03	1.72
regulation of establishment of protein localization (GO:0070201)	781	23	1.94E-02	1.60
regulation of cellular metabolic process (GO:0031323)	5567	140	1.93E-05	1.37
localization (GO:0051179)	4888	121	1.93E-04	1.35
regulation of cellular biosynthetic process (GO:0031326)	3579	82	1.91E-02	1.25
metal ion homeostasis (GO:0055065)	651	20	1.90E-02	1.67
phosphatidylcholine biosynthetic process (GO:0006656)	13	3	1.89E-03	12.56
glycerophospholipid metabolic process (GO:0006650)	214	9	1.88E-02	2.29
interaction with symbiont (GO:0051702)	82	5	1.87E-02	3.32
regulation of bone mineralization (GO:0030500)	82	5	1.87E-02	3.32
cellular homeostasis (GO:0019725)	865	25	1.87E-02	1.57
glycerolipid metabolic process (GO:0046486)	287	11	1.86E-02	2.09
positive regulation of signaling (GO:0023056)	1824	46	1.86E-02	1.37
cellular response to osmotic stress (GO:0071470)	30	3	1.85E-02	5.44
negative regulation of nitrogen compound metabolic process (GO:0051172)	2275	61	1.84E-03	1.46
leukocyte cell-cell adhesion (GO:0007159)	54	4	1.84E-02	4.03
negative regulation of endopeptidase activity (GO:0010951)	178	8	1.84E-02	2.45
regulation of lipid biosynthetic process (GO:0046890)	178	8	1.84E-02	2.45
peptide secretion (GO:0002790)	178	8	1.84E-02	2.45
transport (GO:0006810)	3582	94	1.83E-04	1.43
protein localization to cell periphery (GO:1990778)	249	10	1.83E-02	2.19
response to endogenous stimulus (GO:0009719)	1130	31	1.83E-02	1.49
negative regulation of penile erection (GO:0060407)	1	1	1.82E-02	54.44
xanthine biosynthetic process (GO:0046111)	1	1	1.82E-02	54.44
negative regulation of erythrocyte aggregation (GO:0034119)	1	1	1.82E-02	54.44
negative regulation of erythrocyte clearance (GO:0034107)	1	1	1.82E-02	54.44
regulation of erythrocyte clearance (GO:0034106)	1	1	1.82E-02	54.44
chemokine receptor transport within lipid bilayer (GO:0033606)	1	1	1.82E-02	54.44
deoxyadenosine metabolic process (GO:0046090)	1	1	1.82E-02	54.44
dCDP metabolic process (GO:0046062)	1	1	1.82E-02	54.44
UDP metabolic process (GO:0046048)	1	1	1.82E-02	54.44
negative regulation of T cell homeostatic proliferation (GO:0046014)	1	1	1.82E-02	54.44
metanephric proximal tubule development (GO:0072237)	1	1	1.82E-02	54.44
metanephric proximal convoluted tubule segment 2 development (GO:0072232)	1	1	1.82E-02	54.44
metanephric proximal straight tubule development (GO:0072230)	1	1	1.82E-02	54.44
metanephric proximal convoluted tubule development (GO:0072229)	1	1	1.82E-02	54.44
metanephric descending thin limb development (GO:0072220)	1	1	1.82E-02	54.44
hemangioblast cell differentiation (GO:0060217)	1	1	1.82E-02	54.44
endoplasmic reticulum tubular network maintenance (GO:0071788)	1	1	1.82E-02	54.44
negative regulation of histone H3-K79 methylation (GO:2001161)	1	1	1.82E-02	54.44
cholesterol biosynthetic process via 24,25-dihydrolanosterol (GO:0033488)	1	1	1.82E-02	54.44
negative regulation of adenosine receptor signaling pathway (GO:0060169)	1	1	1.82E-02	54.44
positive regulation of SREBP signaling pathway (GO:2000640)	1	1	1.82E-02	54.44
negative regulation of transforming growth factor beta3 production (GO:0032913)	1	1	1.82E-02	54.44
maintenance of granzyme B location in T cell secretory granule (GO:0033382)	1	1	1.82E-02	54.44
granzyme B localization to T cell secretory granule (GO:0033380)	1	1	1.82E-02	54.44
maintenance of protease location in T cell secretory granule (GO:0033379)	1	1	1.82E-02	54.44
maintenance of protein location in T cell secretory granule (GO:0033377)	1	1	1.82E-02	54.44
protease localization to T cell secretory granule (GO:0033375)	1	1	1.82E-02	54.44
protein localization to T cell secretory granule (GO:0033374)	1	1	1.82E-02	54.44
maintenance of protease location in mast cell secretory granule (GO:0033373)	1	1	1.82E-02	54.44
T cell secretory granule organization (GO:0033371)	1	1	1.82E-02	54.44
maintenance of protein location in mast cell secretory granule (GO:0033370)	1	1	1.82E-02	54.44
protease localization to mast cell secretory granule (GO:0033368)	1	1	1.82E-02	54.44
protein localization to mast cell secretory granule (GO:0033367)	1	1	1.82E-02	54.44
lipoprotein localization to membrane (GO:0044873)	1	1	1.82E-02	54.44
proximal convoluted tubule segment 2 development (GO:0072032)	1	1	1.82E-02	54.44
descending thin limb development (GO:0072022)	1	1	1.82E-02	54.44
proximal straight tubule development (GO:0072020)	1	1	1.82E-02	54.44
proximal convoluted tubule development (GO:0072019)	1	1	1.82E-02	54.44
amino-acid betaine catabolic process (GO:0006579)	1	1	1.82E-02	54.44
detoxification of cadmium ion (GO:0071585)	1	1	1.82E-02	54.44
negative regulation of zinc ion transmembrane import (GO:0071584)	1	1	1.82E-02	54.44
regulation of zinc ion transmembrane import (GO:0071581)	1	1	1.82E-02	54.44
negative regulation of neutrophil aggregation (GO:2000429)	1	1	1.82E-02	54.44
regulation of neutrophil aggregation (GO:2000428)	1	1	1.82E-02	54.44
termination of G protein-coupled receptor signaling pathway (GO:0038032)	1	1	1.82E-02	54.44
UV-damage excision repair, DNA incision (GO:1990731)	1	1	1.82E-02	54.44
chemokine receptor transport out of membrane raft (GO:0032600)	1	1	1.82E-02	54.44
cellular response to corticosterone stimulus (GO:0071386)	1	1	1.82E-02	54.44
endocytic iron import into cell (GO:0140298)	1	1	1.82E-02	54.44
protein transport out of membrane raft (GO:0032599)	1	1	1.82E-02	54.44
negative regulation of actin cytoskeleton reorganization (GO:2000250)	1	1	1.82E-02	54.44
dCDP biosynthetic process (GO:0006240)	1	1	1.82E-02	54.44
UDP biosynthetic process (GO:0006225)	1	1	1.82E-02	54.44
deoxyadenosine catabolic process (GO:0006157)	1	1	1.82E-02	54.44
adenosine 3',5'-bisphosphate transmembrane transport (GO:0071106)	1	1	1.82E-02	54.44
CMP-N-acetylneuraminate biosynthetic process (GO:0006055)	1	1	1.82E-02	54.44
glucosamine biosynthetic process (GO:0006042)	1	1	1.82E-02	54.44
protein K33-linked ubiquitination (GO:1990390)	1	1	1.82E-02	54.44
negative regulation of store-operated calcium channel activity (GO:1901340)	1	1	1.82E-02	54.44
doxorubicin transport (GO:1900753)	1	1	1.82E-02	54.44
negative regulation of phospholipase C-activating G protein-coupled receptor signaling pathway (GO:1900737)	1	1	1.82E-02	54.44
stress response to cadmium ion (GO:1990170)	1	1	1.82E-02	54.44
negative regulation of endodeoxyribonuclease activity (GO:0032078)	1	1	1.82E-02	54.44
interleukin-1 alpha secretion (GO:0050703)	1	1	1.82E-02	54.44
negative regulation of NK T cell proliferation (GO:0051141)	1	1	1.82E-02	54.44
glucosamine-containing compound biosynthetic process (GO:1901073)	1	1	1.82E-02	54.44
regulation of endosomal vesicle fusion (GO:1905364)	1	1	1.82E-02	54.44
regulation of proteinase activated receptor activity (GO:1900276)	1	1	1.82E-02	54.44
regulation of membrane repolarization during atrial cardiac muscle cell action potential (GO:1905000)	1	1	1.82E-02	54.44
establishment or maintenance of polarity of follicular epithelium (GO:0016334)	1	1	1.82E-02	54.44
morphogenesis of follicular epithelium (GO:0016333)	1	1	1.82E-02	54.44
coenzyme A transport (GO:0015880)	1	1	1.82E-02	54.44
pyrimidine ribonucleoside diphosphate biosynthetic process (GO:0009194)	1	1	1.82E-02	54.44
pyrimidine ribonucleoside diphosphate metabolic process (GO:0009193)	1	1	1.82E-02	54.44
negative regulation of high-density lipoprotein particle clearance (GO:0010987)	1	1	1.82E-02	54.44
carbon dioxide transmembrane transport (GO:0035378)	1	1	1.82E-02	54.44
coenzyme A transmembrane transport (GO:0035349)	1	1	1.82E-02	54.44
positive regulation of protein localization to actin cortical patch (GO:1904372)	1	1	1.82E-02	54.44
regulation of protein localization to actin cortical patch (GO:1904370)	1	1	1.82E-02	54.44
carnitine catabolic process (GO:0042413)	1	1	1.82E-02	54.44
positive regulation of ATF6-mediated unfolded protein response (GO:1903893)	1	1	1.82E-02	54.44
tricellular tight junction assembly (GO:1904274)	1	1	1.82E-02	54.44
CDP biosynthetic process (GO:0046705)	1	1	1.82E-02	54.44
CDP metabolic process (GO:0046704)	1	1	1.82E-02	54.44
negative regulation of VCP-NPL4-UFD1 AAA ATPase complex assembly (GO:1904240)	1	1	1.82E-02	54.44
regulation of VCP-NPL4-UFD1 AAA ATPase complex assembly (GO:1904239)	1	1	1.82E-02	54.44
mitochondrion migration along actin filament (GO:0034642)	1	1	1.82E-02	54.44
establishment of planar polarity of follicular epithelium (GO:0042247)	1	1	1.82E-02	54.44
regulation of nucleus size (GO:0097298)	1	1	1.82E-02	54.44
nitrate assimilation (GO:0042128)	1	1	1.82E-02	54.44
positive regulation of T cell homeostatic proliferation (GO:0042103)	1	1	1.82E-02	54.44
L-methylmalonyl-CoA metabolic process (GO:0046491)	1	1	1.82E-02	54.44
cellular response to mercaptoethanol (GO:0072705)	1	1	1.82E-02	54.44
response to mercaptoethanol (GO:0072704)	1	1	1.82E-02	54.44
maintenance of symbiont-containing vacuole by host (GO:0085018)	1	1	1.82E-02	54.44
Cajal-Retzius cell differentiation (GO:0021870)	1	1	1.82E-02	54.44
AMP transport (GO:0080121)	1	1	1.82E-02	54.44
regulation of chemotaxis (GO:0050920)	217	0	1.82E-02	< 0.01
response to metal ion (GO:0010038)	271	13	1.81E-03	2.61
negative regulation of multicellular organismal process (GO:0051241)	1310	35	1.81E-02	1.45
organic substance transport (GO:0071702)	1863	52	1.79E-03	1.52
hormone metabolic process (GO:0042445)	177	8	1.79E-02	2.46
establishment of localization (GO:0051234)	3721	97	1.78E-04	1.42
protein activation cascade (GO:0072376)	11	2	1.78E-02	9.90
regulation of neutrophil activation (GO:1902563)	11	2	1.78E-02	9.90
cellular response to nitric oxide (GO:0071732)	11	2	1.78E-02	9.90
histamine secretion (GO:0001821)	11	2	1.78E-02	9.90
Leydig cell differentiation (GO:0033327)	11	2	1.78E-02	9.90
membrane raft assembly (GO:0001765)	11	2	1.78E-02	9.90
regulation of store-operated calcium channel activity (GO:1901339)	11	2	1.78E-02	9.90
interleukin-1 secretion (GO:0050701)	11	2	1.78E-02	9.90
cellular pigment accumulation (GO:0043482)	11	2	1.78E-02	9.90
sphingosine biosynthetic process (GO:0046512)	11	2	1.78E-02	9.90
skeletal myofibril assembly (GO:0014866)	11	2	1.78E-02	9.90
positive regulation of response to wounding (GO:1903036)	81	5	1.78E-02	3.36
regulation of hemostasis (GO:1900046)	81	5	1.78E-02	3.36
positive regulation of intracellular protein transport (GO:0090316)	143	7	1.77E-02	2.66
positive regulation of cell communication (GO:0010647)	1817	46	1.75E-02	1.38
leukocyte activation (GO:0045321)	520	17	1.73E-02	1.78
positive regulation of macromolecule metabolic process (GO:0010604)	3265	76	1.72E-02	1.27
negative regulation of cysteine-type endopeptidase activity involved in apoptotic process (GO:0043154)	80	5	1.70E-02	3.40
regulation of blood coagulation (GO:0030193)	80	5	1.70E-02	3.40
regulation of actin filament bundle assembly (GO:0032231)	110	6	1.70E-02	2.97
actomyosin structure organization (GO:0031032)	110	6	1.70E-02	2.97
regulation of hormone levels (GO:0010817)	560	18	1.70E-02	1.75
heterotypic cell-cell adhesion (GO:0034113)	29	3	1.69E-02	5.63
regulation of receptor recycling (GO:0001919)	29	3	1.69E-02	5.63
response to ATP (GO:0033198)	29	3	1.69E-02	5.63
regulation of spindle assembly (GO:0090169)	29	3	1.69E-02	5.63
regulation of histone deacetylation (GO:0031063)	29	3	1.69E-02	5.63
response to nitrogen compound (GO:1901698)	857	25	1.69E-02	1.59
cellular cation homeostasis (GO:0030003)	642	20	1.67E-02	1.70
regulation of protein maturation (GO:1903317)	67	6	1.66E-03	4.88
regulation of biological quality (GO:0065008)	3974	97	1.66E-03	1.33
small GTPase mediated signal transduction (GO:0007264)	282	11	1.66E-02	2.12
positive regulation of innate immune response (GO:0045089)	109	6	1.64E-02	3.00
negative regulation of apoptotic process (GO:0043066)	907	30	1.63E-03	1.80
regulation of neuron migration (GO:2001222)	52	4	1.62E-02	4.19
positive regulation of protein import into nucleus (GO:0042307)	52	4	1.62E-02	4.19
regulation of biosynthetic process (GO:0009889)	3653	84	1.62E-02	1.25
regulation of macromolecule metabolic process (GO:0060255)	5496	139	1.57E-05	1.38
regulation of nitrogen compound metabolic process (GO:0051171)	5208	128	1.56E-04	1.34
cellular component biogenesis (GO:0044085)	2167	59	1.56E-03	1.48
positive regulation of protein deacetylation (GO:0090312)	28	3	1.54E-02	5.83
integrin-mediated signaling pathway (GO:0007229)	78	5	1.54E-02	3.49
regulation of protein catabolic process (GO:0042176)	393	14	1.54E-02	1.94
negative regulation of peptidase activity (GO:0010466)	242	10	1.53E-02	2.25
cytokine secretion (GO:0050663)	51	4	1.52E-02	4.27
regulation of actin filament depolymerization (GO:0030834)	51	4	1.52E-02	4.27
lipid biosynthetic process (GO:0008610)	424	20	1.51E-04	2.57
regulation of cell adhesion molecule production (GO:0060353)	10	2	1.49E-02	10.89
response to manganese ion (GO:0010042)	10	2	1.49E-02	10.89
fatty acid beta-oxidation using acyl-CoA dehydrogenase (GO:0033539)	10	2	1.49E-02	10.89
NADPH regeneration (GO:0006740)	10	2	1.49E-02	10.89
negative regulation of cilium assembly (GO:1902018)	10	2	1.49E-02	10.89
neuron projection maintenance (GO:1990535)	10	2	1.49E-02	10.89
pigment granule maturation (GO:0048757)	10	2	1.49E-02	10.89
chondrocyte proliferation (GO:0035988)	10	2	1.49E-02	10.89
endosome to pigment granule transport (GO:0043485)	10	2	1.49E-02	10.89
anoikis (GO:0043276)	10	2	1.49E-02	10.89
endosome to melanosome transport (GO:0035646)	10	2	1.49E-02	10.89
antifungal humoral response (GO:0019732)	10	2	1.49E-02	10.89
regulation of transcription, DNA-templated (GO:0006355)	2899	69	1.48E-02	1.30
spindle assembly (GO:0051225)	77	5	1.47E-02	3.53
positive regulation of chromatin assembly or disassembly (GO:0045799)	3	2	1.46E-03	36.29
purine-containing compound transmembrane transport (GO:0072530)	3	2	1.46E-03	36.29
negative regulation of hydrolase activity (GO:0051346)	401	17	1.46E-03	2.31
vesicle-mediated transport (GO:0016192)	1276	39	1.46E-03	1.66
positive regulation of immune response (GO:0050778)	675	21	1.46E-02	1.69
regulation of inflammatory response (GO:0050727)	351	13	1.44E-02	2.02
negative regulation of cellular carbohydrate metabolic process (GO:0010677)	50	4	1.43E-02	4.36
positive regulation of cell adhesion (GO:0045785)	428	15	1.42E-02	1.91
positive regulation of leukocyte activation (GO:0002696)	508	17	1.42E-02	1.82
negative regulation of cellular process (GO:0048523)	4729	132	1.41E-07	1.52
cell-matrix adhesion (GO:0007160)	114	8	1.41E-03	3.82
glucosamine-containing compound metabolic process (GO:1901071)	27	3	1.40E-02	6.05
positive regulation of response to oxidative stress (GO:1902884)	27	3	1.40E-02	6.05
cell junction organization (GO:0034330)	467	16	1.40E-02	1.87
regulation of immune effector process (GO:0002697)	426	15	1.36E-02	1.92
positive regulation of intracellular transport (GO:0032388)	202	9	1.35E-02	2.43
regulation of catalytic activity (GO:0050790)	1881	48	1.35E-02	1.39
negative regulation of macromolecule metabolic process (GO:0010605)	2499	61	1.35E-02	1.33
I-kappaB kinase/NF-kappaB signaling (GO:0007249)	49	4	1.34E-02	4.44
cellular component maintenance (GO:0043954)	49	4	1.34E-02	4.44
regulation of leukocyte degranulation (GO:0043300)	49	4	1.34E-02	4.44
cell morphogenesis involved in neuron differentiation (GO:0048667)	434	2	1.34E-02	.25
hepaticobiliary system development (GO:0061008)	104	6	1.33E-02	3.14
response to external biotic stimulus (GO:0043207)	1325	36	1.32E-02	1.48
homotypic cell-cell adhesion (GO:0034109)	43	5	1.31E-03	6.33
regulation of protein transport (GO:0051223)	752	23	1.31E-02	1.66
regulation of peptide transport (GO:0090087)	794	24	1.30E-02	1.65
cell-substrate adhesion (GO:0031589)	168	10	1.29E-03	3.24
lymphocyte activation (GO:0046649)	423	15	1.29E-02	1.93
response to other organism (GO:0051707)	1323	36	1.29E-02	1.48
regulation of heterotypic cell-cell adhesion (GO:0034114)	25	4	1.27E-03	8.71
positive regulation of protein maturation (GO:1903319)	25	4	1.27E-03	8.71
regulation of superoxide anion generation (GO:0032928)	26	3	1.27E-02	6.28
regulation of cardiac muscle cell action potential (GO:0098901)	26	3	1.27E-02	6.28
platelet aggregation (GO:0070527)	26	3	1.27E-02	6.28
response to organonitrogen compound (GO:0010243)	750	23	1.27E-02	1.67
regulation of triglyceride metabolic process (GO:0090207)	48	4	1.25E-02	4.54
carbohydrate derivative transport (GO:1901264)	48	4	1.25E-02	4.54
regulation of generation of precursor metabolites and energy (GO:0043467)	133	7	1.24E-02	2.87
regulation of toll-like receptor 3 signaling pathway (GO:0034139)	9	2	1.22E-02	12.10
positive regulation of integrin-mediated signaling pathway (GO:2001046)	9	2	1.22E-02	12.10
regulation of chromatin assembly or disassembly (GO:0001672)	9	2	1.22E-02	12.10
establishment of centrosome localization (GO:0051660)	9	2	1.22E-02	12.10
pentose-phosphate shunt (GO:0006098)	9	2	1.22E-02	12.10
purine nucleobase biosynthetic process (GO:0009113)	9	2	1.22E-02	12.10
regulation of saliva secretion (GO:0046877)	9	2	1.22E-02	12.10
regulation of aerobic respiration (GO:1903715)	9	2	1.22E-02	12.10
regulation of catabolic process (GO:0009894)	849	29	1.21E-03	1.86
microtubule-based movement (GO:0007018)	269	11	1.21E-02	2.23
cellular metal ion homeostasis (GO:0006875)	580	19	1.21E-02	1.78
establishment of localization in cell (GO:0051649)	1520	45	1.20E-03	1.61
negative regulation of cellular protein metabolic process (GO:0032269)	1004	29	1.19E-02	1.57
cell-cell signaling by wnt (GO:0198738)	240	0	1.19E-02	< 0.01
Wnt signaling pathway (GO:0016055)	240	0	1.19E-02	< 0.01
negative regulation of apoptotic signaling pathway (GO:2001234)	232	10	1.18E-02	2.35
regulation of protein localization (GO:0032880)	1091	31	1.18E-02	1.55
liver development (GO:0001889)	101	6	1.17E-02	3.23
negative regulation of catabolic process (GO:0009895)	304	12	1.17E-02	2.15
negative regulation of programmed cell death (GO:0043069)	927	31	1.16E-03	1.82
negative regulation of coagulation (GO:0050819)	47	4	1.16E-02	4.63
positive regulation of secretion (GO:0051047)	537	18	1.16E-02	1.82
ribose phosphate biosynthetic process (GO:0046390)	131	7	1.15E-02	2.91
positive regulation of protein metabolic process (GO:0051247)	1677	44	1.15E-02	1.43
intracellular signal transduction (GO:0035556)	1400	46	1.14E-04	1.79
macromolecule localization (GO:0033036)	2275	62	1.14E-03	1.48
animal organ regeneration (GO:0031100)	25	3	1.14E-02	6.53
response to interferon-alpha (GO:0035455)	25	3	1.14E-02	6.53
immune system development (GO:0002520)	742	23	1.13E-02	1.69
primary metabolic process (GO:0044238)	6285	137	1.13E-02	1.19
response to biotic stimulus (GO:0009607)	1355	37	1.12E-02	1.49
regulation of signal transduction (GO:0009966)	2812	68	1.12E-02	1.32
regulation of RNA biosynthetic process (GO:2001141)	2910	70	1.12E-02	1.31
phospholipid biosynthetic process (GO:0008654)	147	11	1.11E-04	4.07
protein processing (GO:0016485)	162	8	1.11E-02	2.69
regulation of nucleic acid-templated transcription (GO:1903506)	2907	70	1.10E-02	1.31
head morphogenesis (GO:0060323)	46	4	1.08E-02	4.73
negative regulation of hemostasis (GO:1900047)	46	4	1.08E-02	4.73
regulation of gene expression (GO:0010468)	3837	89	1.07E-02	1.26
regulation of macroautophagy (GO:0016241)	109	8	1.06E-03	4.00
regulation of apoptotic signaling pathway (GO:2001233)	413	15	1.06E-02	1.98
regulation of immune system process (GO:0002682)	1485	40	1.05E-02	1.47
regulation of leukocyte differentiation (GO:1902105)	299	12	1.04E-02	2.18
regulation of response to wounding (GO:1903034)	193	9	1.03E-02	2.54
regulation of interleukin-8 secretion (GO:2000482)	24	3	1.02E-02	6.80
vesicle-mediated transport between endosomal compartments (GO:0098927)	24	3	1.02E-02	6.80
positive regulation of cellular response to oxidative stress (GO:1900409)	24	3	1.02E-02	6.80
cytolysis (GO:0019835)	24	3	1.02E-02	6.80
glycerophospholipid biosynthetic process (GO:0046474)	98	6	1.02E-02	3.33
calcium-mediated signaling (GO:0019722)	128	7	1.02E-02	2.98
positive regulation of response to stimulus (GO:0048584)	2321	58	1.02E-02	1.36
regulation of molecular function (GO:0065009)	2559	63	1.02E-02	1.34
regulation of trans-synaptic signaling (GO:0099177)	529	18	1.01E-02	1.85
cellular process (GO:0009987)	14901	318	1.00E-06	1.16
negative regulation of blood coagulation (GO:0030195)	45	4	1.00E-02	4.84

## Sheet: Selected GOs- Mice
GO biological process	P-value	Genes
neutrophil migration (GO:1990266)	0.0593	CD177; Itgam; Wdr1; Trem3
regulation of actin filament-based movement (GO:1903115)	0.0568	Cacna1c; Flna; Jup
myeloid cell development (GO:0061515)	0.0363	Tmod3; Tal1; Itgam; Klf1
positive regulation of neutrophil differentiation (GO:0045660)	0.0361	Ikzf1
establishment or maintenance of cell polarity regulating cell shape (GO:0071963)	0.0361	Parvb
actin cytoskeleton organization (GO:0030036)	0.0244	Capg; Stard8; Fhdc1; Aqp1; Fhod1; Samd14; Tmod3; Ppp1r9b; Cflar; Lpin1; Flna; Myo19; Tjp1; Wdr1; Tesk2; Parvg; Parvb; Tln1
cell adhesion (GO:0007155)	0.00687	Col7a1; Atrnl1; Itgb7; Scarf1; Flot2; Fgg; Itga2b; Cldn13; Itgax; Cd177; Erf; Pdpk1; Pard3b; Cd63; Itgam; Cd24a; Lyve1; Ada; Gp5; Tesk2; Parvg; Parvb; Psen1; Gpr56; Tln1; Fgb; Jup
neutrophil extravasation (GO:0072672)	0.00563	Cd177; Trem3
regulation of integrin-mediated signaling pathway (GO:2001044)	0.00233	Cd177; Flna; Cd63
cell-matrix adhesion (GO:0007160)	0.00141	Itgb7; Fgg; Itga2b; Pdpk1; Cd63; Gp5; Tesk2; Fgb
myeloid cell differentiation (GO:0030099)	0.000615	Clec5a; Ikzf1; Cbfa2t3; Ireb2; Tmod3; Ostm1; Batf3; Tal1; Itgam; Wdr1; Irf8; Psen1; Klf1
G protein-coupled receptor signaling pathway (GO:0007186)	0.000297	Ssr1; Itpr3; Atrnl1; Gpr160; Ccrl2; Tac2; Gna15; Flna; Adora3; Gnaz; Tac2; S1pr5; Apoa1; S1pr4; Gpr56; Dgkq

## Sheet: All GOs Humans
GO biological process complete	Homo sapiens - REFLIST	Upload	P-value	Fold Enrichment
cell development (GO:0048468)	1644	11	4.21E-02	1.79
cell morphogenesis (GO:0000902)	726	6	5.47E-02	2.21
cell projection assembly (GO:0030031)	460	5	2.93E-02	2.91
cell projection organization (GO:0030030)	1191	11	4.73E-03	2.47
cellular localization (GO:0051641)	2996	22	1.15E-03	1.96
cytoskeleton organization (GO:0007010)	1205	9	3.59E-02	2.00
establishment of localization (GO:0051234)	4698	28	5.07E-03	1.59
G protein-coupled adenosine receptor signaling pathway (GO:0001973)	9	1	3.31E-02	29.70
G protein-coupled purinergic receptor signaling pathway (GO:0035588)	9	1	3.31E-02	29.70
G protein-coupled receptor signaling pathway, coupled to cyclic nucleotide second messenger (GO:0007187)	252	5	2.62E-03	5.30
integrin-mediated signaling pathway (GO:0007229)	100	3	6.42E-03	8.02
leukocyte adhesion to vascular endothelial cell (GO:0061756)	21	2	2.89E-03	25.46
microtubule cytoskeleton organization (GO:0000226)	558	5	5.83E-02	2.40
negative regulation of cell adhesion (GO:0007162)	281	4	2.14E-02	3.81
negative regulation of cell migration (GO:0030336)	266	5	3.30E-03	5.02
negative regulation of cell motility (GO:2000146)	281	5	4.16E-03	4.76
negative regulation of cell projection organization (GO:0031345)	183	3	3.16E-02	4.38
negative regulation of cellular extravasation (GO:0002692)	9	1	3.31E-02	29.70
negative regulation of integrin activation (GO:0033624)	3	1	1.12E-02	89.11
negative regulation of leukocyte differentiation (GO:1902106)	104	2	5.82E-02	5.14
negative regulation of locomotion (GO:0040013)	313	6	1.17E-03	5.12
negative regulation of myeloid cell differentiation (GO:0045638)	85	2	4.07E-02	6.29
negative regulation of myeloid leukocyte differentiation (GO:0002762)	52	2	1.65E-02	10.28
negative regulation of ruffle assembly (GO:1900028)	6	1	2.22E-02	44.55
neutrophil extravasation (GO:0072672)	6	1	2.22E-02	44.55
positive regulation of actin filament polymerization (GO:0030838)	91	2	4.60E-02	5.88
positive regulation of cytoskeleton organization (GO:0051495)	221	4	9.67E-03	4.84
positive regulation of developmental process (GO:0051094)	1402	11	1.51E-02	2.10
regulation of actin cytoskeleton organization (GO:0032956)	362	4	4.72E-02	2.95
regulation of actin filament bundle assembly (GO:0032231)	102	3	6.78E-03	7.86
regulation of actin filament organization (GO:0110053)	278	4	2.07E-02	3.85
regulation of cell adhesion (GO:0030155)	720	8	5.53E-03	2.97
regulation of cell differentiation (GO:0045595)	1876	14	9.35E-03	1.99
regulation of cell migration (GO:0030334)	877	8	1.68E-02	2.44
regulation of cell morphogenesis (GO:0022604)	509	6	1.22E-02	3.15
regulation of cell shape (GO:0008360)	159	4	3.08E-03	6.73
regulation of cytoskeleton organization (GO:0051493)	561	6	1.88E-02	2.86
regulation of developmental process (GO:0050793)	2663	19	3.77E-03	1.91
regulation of integrin activation (GO:0033623)	15	1	5.46E-02	17.82
regulation of localization (GO:0032879)	2846	20	3.45E-03	1.88
regulation of locomotion (GO:0040012)	980	9	1.09E-02	2.45

## Sheet: Selected GOs- Humans
GO biological process complete	P-value	Genes
negative regulation of myeloid cell differentiation (GO:0045638)	0.0407	GPR137B; MAFB
G protein-coupled purinergic receptor signaling pathway (GO:0035588)	0.0331	ADORA2A
neutrophil extravasation (GO:0072672)	0.0222	CD177
regulation of cytoskeleton organization (GO:0051493)	0.0188	RGCC; EVL; PTGER2; CDC42EP2; NUP62; ATF5
regulation of cell migration (GO:0030334)	0.0168	ADGRB1; RGCC; MCTP1; EVL; RIN2; PTGER2; RTN4; ITGB1
regulation of cell differentiation (GO:0045595)	0.00935	TNIK; SMAD5; ADGRB1; GPR137B; ISG15; IL6ST; RGCC; CPNE1; RIN2; RTN4; ITGB1; MAFB; TNFRSF1A; PTBP1
integrin-mediated signaling pathway (GO:0007229)	0.00642	ITGA7; ISG15; ITGB1
regulation of cell adhesion (GO:0030155)	0.00553	PRNP; MYO10; IL6ST; RGCC; ADORA2A; RIN2; MAD1L1; HLA-A
cell projection organization (GO:0030030)	0.00473	TNIK; PRNP; TTC26; ADGRB1; CPNE1; RHOU; ADORA2A; EVL; HAUS4; RTN4; ITGB1
regulation of cell shape (GO:0008360)	0.00308	MYO10; ITGA7; RHOU; CDC42EP2
G protein-coupled receptor signaling pathway, coupled to cyclic nucleotide second messenger (GO:0007187)	0.00262	ADGRB1; ADORA2A; SSR1; PTGER2
negative regulation of locomotion (GO:0040013)	0.00117	ADGRB1; RGCC; MCTP1; ADORA2A; EVL; PTGER2
