# Supplementary material for: CD40L modulates transcriptional signatures of neutrophils in the bone marrow associated with development and trafficking
Source: JCI Insight. 2021 Aug 23;6(16):e148652. doi: 10.1172/jci.insight.148652 (PMC8410015; doi:10.1172/jci.insight.148652)
Supplement: Supplemental data set 4 [file jciinsight-6-148652-s123.xlsx]

## Sheet: Promyelocyte vs Myeloblast
Entrez ID	Gene Name	logFC	padj	Name
20201	S100a8	48791	0.00010446	S100 calcium binding protein A8 (calgranulin A)
20202	S100a9	5104	0.00014733	S100 calcium binding protein A9 (calgranulin B)
23871	Ets1	28674	0.00020423	"E26 avian leukemia oncogene 1, 5' domain"
66107	Wfdc21	37865	0.0002053	WAP four-disulfide core domain 21
320078	Olfml2b	47536	0.0002053	olfactomedin-like 2B
18054	Ngp	48025	0.0002053	neutrophilic granule protein
21946	Pglyrp1	27347	0.00027591	peptidoglycan recognition protein 1
24099	Tnfsf13b	39252	0.00028621	"tumor necrosis factor (ligand) superfamily, member 13b"
546643	Ly6a2	29025	0.0003164	"lymphocyte antigen 6 complex, locus A2"
16819	Lcn2	42263	0.00032921	lipocalin 2
14191	Fgr	40528	0.00038458	"FGR proto-oncogene, Src family tyrosine kinase"
69189	Mcemp1	36364	0.00039284	mast cell expressed membrane protein 1
230316	Megf9	29327	0.00041705	multiple EGF-like-domains 9
15439	Hp	2851	0.00041807	haptoglobin
18951	Septin5	46822	0.00049896	septin 5
12266	C3	34443	0.00052619	complement component 3
108078	Olr1	31778	0.00068828	oxidized low density lipoprotein (lectin-like) receptor 1
110794	Cebpe	24078	0.00074368	"CCAAT/enhancer binding protein (C/EBP), epsilon"
171567	Nme7	20605	0.00080751	NME/NM23 family member 7
18792	Plau	31996	0.00094346	"plasminogen activator, urokinase"
66905	Plin3	20056	0.00094346	perilipin 3
14788	Gpr162	-35363	0.00094346	G protein-coupled receptor 162
16502	Kcnc1	-27929	0.00094346	"potassium voltage gated channel, Shaw-related subfamily, member 1"
66011	Ranbp17	-34349	0.00095625	RAN binding protein 17
16409	Itgam	28761	0.0009943	integrin alpha M
16952	Anxa1	22617	0.0009943	annexin A1
53856	Prg3	36261	0.0010577	proteoglycan 3
74048	Vsir	27003	0.0010577	V-set immunoregulatory receptor
16069	Jchain	49568	0.001349	immunoglobulin joining chain
13861	Epx	4832	0.0015249	eosinophil peroxidase
16415	Itgb2l	4.74	0.0015955	integrin beta 2-like
242705	E2f2	22957	0.0015955	E2F transcription factor 2
71183	Clec12b	36411	0.0015955	"C-type lectin domain family 12, member B"
17002	Ltf	41048	0.0015955	lactotransferrin
22348	Slc32a1	36745	0.0015955	"solute carrier family 32 (GABA vesicular transporter), member 1"
79362	Bhlhe41	21018	0.0015955	"basic helix-loop-helix family, member e41"
69581	Rhou	34317	0.0015955	ras homolog family member U
14134	Fcnb	6069	0.0015955	ficolin B
83557	Lin28a	37879	0.0017175	lin-28 homolog A (C. elegans)
64009	Syne1	27852	0.0017175	"spectrin repeat containing, nuclear envelope 1"
20351	Sema4a	3.56	0.0017175	"sema domain, immunoglobulin domain (Ig), transmembrane domain (TM) and short cytoplasmic domain, (semaphorin) 4A"
15162	Hck	40111	0.0017175	hemopoietic cell kinase
12306	Anxa2	20362	0.0017175	annexin A2
192156	Mvd	25422	0.0017175	mevalonate (diphospho) decarboxylase
17969	Ncf1	20146	0.0017175	neutrophil cytosolic factor 1
76905	Lrg1	30343	0.001727	leucine-rich alpha-2-glycoprotein 1
329702	Dcst2	30093	0.0017298	DC-STAMP domain containing 2
16323	Inhba	3549	0.0017298	inhibin beta-A
19241	Tmsb4x	20158	0.0017571	"thymosin, beta 4, X chromosome"
12654	Chil1	41352	0.0017865	chitinase-like 1
23845	Clec5a	31049	0.0017865	"C-type lectin domain family 5, member a"
14457	Gas7	23109	0.0017918	growth arrest specific 7
18584	Pde8a	23502	0.0018068	phosphodiesterase 8A
14087	Fanca	18567	0.0018859	"Fanconi anemia, complementation group A"
19340	Rab3d	21502	0.0019948	"RAB3D, member RAS oncogene family"
22780	Ikzf3	32549	0.0019948	IKAROS family zinc finger 3
237625	Pla2g3	24611	0.0019948	"phospholipase A2, group III"
18405	Orm1	25931	0.0019948	orosomucoid 1
109711	Actn1	24378	0.0019948	"actinin, alpha 1"
246746	Cd300lf	36069	0.0020163	CD300 molecule like family member F
216869	Arrb2	21694	0.0021087	"arrestin, beta 2"
13057	Cyba	17881	0.0021087	"cytochrome b-245, alpha polypeptide"
19250	Ptpn14	-35983	0.0021087	"protein tyrosine phosphatase, non-receptor type 14"
76448	Ppp1r18	17566	0.0021087	"protein phosphatase 1, regulatory subunit 18"
67905	Ppm1m	23774	0.002114	protein phosphatase 1M
654470	Tctn1	20928	0.002214	tectonic family member 1
17119	Mxd1	22116	0.002214	MAX dimerization protein 1
20660	Sorl1	22721	0.002214	"sortilin-related receptor, LDLR class A repeats-containing"
16414	Itgb2	2814	0.002214	integrin beta 2
328780	Prss34	54113	0.0022352	"protease, serine 34"
19217	Ptger2	3858	0.0022418	prostaglandin E receptor 2 (subtype EP2)
114674	Gtf2ird2	20866	0.0022705	GTF2I repeat domain containing 2
68891	Cd177	5194	0.0023107	CD177 antigen
73449	1700066B19Rik	-30512	0.0024743	RIKEN cDNA 1700066B19 gene
18751	Prkcb	2095	0.0025305	"protein kinase C, beta"
73988	4930438A08Rik	38923	0.0025785	RIKEN cDNA 4930438A08 gene
80910	Gpr84	3403	0.0025812	G protein-coupled receptor 84
338372	Map3k9	29206	0.0026074	mitogen-activated protein kinase kinase kinase 9
67469	Abhd5	2.09	0.0026074	abhydrolase domain containing 5
381678	Zcwpw1	36918	0.0027336	"zinc finger, CW type with PWWP domain 1"
209760	Tmc7	21018	0.0029323	transmembrane channel-like gene family 7
17268	Meis1	-32635	0.0031725	Meis homeobox 1
238875	Gapt	24888	0.003344	"Grb2-binding adaptor, transmembrane"
19222	Ptgir	28832	0.003344	prostaglandin I receptor (IP)
20678	Sox5	-31384	0.003344	SRY (sex determining region Y)-box 5
67689	Aldh3b1	21144	0.0033738	"aldehyde dehydrogenase 3 family, member B1"
54216	Pcdh7	-23046	0.0033738	protocadherin 7
12827	Col4a2	-36357	0.0033738	"collagen, type IV, alpha 2"
268379	Abca13	35593	0.0035193	"ATP-binding cassette, sub-family A (ABC1), member 13"
104110	Adcy4	18166	0.0035193	adenylate cyclase 4
242050	Igsf10	-27918	0.0035193	"immunoglobulin superfamily, member 10"
12608	Cebpb	25372	0.0037241	"CCAAT/enhancer binding protein (C/EBP), beta"
13036	Ctsh	2588	0.0037241	cathepsin H
18189	Nrxn1	-30386	0.0037241	neurexin I
66929	Asf1b	19718	0.0037375	anti-silencing function 1B histone chaperone
224796	Clic5	-2657	0.0037646	chloride intracellular channel 5
14609	Gja1	-3.12	0.0038153	"gap junction protein, alpha 1"
320782	Tmem154	29128	0.003827	transmembrane protein 154
14127	Fcer1g	22915	0.0039603	"Fc receptor, IgE, high affinity I, gamma polypeptide"
84113	Ptov1	19296	0.0039621	prostate tumor over expressed gene 1
216971	Fam222b	19939	0.0040716	"family with sequence similarity 222, member B"
14237	Foxd4	26301	0.0041047	forkhead box D4
216197	Ckap4	19166	0.0041405	cytoskeleton-associated protein 4
12767	Cxcr4	16825	0.0042838	chemokine (C-X-C motif) receptor 4
227394	Slco4c1	26711	0.0043764	"solute carrier organic anion transporter family, member 4C1"
83379	Klb	23475	0.0045104	klotho beta
76566	Rflnb	26474	0.0045368	refilin B
22295	Cdh23	24747	0.0046739	cadherin 23 (otocadherin)
100040972	Tceal7	-33473	0.0047186	transcription elongation factor A (SII)-like 7
244668	Sipa1l2	21569	0.0047186	signal-induced proliferation-associated 1 like 2
383787	Ankrd63	30785	0.0047201	ankyrin repeat domain 63
12768	Ccr1	22636	0.0048401	chemokine (C-C motif) receptor 1
328830	A530064D06Rik	21018	0.0049201	RIKEN cDNA A530064D06 gene
57276	Vsig2	-38392	0.0051468	V-set and immunoglobulin domain containing 2
17916	Myo1f	16513	0.0051738	myosin IF
225745	Haus1	25879	0.0053535	"HAUS augmin-like complex, subunit 1"
14824	Grn	17727	0.0053544	granulin
100503879	Gm5901	17479	0.0053544	predicted gene 5901
13841	Epha7	-19386	0.0053544	Eph receptor A7
16854	Lgals3	23757	0.0053544	"lectin, galactose binding, soluble 3"
50784	Plpp2	-23461	0.0053544	phospholipid phosphatase 2
54324	Arhgef5	-36072	0.0053544	Rho guanine nucleotide exchange factor (GEF) 5
18761	Prkcq	-39112	0.0053958	"protein kinase C, theta"
272465	Tmem255b	-31316	0.0054827	transmembrane protein 255B
50917	Galns	18328	0.0054827	galactosamine (N-acetyl)-6-sulfate sulfatase
73673	Rec114	19908	0.0054827	REC114 meiotic recombination protein
72431	Ceacam18	37663	0.0054827	carcinoembryonic antigen-related cell adhesion molecule 18
14538	Gcnt2	-17754	0.0059841	"glucosaminyl (N-acetyl) transferase 2, I-branching enzyme"
16136	Igll1	35178	0.0059841	immunoglobulin lambda-like polypeptide 1
18514	Pbx1	-2112	0.0060457	pre B cell leukemia homeobox 1
18109	Mycn	-29547	0.0060785	"v-myc avian myelocytomatosis viral related oncogene, neuroblastoma derived"
407243	Tmem189	22328	0.006164	transmembrane protein 189
218630	Ccno	27919	0.006164	cyclin O
17859	Mxi1	15453	0.0063501	"MAX interactor 1, dimerization protein"
110095	Pygl	18371	0.0063501	liver glycogen phosphorylase
20519	Slc22a3	-31623	0.0063501	"solute carrier family 22 (organic cation transporter), member 3"
217344	Rhbdf2	2257	0.0065736	rhomboid 5 homolog 2
11600	Angpt1	-39643	0.0065913	angiopoietin 1
78892	Crispld2	26301	0.0068673	cysteine-rich secretory protein LCCL domain containing 2
14472	Gbx2	-35879	0.0068673	gastrulation brain homeobox 2
78252	Nxpe2	22422	0.0068673	"neurexophilin and PC-esterase domain family, member 2"
56312	Nupr1	-33775	0.0069329	nuclear protein transcription regulator 1
68625	Cfap57	25206	0.0070707	cilia and flagella associated protein 57
320806	Gfm2	17853	0.0071077	"G elongation factor, mitochondrial 2"
170761	Pdzd3	-21287	0.0071077	PDZ domain containing 3
226856	Lpgat1	18194	0.0071077	lysophosphatidylglycerol acyltransferase 1
15242	Hhex	-24886	0.0071077	hematopoietically expressed homeobox
214048	Larp1b	15997	0.0071077	"La ribonucleoprotein domain family, member 1B"
227960	Gca	30931	0.0071077	grancalcin
627302	Gm14092	-22126	0.0071087	predicted gene 14092
57340	Jph3	20131	0.0071087	junctophilin 3
12445	Ccnd3	13467	0.0071087	cyclin D3
18795	Plcb1	30376	0.0074998	"phospholipase C, beta 1"
434484	Sp140	16592	0.0074998	Sp140 nuclear body protein
16149	Cd74	36935	0.0075049	"CD74 antigen (invariant polypeptide of major histocompatibility complex, class II antigen-associated)"
16993	Lta4h	1742	0.0076311	leukotriene A4 hydrolase
69387	Dnajb13	15786	0.0076311	DnaJ heat shock protein family (Hsp40) member B13
320116	Fndc9	14962	0.0078713	fibronectin type III domain containing 9
83490	Pik3ap1	18039	0.0081144	phosphoinositide-3-kinase adaptor protein 1
68278	Ddx39	15963	0.0081144	DEAD (Asp-Glu-Ala-Asp) box polypeptide 39
210104	Zfp658	-18051	0.0084321	zinc finger protein 658
243529	H1f10	-25377	0.0084551	H1.10 linker histone
381546	Ccdc24	31712	0.0087328	coiled-coil domain containing 24
319262	Fchsd1	-17474	0.0087328	FCH and double SH3 domains 1
72042	Cotl1	15807	0.0087328	coactosin-like 1 (Dictyostelium)
21858	Timp2	-25229	0.0087328	tissue inhibitor of metalloproteinase 2
57752	Tacc2	23268	0.0087638	"transforming, acidic coiled-coil containing protein 2"
117149	Tirap	18479	0.0088609	toll-interleukin 1 receptor (TIR) domain-containing adaptor protein
75345	Slamf7	1707	0.0088609	SLAM family member 7
67579	Cpeb4	25629	0.0088949	cytoplasmic polyadenylation element binding protein 4
74762	Mdga1	-5.27	0.0088973	MAM domain containing glycosylphosphatidylinositol anchor 1
107526	Gimap4	25613	0.0093353	"GTPase, IMAP family member 4"
17068	Ly6d	31584	0.0094475	"lymphocyte antigen 6 complex, locus D"
17967	Ncam1	25793	0.0095517	neural cell adhesion molecule 1
20192	Ryr3	-21326	0.0095517	ryanodine receptor 3
57875	Angptl4	-17212	0.0098164	angiopoietin-like 4
14809	Grik5	-20783	0.0098868	"glutamate receptor, ionotropic, kainate 5 (gamma 2)"
227288	Cxcr1	-3446	0.010292	chemokine (C-X-C motif) receptor 1
19261	Sirpa	1925	0.010292	signal-regulatory protein alpha
16918	Mycl	31341	0.010425	v-myc avian myelocytomatosis viral oncogene lung carcinoma derived
56193	Plek	-22555	0.010498	pleckstrin
56489	Ikbke	20739	0.010687	inhibitor of kappaB kinase epsilon
242126	Slc22a15	16614	0.010687	"solute carrier family 22 (organic anion/cation transporter), member 15"
16988	Lst1	1707	0.010893	leukocyte specific transcript 1
170738	Kcnh7	31631	0.010941	"potassium voltage-gated channel, subfamily H (eag-related), member 7"
74039	Nfam1	18236	0.011005	Nfat activating molecule with ITAM motif 1
229011	Samd10	-23248	0.011143	sterile alpha motif domain containing 10
66725	Lrrk2	21062	0.011143	leucine-rich repeat kinase 2
27384	Akr1c13	-23461	0.011143	"aldo-keto reductase family 1, member C13"
70568	Cpne3	16924	0.011143	copine III
78753	Lipm	32832	0.011143	"lipase, family member M"
72058	Igsf5	33202	0.011556	"immunoglobulin superfamily, member 5"
319622	Itpripl2	16333	0.011556	"inositol 1,4,5-triphosphate receptor interacting protein-like 2"
74116	Pi16	17226	0.01157	peptidase inhibitor 16
27261	Dok3	14617	0.011606	docking protein 3
93896	Glp2r	24863	0.011877	glucagon-like peptide 2 receptor
21687	Tek	-26721	0.012174	TEK receptor tyrosine kinase
67859	Cysrt1	-27728	0.012215	cysteine rich tail 1
81703	Jdp2	24717	0.012522	Jun dimerization protein 2
11973	Atp6v1e1	2056	0.012522	"ATPase, H+ transporting, lysosomal V1 subunit E1"
13496	Arid3a	14801	0.012522	AT rich interactive domain 3A (BRIGHT-like)
51791	Rgs14	18932	0.012912	regulator of G-protein signaling 14
14062	F2r	-23461	0.012918	coagulation factor II (thrombin) receptor
12822	Col18a1	-26504	0.013201	"collagen, type XVIII, alpha 1"
11820	App	20918	0.013221	amyloid beta (A4) precursor protein
171207	Arhgap4	16404	0.013221	Rho GTPase activating protein 4
66451	2610528J11Rik	23475	0.013221	RIKEN cDNA 2610528J11 gene
17444	Grap2	26533	0.013224	GRB2-related adaptor protein 2
102103	Mtus1	14825	0.013461	mitochondrial tumor suppressor 1
258302	Olfr420	23751	0.013489	olfactory receptor 420
268301	Sowahc	22636	0.013489	sosondowah ankyrin repeat domain family member C
19824	Trim10	34162	0.013489	tripartite motif-containing 10
74052	Ttc21a	32351	0.013489	tetratricopeptide repeat domain 21A
69942	Rnf113a1	14813	0.013489	ring finger protein 113A1
20410	Sorbs3	-23461	0.01354	sorbin and SH3 domain containing 3
60363	Cldn15	1938	0.01354	claudin 15
98386	Lbr	12364	0.013674	lamin B receptor
239552	Apol8	23475	0.013951	apolipoprotein L 8
15902	Id2	3307	0.014454	inhibitor of DNA binding 2
230815	Man1c1	15759	0.014542	"mannosidase, alpha, class 1C, member 1"
27361	Msrb1	19148	0.014542	methionine sulfoxide reductase B1
83382	Siglece	21427	0.014543	sialic acid binding Ig-like lectin E
17972	Ncf4	20434	0.014651	neutrophil cytosolic factor 4
74442	Sgms2	19533	0.014747	sphingomyelin synthase 2
56431	Dstn	17355	0.014791	destrin
14381	G6pdx	14839	0.01488	glucose-6-phosphate dehydrogenase X-linked
100041546	Ly6c2	20888	0.01488	"lymphocyte antigen 6 complex, locus C2"
15395	Hoxa10	-26172	0.01489	homeobox A10
22710	Zfp52	-22496	0.01489	zinc finger protein 52
101700	Trim68	-25229	0.01489	tripartite motif-containing 68
241624	Exd1	25093	0.01489	exonuclease 3'-5' domain containing 1
58234	Shank3	-23576	0.015004	SH3 and multiple ankyrin repeat domains 3
245670	Rragb	-24952	0.015007	Ras-related GTP binding B
12166	Bmpr1a	19809	0.015576	"bone morphogenetic protein receptor, type 1A"
15331	Hmgn2	16911	0.016087	high mobility group nucleosomal binding domain 2
116873	Stim2	14882	0.016087	stromal interaction molecule 2
26417	Mapk3	18581	0.01612	mitogen-activated protein kinase 3
212712	Satb2	29167	0.016259	special AT-rich sequence binding protein 2
215210	Tmem120a	-22496	0.016259	transmembrane protein 120A
67800	Dgat2	22636	0.016259	diacylglycerol O-acyltransferase 2
53414	Bysl	14629	0.016259	bystin-like
16600	Klf4	34862	0.016344	Kruppel-like factor 4 (gut)
20741	Sptb	16158	0.016454	"spectrin beta, erythrocytic"
59047	Pnkp	14814	0.016454	polynucleotide kinase 3'- phosphatase
17203	Mc5r	-20523	0.016454	melanocortin 5 receptor
320790	Chd7	24888	0.016454	chromodomain helicase DNA binding protein 7
244885	Sh2d7	30608	0.016737	SH2 domain containing 7
384763	Zfp667	-19669	0.016773	zinc finger protein 667
58229	Efcc1	-35095	0.016946	EF hand and coiled-coil domain containing 1
98396	Slc41a1	-26527	0.016946	"solute carrier family 41, member 1"
53322	Nucb2	23924	0.016956	nucleobindin 2
258381	Olfr460	32893	0.017191	olfactory receptor 460
20344	Selp	17896	0.017218	"selectin, platelet"
26365	Ceacam1	29375	0.017252	carcinoembryonic antigen-related cell adhesion molecule 1
106557	Ldhal6b	-22496	0.017296	lactate dehydrogenase A-like 6B
19699	Reln	19809	0.017311	reelin
20661	Sort1	12843	0.017969	sortilin 1
54630	Prickle3	16077	0.018065	prickle planar cell polarity protein 3
171282	Acot4	-25103	0.018126	acyl-CoA thioesterase 4
21452	Tcn2	19438	0.018126	transcobalamin 2
67150	Rnf141	15485	0.018231	ring finger protein 141
66857	Plbd1	16779	0.018231	phospholipase B domain containing 1
12983	Csf2rb	12993	0.018231	"colony stimulating factor 2 receptor, beta, low-affinity (granulocyte-macrophage)"
234413	Zfp961	23042	0.018231	zinc finger protein 961
22436	Xdh	1707	0.018276	xanthine dehydrogenase
72614	Pih1d2	-1728	0.018276	PIH1 domain containing 2
244049	Mctp2	25093	0.018276	"multiple C2 domains, transmembrane 2"
24063	Spry1	-21843	0.018459	sprouty RTK signaling antagonist 1
118453	Mmp28	2254	0.018499	matrix metallopeptidase 28 (epilysin)
18003	Nedd9	14987	0.019305	"neural precursor cell expressed, developmentally down-regulated gene 9"
74376	Myo18b	22353	0.019515	myosin XVIIIb
16590	Kit	-17001	0.019519	KIT proto-oncogene receptor tyrosine kinase
11807	Apoa2	30785	0.019712	apolipoprotein A-II
19126	Prom1	32487	0.019799	prominin 1
77446	Heg1	-16299	0.020374	heart development protein with EGF-like domains 1
11461	Actb	11566	0.020595	"actin, beta"
78376	Sapcd1	-19314	0.02062	suppressor APC domain containing 1
385674	Zfp174	23475	0.020621	zinc finger protein 174
11857	Arhgdib	16764	0.020891	"Rho, GDP dissociation inhibitor (GDI) beta"
30925	Slamf6	23475	0.020904	SLAM family member 6
545812	Pilrb2	26229	0.020904	paired immunoglobin-like type 2 receptor beta 2
66222	Serpinb1a	12586	0.020921	"serine (or cysteine) peptidase inhibitor, clade B, member 1a"
16995	Ltb4r1	13966	0.020927	leukotriene B4 receptor 1
12224	Klf5	26578	0.020927	Kruppel-like factor 5
20533	Slc4a1	40001	0.020927	"solute carrier family 4 (anion exchanger), member 1"
270118	Maml2	-19143	0.020999	mastermind like transcriptional coactivator 2
52004	Cdk2ap2	12386	0.020999	CDK2-associated protein 2
56506	Cib2	23475	0.021722	calcium and integrin binding family member 2
21926	Tnf	26578	0.021722	tumor necrosis factor
15216	Hfe	18318	0.021893	homeostatic iron regulator
14783	Grb10	-27899	0.022282	growth factor receptor bound protein 10
19224	Ptgs1	17343	0.022282	prostaglandin-endoperoxide synthase 1
70809	Clec2g	36373	0.022282	"C-type lectin domain family 2, member g"
140795	P2ry14	-21384	0.022388	"purinergic receptor P2Y, G-protein coupled, 14"
26412	Map4k2	12138	0.02291	mitogen-activated protein kinase kinase kinase kinase 2
14252	Flot2	11709	0.022968	flotillin 2
17231	Mcpt8	4018	0.023408	mast cell protease 8
227327	B3gnt7	-20634	0.023885	"UDP-GlcNAc:betaGal beta-1,3-N-acetylglucosaminyltransferase 7"
70726	Angptl6	-19029	0.023988	angiopoietin-like 6
100503043	Armcx4	-2148	0.024028	"armadillo repeat containing, X-linked 4"
217219	Fam171a2	-21287	0.024399	"family with sequence similarity 171, member A2"
103765	Tmem17	-19669	0.024461	transmembrane protein 17
270066	Slc35e1	21425	0.024634	"solute carrier family 35, member E1"
18733	Pirb	16999	0.024921	paired Ig-like receptor B
74349	Fam160a2	15885	0.025213	"family with sequence similarity 160, member A2"
320207	Pik3r5	1621	0.025341	phosphoinositide-3-kinase regulatory subunit 5
320148	B430306N03Rik	1987	0.025425	RIKEN cDNA B430306N03 gene
16151	Ikbkg	11454	0.025461	inhibitor of kappaB kinase gamma
75744	Svip	14424	0.025624	small VCP/p97-interacting protein
16561	Kif1b	17562	0.025624	kinesin family member 1B
269642	Nat8l	14736	0.025624	N-acetyltransferase 8-like
232413	Clec12a	19665	0.025744	"C-type lectin domain family 12, member a"
18601	Padi3	17353	0.02627	"peptidyl arginine deiminase, type III"
240816	Rgsl1	-25169	0.026468	regulator of G-protein signaling like 1
73124	Golim4	12777	0.026475	golgi integral membrane protein 4
108689	Stn1	-22496	0.026475	"STN1, CST complex subunit"
12982	Csf2ra	1647	0.026475	"colony stimulating factor 2 receptor, alpha, low-affinity (granulocyte-macrophage)"
22177	Tyrobp	15719	0.026699	TYRO protein tyrosine kinase binding protein
667977	Gm8909	-20507	0.026851	predicted gene 8909
243958	Siglecg	19168	0.026851	sialic acid binding Ig-like lectin G
14373	G0s2	2349	0.027404	G0/G1 switch gene 2
19285	Cavin1	-27395	0.028158	caveolae associated 1
329093	Cpa6	45268	0.028158	carboxypeptidase A6
216864	Mgl2	26966	0.028158	macrophage galactose N-acetyl-galactosamine specific lectin 2
233549	Mogat2	27919	0.028287	monoacylglycerol O-acyltransferase 2
16364	Irf4	31861	0.02833	interferon regulatory factor 4
56878	Rbms1	18668	0.02833	"RNA binding motif, single stranded interacting protein 1"
73103	3110009E18Rik	-18051	0.028529	RIKEN cDNA 3110009E18 gene
14585	Gfra1	26301	0.028529	glial cell line derived neurotrophic factor family receptor alpha 1
65970	Lima1	15608	0.028669	LIM domain and actin binding 1
22329	Vcam1	21433	0.028669	vascular cell adhesion molecule 1
12752	Cln3	1814	0.028862	"ceroid lipofuscinosis, neuronal 3, juvenile (Batten, Spielmeyer-Vogt disease)"
68002	Sdhaf4	23845	0.028862	succinate dehydrogenase complex assembly factor 4
68732	Carmil1	23845	0.028939	capping protein regulator and myosin 1 linker 1
13992	Khdrbs3	-27172	0.029049	"KH domain containing, RNA binding, signal transduction associated 3"
27029	Sgsh	-17556	0.029184	N-sulfoglucosamine sulfohydrolase (sulfamidase)
225724	Mapk4	27266	0.029201	mitogen-activated protein kinase 4
17709	mt-Co2	23884	0.029228	"cytochrome c oxidase II, mitochondrial"
74769	Pik3cb	18073	0.029228	"phosphatidylinositol-4,5-bisphosphate 3-kinase catalytic subunit beta"
15405	Hoxa9	-36935	0.02927	homeobox A9
380711	Rap1gap2	23845	0.029424	RAP1 GTPase activating protein 2
110119	Mpi	28671	0.029424	mannose phosphate isomerase
217071	Gm525	22266	0.029438	predicted gene 525
57782	Rbak	-19946	0.029746	RB-associated KRAB zinc finger
382562	Pfn4	-2784	0.029806	"profilin family, member 4"
12478	Cd19	3104	0.030428	CD19 antigen
328977	Zfp532	-20634	0.031305	zinc finger protein 532
105844	Card10	28102	0.031443	"caspase recruitment domain family, member 10"
77781	Epm2aip1	-24866	0.031487	EPM2A (laforin) interacting protein 1
14266	Aff2	27266	0.031804	"AF4/FMR2 family, member 2"
320685	Dctd	-2316	0.031804	dCMP deaminase
14960	H2-Aa	29206	0.032105	"histocompatibility 2, class II antigen A, alpha"
70059	Degs2	16046	0.032175	"delta(4)-desaturase, sphingolipid 2"
57432	Zc3h8	-25634	0.032512	zinc finger CCCH type containing 8
330463	Zfp78	-17212	0.032546	zinc finger protein 78
226594	Rcsd1	11547	0.032628	RCSD domain containing 1
23833	Cd52	13209	0.032628	CD52 antigen
68512	Tomm5	-23434	0.032979	translocase of outer mitochondrial membrane 5
20491	Sla	12048	0.032979	src-like adaptor
110958	M1ap	16695	0.032979	meiosis 1 associated protein
212569	Zfp273	21018	0.033063	zinc finger protein 273
22260	Nr1h2	1417	0.033239	"nuclear receptor subfamily 1, group H, member 2"
21426	Tfec	19491	0.033239	transcription factor EC
20375	Spi1	12458	0.033268	spleen focus forming virus (SFFV) proviral integration oncogene
12798	Cnn2	13634	0.033268	calponin 2
52639	Wipi1	13025	0.033268	"WD repeat domain, phosphoinositide interacting 1"
66049	Rogdi	2807	0.033268	rogdi homolog
56318	Acpp	19809	0.033268	"acid phosphatase, prostate"
12000	Avpr2	12808	0.033268	arginine vasopressin receptor 2
71132	Cabyr	-26519	0.033268	calcium-binding tyrosine-(Y)-phosphorylation regulated (fibrousheathin 2)
108934	Smim13	-2.48	0.033268	small integral membrane protein 13
114229	Kiss1r	23845	0.033882	KISS1 receptor
54373	Prss16	18113	0.034258	"protease, serine 16 (thymus)"
239546	Zfp647	-19016	0.034258	zinc finger protein 647
20910	Stxbp1	-17131	0.034651	syntaxin binding protein 1
76763	Mospd2	23192	0.03477	motile sperm domain containing 2
72125	Amer2	21983	0.034805	APC membrane recruitment 2
13591	Ebf1	35325	0.035094	early B cell factor 1
21425	Tfeb	18074	0.035667	transcription factor EB
66333	Aqp11	-19824	0.035862	aquaporin 11
192190	Pkhd1l1	15875	0.035899	polycystic kidney and hepatic disease 1-like 1
235534	Pxylp1	14243	0.036056	2-phosphoxylose phosphatase 1
73182	Pear1	-29055	0.036156	platelet endothelial aggregation receptor 1
13340	Slc29a2	-18177	0.036788	"solute carrier family 29 (nucleoside transporters), member 2"
381287	A530032D15Rik	2553	0.037649	RIKEN cDNA A530032D15Rik gene
20977	Syp	2298	0.037649	synaptophysin
432879	Kbtbd6	28884	0.037649	kelch repeat and BTB (POZ) domain containing 6
58239	Dexi	20787	0.037799	dexamethasone-induced transcript
21846	Tie1	-24621	0.037919	tyrosine kinase with immunoglobulin-like and EGF-like domains 1
16413	Itgb1bp1	-15113	0.038099	integrin beta 1 binding protein 1
93719	Ear6	18191	0.038099	"eosinophil-associated, ribonuclease A family, member 6"
19354	Rac2	11038	0.038099	Rac family small GTPase 2
56615	Mgst1	22585	0.038099	microsomal glutathione S-transferase 1
68112	Entr1	-11969	0.038164	endosome associated trafficking regulator 1
56753	Tacstd2	-26479	0.038217	tumor-associated calcium signal transducer 2
81907	Tmem108	42491	0.038366	transmembrane protein 108
17101	Lyst	12957	0.038366	lysosomal trafficking regulator
105243	Slc9a3	18191	0.038366	"solute carrier family 9 (sodium/hydrogen exchanger), member 3"
20715	Serpina3g	-25608	0.038366	"serine (or cysteine) peptidase inhibitor, clade A, member 3G"
320508	Cachd1	21427	0.038543	cache domain containing 1
14131	Fcgr3	15729	0.038543	"Fc receptor, IgG, low affinity III"
56176	Pigp	-16067	0.038543	"phosphatidylinositol glycan anchor biosynthesis, class P"
240047	Mmp25	25748	0.038543	matrix metallopeptidase 25
217356	Tmc8	14376	0.038543	transmembrane channel-like gene family 8
67563	Ciao3	-14637	0.038543	cytosolic iron-sulfur assembly component 3
67596	Tespa1	-21762	0.038809	"thymocyte expressed, positive selection associated 1"
19038	Ppic	-26311	0.038958	peptidylprolyl isomerase C
20440	St6gal1	22636	0.039017	"beta galactoside alpha 2,6 sialyltransferase 1"
116905	Dph1	-19386	0.039104	diphthamide biosynthesis 1
380705	Tmem102	-26847	0.039252	transmembrane protein 102
105827	Amigo2	-27378	0.039554	adhesion molecule with Ig like domain 2
225743	Rnf165	15735	0.039699	ring finger protein 165
380686	Cnrip1	-18051	0.039699	cannabinoid receptor interacting protein 1
103806	Maml1	-11166	0.039699	mastermind like transcriptional coactivator 1
56332	Amotl2	21983	0.040035	angiomotin-like 2
320100	Relt	1207	0.040045	RELT tumor necrosis factor receptor
434232	Iqck	-22422	0.040045	IQ motif containing K
20556	Slfn2	18548	0.040371	schlafen 2
237926	Rsad1	-24784	0.040922	radical S-adenosyl methionine domain containing 1
70423	Tspan15	19809	0.041161	tetraspanin 15
54483	Mefv	1971	0.041336	Mediterranean fever
13821	Epb41l1	-23744	0.041569	erythrocyte membrane protein band 4.1 like 1
319625	Galm	14243	0.041968	galactose mutarotase
73723	Sh3bgrl3	1214	0.042899	SH3 domain binding glutamic acid-rich protein-like 3
668158	Ccdc85c	-27728	0.043186	coiled-coil domain containing 85C
72318	Cyth4	12939	0.043413	cytohesin 4
94088	Trim6	-22252	0.043413	tripartite motif-containing 6
100182	Akna	12733	0.043413	AT-hook transcription factor
30806	Adamts8	-19669	0.04444	"a disintegrin-like and metallopeptidase (reprolysin type) with thrombospondin type 1 motif, 8"
27007	Klrk1	25613	0.044513	"killer cell lectin-like receptor subfamily K, member 1"
15378	Hnf4a	-22496	0.044513	"hepatic nuclear factor 4, alpha"
13178	Dck	1.15	0.044513	deoxycytidine kinase
77669	Arhgef38	22636	0.044604	Rho guanine nucleotide exchange factor (GEF) 38
330188	Ccdc63	25093	0.044604	coiled-coil domain containing 63
17063	Muc13	-29003	0.044604	"mucin 13, epithelial transmembrane"
77622	Apex2	17853	0.044604	apurinic/apyrimidinic endonuclease 2
19091	Prkg1	-23726	0.044604	"protein kinase, cGMP-dependent, type I"
22685	Zfp239	-21028	0.045006	zinc finger protein 239
21354	Tap1	-10402	0.045006	"transporter 1, ATP-binding cassette, sub-family B (MDR/TAP)"
319757	Smo	-28826	0.045139	"smoothened, frizzled class receptor"
94332	Cadm3	22916	0.045139	cell adhesion molecule 3
18974	Pole2	12982	0.045139	"polymerase (DNA directed), epsilon 2 (p59 subunit)"
15122	Hba-a1	28151	0.045807	"hemoglobin alpha, adult chain 1"
55946	Ap3m1	16861	0.045993	"adaptor-related protein complex 3, mu 1 subunit"
20195	S100a11	21965	0.045993	S100 calcium binding protein A11
58218	Trem3	20478	0.046862	triggering receptor expressed on myeloid cells 3
72776	Sass6	12785	0.047224	SAS-6 centriolar assembly protein
319555	Nwd1	-23951	0.047385	NACHT and WD repeat domain containing 1
16985	Lsp1	15937	0.047428	lymphocyte specific 1
223701	Mrtfa	13643	0.047765	myocardin related transcription factor A
211255	Kbtbd7	14845	0.047765	kelch repeat and BTB (POZ) domain containing 7
232933	Ccdc61	14381	0.047913	coiled-coil domain containing 61
67230	Zfp329	-25436	0.047913	zinc finger protein 329
218977	Dlgap5	13356	0.047988	DLG associated protein 5
102639868	Gm36079	22353	0.047988	"predicted gene, 36079"
56468	Socs5	-19669	0.047988	suppressor of cytokine signaling 5
23945	Mgll	18944	0.047988	monoglyceride lipase
17076	Ly75	25854	0.048005	lymphocyte antigen 75
75284	Bcdin3d	-2211	0.048451	BCDIN3 domain containing
54201	Zfp316	-21184	0.048461	zinc finger protein 316
237847	Rtn4rl1	22636	0.048612	reticulon 4 receptor-like 1
104479	Ccdc117	1299	0.048682	coiled-coil domain containing 117
207214	Larp4	-11638	0.049058	"La ribonucleoprotein domain family, member 4"
11745	Anxa3	2094	0.049058	annexin A3
67784	Plxnd1	16661	0.049224	plexin D1
140703	Emid1	-15729	0.049224	EMI domain containing 1
100042480	Nhsl2	16669	0.049497	NHS-like 2
319996	Casc4	-25554	0.049506	cancer susceptibility candidate 4
15284	Hlx	10803	0.049959	H2.0-like homeobox
231510	Gpat3	13278	0.049961	glycerol-3-phosphate acyltransferase 3
94220	Cnnm4	18191	0.049978	cyclin M4
235582	Glyctk	17629	0.049978	glycerate kinase
52055	Rab11fip5	-19603	0.050571	RAB11 family interacting protein 5 (class I)
18636	Cfp	14117	0.050571	complement factor properdin
383295	Ypel5	14415	0.050672	yippee like 5
243653	Clec1a	28569	0.050769	"C-type lectin domain family 1, member a"
72433	Rab38	-23383	0.05077	"RAB38, member RAS oncogene family"
14013	Mecom	-25799	0.050983	MDS1 and EVI1 complex locus
100503041	Pdzd7	-22783	0.051118	PDZ domain containing 7
74102	Slc35a5	13838	0.051437	"solute carrier family 35, member A5"
19201	Pstpip2	19013	0.051437	proline-serine-threonine phosphatase-interacting protein 2
13113	Cyp3a13	17353	0.051453	"cytochrome P450, family 3, subfamily a, polypeptide 13"
381544	Armh1	17209	0.051752	armadillo-like helical domain containing 1
19074	Prg2	35539	0.052295	"proteoglycan 2, bone marrow"
232714	Mgam	16069	0.052567	maltase-glucoamylase
330119	Adamts3	-2127	0.052567	"a disintegrin-like and metallopeptidase (reprolysin type) with thrombospondin type 1 motif, 3"
18596	Pdgfrb	-27425	0.052567	"platelet derived growth factor receptor, beta polypeptide"
67254	Bmerb1	-25171	0.052567	bMERB domain containing 1
14544	Gda	15372	0.053195	guanine deaminase
103712	6330403K07Rik	28403	0.053533	RIKEN cDNA 6330403K07 gene
13829	Dmtn	24942	0.054082	dematin actin binding protein
93671	Cd163	-13802	0.05466	CD163 antigen
17476	Mpeg1	18009	0.05466	macrophage expressed gene 1
76157	Slc35d3	-24108	0.05466	"solute carrier family 35, member D3"
16912	Psmb9	-0.99216	0.054794	"proteasome (prosome, macropain) subunit, beta type 9 (large multifunctional peptidase 2)"
106025	Sharpin	15024	0.054931	SHANK-associated RH domain interacting protein
12512	Cd63	1392	0.055022	CD63 antigen
70827	Trak2	12499	0.055171	"trafficking protein, kinesin binding 2"
226999	Slc9a2	-15224	0.05528	"solute carrier family 9 (sodium/hydrogen exchanger), member 2"
73174	Tbkbp1	14407	0.055332	TBK1 binding protein 1
28193	Reep3	13766	0.055725	receptor accessory protein 3
101809	Spred3	-20871	0.055785	sprouty-related EVH1 domain containing 3
101122	Rpusd3	18384	0.055785	RNA pseudouridylate synthase domain containing 3
20111	Rps6ka1	0.95295	0.056009	ribosomal protein S6 kinase polypeptide 1
21924	Tnnc1	23238	0.056009	"troponin C, cardiac/slow skeletal"
98733	Obsl1	-21287	0.056009	obscurin-like 1
71365	Pdss2	19121	0.056009	"prenyl (solanesyl) diphosphate synthase, subunit 2"
12508	Cd53	22929	0.056423	CD53 antigen
67630	Samd8	13605	0.057326	sterile alpha motif domain containing 8
20650	Sntb2	18793	0.057326	"syntrophin, basic 2"
22323	Vasp	0.99265	0.057739	vasodilator-stimulated phosphoprotein
13401	Dmwd	-17212	0.057739	dystrophia myotonica-containing WD repeat motif
20469	Sipa1	0.92395	0.057837	signal-induced proliferation associated gene 1
432995	Smim22	18561	0.057837	small integral membrane protein 22
55938	Apom	26903	0.057837	apolipoprotein M
69253	Hspb2	-20351	0.058317	heat shock protein 2
69547	Nkpd1	-23098	0.058433	"NTPase, KAP family P-loop domain containing 1"
68262	Agpat4	24692	0.058659	"1-acylglycerol-3-phosphate O-acyltransferase 4 (lysophosphatidic acid acyltransferase, delta)"
22724	Zbtb7b	16172	0.058912	zinc finger and BTB domain containing 7B
110253	Triobp	12531	0.058912	TRIO and F-actin binding protein
435626	Rufy4	-21843	0.058972	RUN and FYVE domain containing 4
15982	Ifrd1	-1759	0.059187	interferon-related developmental regulator 1
211323	Nrg1	26301	0.059543	neuregulin 1
56737	Alg2	-16488	0.059543	"asparagine-linked glycosylation 2 (alpha-1,3-mannosyltransferase)"
64011	Nrgn	-24394	0.059543	neurogranin
56012	Pgam2	10227	0.059543	phosphoglycerate mutase 2
330914	Arhgap32	-18785	0.059543	Rho GTPase activating protein 32
17355	Aff1	14487	0.059543	"AF4/FMR2 family, member 1"

## Sheet: Myelocyte vs Promyelocyte
Entrez ID	Gene Name	logFC	padj	Name
12655	Chil3	28148	4.8801e-46	chitinase-like 3
68891	Cd177	28298	3.0882e-34	CD177 antigen
17105	Lyz2	27532	5.1838e-28	lysozyme 2
16952	Anxa1	23086	1.1355e-20	annexin A1
74766	Yipf2	-21004	7.056e-17	"Yip1 domain family, member 2"
12654	Chil1	27573	7.6206e-15	chitinase-like 1
65102	Nif3l1	-18643	2.0938e-13	Ngg1 interacting factor 3-like 1 (S. pombe)
22323	Vasp	15757	5.7908e-12	vasodilator-stimulated phosphoprotein
21946	Pglyrp1	21555	5.8564e-12	peptidoglycan recognition protein 1
19358	Rad23a	-16374	5.8564e-12	"RAD23 homolog A, nucleotide excision repair protein"
16819	Lcn2	27719	1.8792e-10	lipocalin 2
234797	6430548M08Rik	29816	1.8792e-10	RIKEN cDNA 6430548M08 gene
13057	Cyba	16451	3.3995e-10	"cytochrome b-245, alpha polypeptide"
216197	Ckap4	16101	3.4684e-10	cytoskeleton-associated protein 4
76646	Wdr38	-14103	3.942e-10	WD repeat domain 38
66107	Wfdc21	26606	3.942e-10	WAP four-disulfide core domain 21
73833	Fam98c	22191	4.0383e-10	"family with sequence similarity 98, member C"
20339	Sele	-31676	5.0142e-10	"selectin, endothelial cell"
66857	Plbd1	25094	5.1196e-10	phospholipase B domain containing 1
72141	Adpgk	19368	8.1422e-10	ADP-dependent glucokinase
15439	Hp	15703	1.0499e-09	haptoglobin
56421	Pfkp	-24045	1.315e-09	"phosphofructokinase, platelet"
414069	BC024978	-1269	2.7812e-09	cDNA sequence BC024978
100503572	Bbip1	-2.54	8.0711e-09	BBSome interacting protein 1
67397	Erp29	-17326	1.191e-08	endoplasmic reticulum protein 29
69581	Rhou	25213	1.7131e-08	ras homolog family member U
78689	Naa35	-17997	1.7619e-07	"N(alpha)-acetyltransferase 35, NatC auxiliary subunit"
12721	Coro1a	15051	1.9392e-07	"coronin, actin binding protein 1A"
27364	Srr	-18497	5.1736e-07	serine racemase
225160	Thoc1	-1829	5.1783e-07	THO complex 1
22436	Xdh	23897	5.5163e-07	xanthine dehydrogenase
56200	Ddx21	-20103	6.1977e-07	DEAD (Asp-Glu-Ala-Asp) box polypeptide 21
170741	Pilrb1	19353	7.7315e-07	paired immunoglobin-like type 2 receptor beta 1
546643	Ly6a2	21333	8.7846e-07	"lymphocyte antigen 6 complex, locus A2"
11461	Actb	11347	1.0554e-06	"actin, beta"
319259	Bricd5	12411	1.0602e-06	BRICHOS domain containing 5
384009	Glipr2	33609	1.8977e-06	GLI pathogenesis-related 2
231004	Samd11	-16952	1.9483e-06	sterile alpha motif domain containing 11
234138	Tti2	-18205	2.1222e-06	TELO2 interacting protein 2
67088	Cand2	-12351	2.7594e-06	cullin-associated and neddylation-dissociated 2 (putative)
18602	Padi4	23045	3.3758e-06	"peptidyl arginine deiminase, type IV"
16323	Inhba	26197	3.491e-06	inhibin beta-A
93671	Cd163	-18754	5.4568e-06	CD163 antigen
18432	Mybbp1a	-1.75	6.0863e-06	MYB binding protein (P160) 1a
237465	Ccdc38	-20162	7.0236e-06	coiled-coil domain containing 38
17969	Ncf1	14446	7.3518e-06	neutrophil cytosolic factor 1
11689	Alox5	17238	1.4107e-05	arachidonate 5-lipoxygenase
211798	Mfsd9	-30585	1.4165e-05	major facilitator superfamily domain containing 9
331026	Gmppb	-19297	1.5673e-05	GDP-mannose pyrophosphorylase B
71517	Vps35l	-13893	1.6813e-05	VPS35 endosomal protein sorting factor like
72946	Lrrc47	-19872	2.2897e-05	leucine rich repeat containing 47
227753	Gsn	1813	2.9369e-05	gelsolin
19354	Rac2	13175	3.2864e-05	Rac family small GTPase 2
76832	Hyls1	-16174	3.2892e-05	"HYLS1, centriolar and ciliogenesis associated"
213002	Ifitm6	36588	3.2892e-05	interferon induced transmembrane protein 6
317750	Slc24a5	-29213	3.8618e-05	"solute carrier family 24, member 5"
76905	Lrg1	25199	4.5718e-05	leucine-rich alpha-2-glycoprotein 1
70430	Tbce	-16588	4.5718e-05	tubulin-specific chaperone E
21778	Tex9	-20345	7.8901e-05	testis expressed gene 9
71998	Slc25a35	-25221	8.2082e-05	"solute carrier family 25, member 35"
18054	Ngp	25853	8.5162e-05	neutrophilic granule protein
246787	Slc5a2	-12342	8.5749e-05	"solute carrier family 5 (sodium/glucose cotransporter), member 2"
68031	Rnf146	-18276	8.6957e-05	ring finger protein 146
109284	R3hdm4	11057	0.0001	R3H domain containing 4
17975	Ncl	-17284	0.00012177	nucleolin
72198	Mtrex	-20207	0.00013628	Mtr4 exosome RNA helicase
23833	Cd52	21929	0.00013628	CD52 antigen
70769	Nolc1	-20239	0.00016689	nucleolar and coiled-body phosphoprotein 1
268465	Eme1	-10396	0.00017921	essential meiotic structure-specific endonuclease 1
230709	Zmpste24	17366	0.00018651	"zinc metallopeptidase, STE24"
219024	Pip4p1	-19468	0.00018996	"phosphatidylinositol-4,5-bisphosphate 4-phosphatase 1"
72691	Calhm2	-19786	0.00019278	calcium homeostasis modulator family member 2
67266	Dipk1a	-14665	0.00021466	divergent protein kinase domain 1A
15162	Hck	17378	0.00022061	hemopoietic cell kinase
70791	Hars2	-1363	0.00022061	histidyl-tRNA synthetase 2
68385	Tlcd1	-0.95204	0.0002671	TLC domain containing 1
271849	Shc4	-0.99412	0.00031157	"SHC (Src homology 2 domain containing) family, member 4"
12796	Camp	21381	0.00031628	cathelicidin antimicrobial peptide
17395	Mmp9	29574	0.00033154	matrix metallopeptidase 9
381678	Zcwpw1	17749	0.0003353	"zinc finger, CW type with PWWP domain 1"
77579	Myh10	-22673	0.00052158	"myosin, heavy polypeptide 10, non-muscle"
66775	Hacd4	-17661	0.00054458	3-hydroxyacyl-CoA dehydratase 4
19241	Tmsb4x	1296	0.00075014	"thymosin, beta 4, X chromosome"
67789	Dalrd3	-17403	0.00085577	DALR anticodon binding domain containing 3
72042	Cotl1	13965	0.00085577	coactosin-like 1 (Dictyostelium)
224530	Acat3	-15387	0.00089011	acetyl-Coenzyme A acetyltransferase 3
13058	Cybb	18743	0.00089011	"cytochrome b-245, beta polypeptide"
19361	Rad51	-14001	0.00089157	RAD51 recombinase
53893	Nudt5	-20039	0.00094272	nudix (nucleoside diphosphate linked moiety X)-type motif 5
66475	Rps23	-11464	0.00094272	ribosomal protein S23
99662	Eps8l3	-29434	0.0010336	EPS8-like 3
19219	Ptger4	-14841	0.001073	prostaglandin E receptor 4 (subtype EP4)
66965	Ctu2	-0.94516	0.0011004	cytosolic thiouridylase subunit 2
80985	Trim44	-18153	0.001196	tripartite motif-containing 44
67469	Abhd5	16977	0.001196	abhydrolase domain containing 5
17119	Mxd1	1613	0.0012028	MAX dimerization protein 1
59026	Huwe1	-1299	0.001218	"HECT, UBA and WWE domain containing 1"
66165	Bccip	-22648	0.0013799	BRCA2 and CDKN1A interacting protein
21374	Tbp	-10302	0.0013854	TATA box binding protein
320615	Dop1a	-16346	0.0014532	DOP1 leucine zipper like protein A
66222	Serpinb1a	11775	0.0015963	"serine (or cysteine) peptidase inhibitor, clade B, member 1a"
20698	Sphk1	-3.51	0.0016998	sphingosine kinase 1
20660	Sorl1	14804	0.0016998	"sortilin-related receptor, LDLR class A repeats-containing"
106512	Gpsm3	14943	0.0018922	"G-protein signalling modulator 3 (AGS3-like, C. elegans)"
12567	Cdk4	-14564	0.0019513	cyclin-dependent kinase 4
66354	Snw1	-11138	0.0020644	SNW domain containing 1
69352	Necab1	-3312	0.0020644	N-terminal EF-hand calcium binding protein 1
338372	Map3k9	23898	0.0022742	mitogen-activated protein kinase kinase kinase 9
110794	Cebpe	14445	0.0023866	"CCAAT/enhancer binding protein (C/EBP), epsilon"
67341	Ascl4	-15988	0.0025328	achaete-scute family bHLH transcription factor 4
15284	Hlx	1864	0.0028672	H2.0-like homeobox
18793	Plaur	25661	0.0028672	"plasminogen activator, urokinase receptor"
12489	Cd33	24705	0.0032072	CD33 antigen
246779	Il27	17801	0.0032941	interleukin 27
56449	Ybx3	-15126	0.0033343	Y box protein 3
26415	Mapk13	3063	0.0036051	mitogen-activated protein kinase 13
16409	Itgam	16125	0.0036051	integrin alpha M
15516	Hsp90ab1	-13172	0.0042846	"heat shock protein 90 alpha (cytosolic), class B member 1"
18148	Npm1	-13846	0.004507	nucleophosmin 1
54683	Prdx5	0.96501	0.005216	peroxiredoxin 5
11744	Anxa11	21665	0.0054654	annexin A11
192176	Flna	12126	0.005836	"filamin, alpha"
67912	1600012H06Rik	-13294	0.0059943	RIKEN cDNA 1600012H06 gene
22177	Tyrobp	16602	0.0069166	TYRO protein tyrosine kinase binding protein
20527	Slc2a3	2.4	0.0069166	"solute carrier family 2 (facilitated glucose transporter), member 3"
328110	Prpf39	-15913	0.0073058	pre-mRNA processing factor 39
107368	Pdzd8	11082	0.0073058	PDZ domain containing 8
26558	Homer3	-1116	0.0077925	homer scaffolding protein 3
74116	Pi16	18576	0.0080911	peptidase inhibitor 16
13034	Ctse	-27507	0.0087465	cathepsin E
12070	Bex3	-2939	0.0090516	brain expressed X-linked 3
17719	mt-Nd4	-15491	0.009324	"NADH dehydrogenase 4, mitochondrial"
71876	Cenpu	-17579	0.009324	centromere protein U
17427	Mns1	-24083	1.11e-08	meiosis-specific nuclear structural protein 1
77945	Rpgrip1	-12233	2.77e-12	retinitis pigmentosa GTPase regulator interacting protein 1
56470	Rgs19	13752	5.98e-05	regulator of G-protein signaling 19
67945	Rpl41	-0.93791	0.00010322	ribosomal protein L41
15191	Hdgf	-0.97897	0.00010436	heparin binding growth factor
67134	Nop56	-14727	0.00010593	NOP56 ribonucleoprotein
51813	Ccnc	-14143	0.00010599	cyclin C
67580	Lrrc18	-31057	0.00010768	leucine rich repeat containing 18
56433	Vps29	-13237	0.00011013	VPS29 retromer complex component
380711	Rap1gap2	25486	0.00011013	RAP1 GTPase activating protein 2
12831	Col5a1	-2713	0.00011013	"collagen, type V, alpha 1"
100043133	9130023H24Rik	-11422	0.00011338	RIKEN cDNA 9130023H24 gene
399603	Lratd2	-17054	0.00011338	LRAT domain containing 1
67512	Agpat2	1312	0.00011346	"1-acylglycerol-3-phosphate O-acyltransferase 2 (lysophosphatidic acid acyltransferase, beta)"
17972	Ncf4	13072	0.00011967	neutrophil cytosolic factor 4
78688	Nol3	-18368	0.00012162	nucleolar protein 3 (apoptosis repressor with CARD domain)
227292	Ctdsp1	11834	0.00012717	"CTD (carboxy-terminal domain, RNA polymerase II, polypeptide A) small phosphatase 1"
56095	Ftsj3	-15369	0.0001273	FtsJ RNA methyltransferase homolog 3 (E. coli)
18751	Prkcb	13377	0.00012779	"protein kinase C, beta"
58799	Crbn	-1505	0.00013021	cereblon
18643	Pfn1	0.67034	0.0001305	profilin 1
20362	Septin8	-20498	0.00013053	septin 8
15983	Ifrd2	-21527	0.00013053	interferon-related developmental regulator 2
56473	Fads2	-24487	0.00013141	fatty acid desaturase 2
234779	Plcg2	10101	0.00013141	"phospholipase C, gamma 2"
100503991	Acp4	-13473	0.00013771	acid phosphatase 4
16598	Klf2	23981	0.00013941	Kruppel-like factor 2 (lung)
109754	Cyb5r3	-16213	0.00013941	cytochrome b5 reductase 3
100756	Usp30	-16919	0.00013965	ubiquitin specific peptidase 30
70356	St13	-12214	0.00014099	suppression of tumorigenicity 13
73748	Gadl1	-1286	0.00014215	glutamate decarboxylase-like 1
99151	Cercam	-27463	0.00014449	cerebral endothelial cell adhesion molecule
16596	Klf1	-21227	0.0001504	Kruppel-like factor 1 (erythroid)
66725	Lrrk2	1683	0.00015374	leucine-rich repeat kinase 2
22793	Zyx	12094	0.00015889	zyxin
68842	Tulp4	-16678	0.00016057	tubby like protein 4
67905	Ppm1m	14566	0.00016057	protein phosphatase 1M
104662	Tsr1	-1.29	0.00016214	TSR1 20S rRNA accumulation
17722	mt-Nd6	-31137	0.00016225	"NADH dehydrogenase 6, mitochondrial"
227525	Dclre1c	-14098	0.00016225	DNA cross-link repair 1C
14728	Lilrb4a	32597	0.00016339	"leukocyte immunoglobulin-like receptor, subfamily B, member 4A"
72947	Phykpl	-12759	0.00016811	5-phosphohydroxy-L-lysine phospholyase
16401	Itga4	-14424	0.00016947	integrin alpha 4
230721	Pabpc4	-17639	0.00017093	"poly(A) binding protein, cytoplasmic 4"
101056408	Gm15816	-31715	0.00017224	predicted gene 15816
20558	Slfn4	21421	0.00017918	schlafen 4
11501	Adam8	32229	0.00017918	a disintegrin and metallopeptidase domain 8
12527	Cd9	20306	0.00018009	CD9 antigen
214685	Chadl	-0.95865	0.0001815	chondroadherin-like
12607	Cebpz	-12258	0.0001939	CCAAT/enhancer binding protein zeta
73723	Sh3bgrl3	11195	0.00020881	SH3 domain binding glutamic acid-rich protein-like 3
226594	Rcsd1	0.88725	0.00021455	RCSD domain containing 1
192187	Stab1	-15748	0.00022019	stabilin 1
56070	Tcerg1	-14734	0.00022051	transcription elongation regulator 1 (CA150)
17168	Nprl3	-11702	0.00022052	nitrogen permease regulator-like 3
20054	Rps15	-0.73013	0.00022249	ribosomal protein S15
12388	Ctnnd1	-29974	0.00022646	"catenin (cadherin associated protein), delta 1"
242700	Ifnlr1	23039	0.00023465	interferon lambda receptor 1
69572	Mfsd3	-14264	0.0002359	major facilitator superfamily domain containing 3
216152	Plppr3	-0.80101	0.0002359	phospholipid phosphatase related 3
217166	Nr1d1	-11183	0.00024014	"nuclear receptor subfamily 1, group D, member 1"
14104	Fasn	-15405	0.00024027	fatty acid synthase
69719	Cad	-17963	0.0002455	"carbamoyl-phosphate synthetase 2, aspartate transcarbamylase, and dihydroorotase"
106952	Arap3	13223	0.00025254	"ArfGAP with RhoGAP domain, ankyrin repeat and PH domain 3"
12262	C1qc	37949	0.00025412	"complement component 1, q subcomponent, C chain"
67886	Camsap2	-19198	0.00025412	"calmodulin regulated spectrin-associated protein family, member 2"
382073	Ccdc84	-0.83247	0.00025412	coiled-coil domain containing 84
328580	Tubgcp6	0.79206	0.00025412	"tubulin, gamma complex associated protein 6"
14252	Flot2	10406	0.00025579	flotillin 2
27176	Rpl7a	-0.83784	0.00026295	ribosomal protein L7A
14460	Gata1	-1982	0.00026355	GATA binding protein 1
23999	Twf2	11274	0.00027885	twinfilin actin binding protein 2
66943	Slc66a2	13387	0.00027885	solute carrier family 66 member 2
240047	Mmp25	18364	0.00029551	matrix metallopeptidase 25
67713	Dnajc19	-10122	0.0003032	DnaJ heat shock protein family (Hsp40) member C19
19679	Pitpnm2	-22548	0.00030949	"phosphatidylinositol transfer protein, membrane-associated 2"
192652	Wdr81	-15329	0.00031046	WD repeat domain 81
16995	Ltb4r1	16141	0.00031755	leukotriene B4 receptor 1
320495	Ipcef1	16677	0.00031986	interaction protein for cytohesin exchange factors 1
94219	Cnnm2	-20814	0.00032113	cyclin M2
18511	Pax9	-32932	0.00032154	paired box 9
270198	Pfkfb4	17284	0.00032942	"6-phosphofructo-2-kinase/fructose-2,6-biphosphatase 4"
246746	Cd300lf	17626	0.0003365	CD300 molecule like family member F
227736	Cfap157	-27546	0.0003365	cilia and flagella associated protein 157
57748	Jmy	-19791	0.00033745	junction-mediating and regulatory protein
17717	mt-Nd2	-14473	0.00033798	"NADH dehydrogenase 2, mitochondrial"
68554	Cebpzos	-10799	0.00034465	"CCAAT/enhancer binding protein (C/EBP), zeta, opposite strand"
75691	Anks6	28281	0.00034663	ankyrin repeat and sterile alpha motif domain containing 6
75705	Eif4b	-0.83983	0.00034839	eukaryotic translation initiation factor 4B
18813	Pa2g4	-13309	0.00035062	proliferation-associated 2G4
68278	Ddx39	10311	0.00035795	DEAD (Asp-Glu-Ala-Asp) box polypeptide 39
71207	Nudt4	11442	0.0003608	nudix (nucleoside diphosphate linked moiety X)-type motif 4
93966	Hemgn	-26405	0.00036218	hemogen
15482	Hspa1l	-10715	0.00036218	heat shock protein 1-like
59020	Pdzk1	-11969	0.00036528	PDZ domain containing 1
223723	Ttll12	-18477	0.00036888	"tubulin tyrosine ligase-like family, member 12"
216867	Slc16a11	-3095	0.00037108	"solute carrier family 16 (monocarboxylic acid transporters), member 11"
18221	Nudc	-13665	0.00037108	nudC nuclear distribution protein
83557	Lin28a	16835	0.0003734	lin-28 homolog A (C. elegans)
15312	Hmgn1	-18776	0.00037618	high mobility group nucleosomal binding domain 1
66317	Wdr61	-18062	0.00038111	WD repeat domain 61
58218	Trem3	17381	0.00038167	triggering receptor expressed on myeloid cells 3
75422	Mettl5	-1056	0.00038167	methyltransferase like 5
56040	Rplp1	-10431	0.00038668	"ribosomal protein, large, P1"
17096	Lyn	14652	0.00039373	"LYN proto-oncogene, Src family tyrosine kinase"
76884	Cyfip2	0.92609	0.00039373	cytoplasmic FMR1 interacting protein 2
73046	Glrx5	-19332	0.00040255	glutaredoxin 5
56284	Mrpl19	-10519	0.00040556	mitochondrial ribosomal protein L19
14000	Drosha	-16977	0.00040879	"drosha, ribonuclease type III"
268449	Rpl23a	-14708	0.00043259	ribosomal protein L23A
80914	Uck2	-16164	0.00043332	uridine-cytidine kinase 2
18826	Lcp1	0.96748	0.00043332	lymphocyte cytosolic protein 1
213895	Bms1	-12771	0.0004345	"BMS1, ribosome biogenesis factor"
26893	Cops6	-0.96918	0.00043977	COP9 signalosome subunit 6
15270	H2ax	1192	0.00044109	H2A.X variant histone
20868	Stk10	12534	0.00044144	serine/threonine kinase 10
74769	Pik3cb	14317	0.00044452	"phosphatidylinositol-4,5-bisphosphate 3-kinase catalytic subunit beta"
11792	Apex1	-11732	0.00044465	apurinic/apyrimidinic endonuclease 1
232933	Ccdc61	13577	0.00045176	coiled-coil domain containing 61
14704	Gng3	-10294	0.0004671	"guanine nucleotide binding protein (G protein), gamma 3"
69256	Zfp397	-1313	0.0004671	zinc finger protein 397
56212	Rhog	1118	0.00047386	ras homolog family member G
319675	Cep295	-13631	0.00047466	centrosomal protein 295
15168	Hcn3	-29794	0.00048833	"hyperpolarization-activated, cyclic nucleotide-gated K+ 3"
18613	Pecam1	-13846	0.00048995	platelet/endothelial cell adhesion molecule 1
70335	Reep6	-37844	0.00049916	receptor accessory protein 6
18458	Pabpc1	-14186	0.00050201	"poly(A) binding protein, cytoplasmic 1"
94185	Tnfrsf21	11865	0.00050342	"tumor necrosis factor receptor superfamily, member 21"
67892	Coa6	-21003	0.00051876	cytochrome c oxidase assembly factor 6
51938	Ccdc39	-14411	0.00053712	coiled-coil domain containing 39
69694	Tatdn1	-2158	0.00053829	TatD DNase domain containing 1
77634	Snapc3	-15387	0.00054374	"small nuclear RNA activating complex, polypeptide 3"
272551	Gins2	-0.75326	0.00054747	GINS complex subunit 2 (Psf2 homolog)
14766	Adgrg1	-17853	0.00056539	adhesion G protein-coupled receptor G1
73158	Larp1	-0.79152	0.0005659	"La ribonucleoprotein domain family, member 1"
19303	Pxn	0.87696	0.00057405	paxillin
14457	Gas7	14305	0.00057884	growth arrest specific 7
68166	Spire1	-23732	0.00058355	spire type actin nucleation factor 1
57741	Noc2l	-14727	0.00058641	NOC2 like nucleolar associated transcriptional repressor
66141	Ifitm3	20567	0.00059142	interferon induced transmembrane protein 3
68428	Steap3	-22752	0.00060071	STEAP family member 3
69617	Pitrm1	-16567	0.00060212	pitrilysin metallepetidase 1
17330	Minpp1	-18004	0.0006136	multiple inositol polyphosphate histidine phosphatase 1
77744	Bora	-16807	0.00061749	"bora, aurora kinase A activator"
74732	Stx11	16925	0.00061938	syntaxin 11
11898	Ass1	-20916	0.00061938	argininosuccinate synthetase 1
21858	Timp2	33093	0.00062105	tissue inhibitor of metalloproteinase 2
14613	Gja5	-1464	0.00062221	"gap junction protein, alpha 5"
18739	Pitpnm1	10937	0.00064085	"phosphatidylinositol transfer protein, membrane-associated 1"
68591	Mocos	24977	0.00065405	molybdenum cofactor sulfurase
13496	Arid3a	0.91153	0.00065657	AT rich interactive domain 3A (BRIGHT-like)
20344	Selp	15194	0.00066809	"selectin, platelet"
22388	Wdr1	0.9163	0.00068197	WD repeat domain 1
66713	Actr2	0.98652	0.00068894	ARP2 actin-related protein 2
59014	Rrs1	-13652	0.00069193	ribosome biogenesis regulator 1
270084	Lpcat2	25783	0.00069656	lysophosphatidylcholine acyltransferase 2
14764	Ptgdr2	-15201	0.00069656	prostaglandin D2 receptor 2
78317	Ccdc88b	0.97901	0.00070036	coiled-coil domain containing 88B
23845	Clec5a	12409	0.00070823	"C-type lectin domain family 5, member a"
15939	Ier5	14379	0.00075134	immediate early response 5
13805	Eng	-16352	0.00075134	endoglin
12263	C2	-14178	0.00075946	complement component 2 (within H-2S)
217038	Mrm1	-16012	0.00075946	mitochondrial rRNA methyltransferase 1
17711	mt-Cytb	-0.89654	0.00076034	"cytochrome b, mitochondrial"
18035	Nfkbia	14949	0.0007639	"nuclear factor of kappa light polypeptide gene enhancer in B cells inhibitor, alpha"
224840	Treml4	40162	0.0007639	triggering receptor expressed on myeloid cells-like 4
319622	Itpripl2	11401	0.00076451	"inositol 1,4,5-triphosphate receptor interacting protein-like 2"
74840	Manf	-10122	0.00077485	mesencephalic astrocyte-derived neurotrophic factor
192198	Lrrc4	-37296	0.00077697	leucine rich repeat containing 4
266690	Cyb5r4	12039	0.00077697	cytochrome b5 reductase 4
76448	Ppp1r18	0.83003	0.00079975	"protein phosphatase 1, regulatory subunit 18"
110265	Msra	15925	0.00080973	methionine sulfoxide reductase A
19385	Ranbp1	-1093	0.00081181	RAN binding protein 1
14173	Fgf2	-13194	0.00081262	fibroblast growth factor 2
382062	AB124611	15244	0.00082417	cDNA sequence AB124611
19824	Trim10	-36769	0.00084262	tripartite motif-containing 10
194401	Mical3	-18093	0.00084488	"microtubule associated monooxygenase, calponin and LIM domain containing 3"
108089	Rnf144a	13616	0.00084867	ring finger protein 144A
69189	Mcemp1	14315	0.00085571	mast cell expressed membrane protein 1
26569	Slc27a4	14155	0.00086397	"solute carrier family 27 (fatty acid transporter), member 4"
11690	Alox5ap	13215	0.00086397	arachidonate 5-lipoxygenase activating protein
56086	Set	-0.82401	0.00087872	SET nuclear oncogene
237038	Nox1	-15202	0.00088585	NADPH oxidase 1
116972	Fam57a	-14761	0.00089374	"family with sequence similarity 57, member A"
12892	Cpox	-2156	0.00090456	coproporphyrinogen oxidase
170461	Stard6	-21957	0.00093263	StAR-related lipid transfer (START) domain containing 6
13804	Endog	-11481	0.00093996	endonuclease G
12765	Cxcr2	20101	0.00094112	chemokine (C-X-C motif) receptor 2
208643	Eif4g1	-0.84984	0.00094243	"eukaryotic translation initiation factor 4, gamma 1"
666731	Trim43c	-15779	0.00095922	tripartite motif-containing 43C
245195	Retnlg	26937	0.00095922	resistin like gamma
15900	Irf8	-17209	0.00096008	interferon regulatory factor 8
14208	Ppm1g	-0.94898	0.00096878	"protein phosphatase 1G (formerly 2C), magnesium-dependent, gamma isoform"
77041	Arsk	-31876	0.00097504	arylsulfatase K
396184	Flrt1	-38857	0.00098011	fibronectin leucine rich transmembrane protein 1
210004	B3gntl1	-0.98465	0.00098199	"UDP-GlcNAc:betaGal beta-1,3-N-acetylglucosaminyltransferase-like 1"
211945	Plekhh1	-0.98781	0.00098982	"pleckstrin homology domain containing, family H (with MyTH4 domain) member 1"
20454	St3gal5	1538	0.00099378	"ST3 beta-galactoside alpha-2,3-sialyltransferase 5"
16477	Junb	-0.95834	0.001006	jun B proto-oncogene
83382	Siglece	2.09	0.0010191	sialic acid binding Ig-like lectin E
211673	Arfgef1	10496	0.0010191	ADP-ribosylation factor guanine nucleotide-exchange factor 1(brefeldin A-inhibited)
20970	Sdc3	28582	0.0010191	syndecan 3
170460	Stard5	0.68026	0.0010191	StAR-related lipid transfer (START) domain containing 5
14381	G6pdx	0.98642	0.0010191	glucose-6-phosphate dehydrogenase X-linked
22352	Vim	0.84895	0.0010191	vimentin
20908	Stx3	-10823	0.0010206	syntaxin 3
21833	Thra	-13239	0.00103	thyroid hormone receptor alpha
14792	Lpcat3	-14882	0.0010479	lysophosphatidylcholine acyltransferase 3
71567	Mcm9	-0.85607	0.0010479	minichromosome maintenance 9 homologous recombination repair factor
320827	C530008M17Rik	-26833	0.0010486	RIKEN cDNA C530008M17 gene
60345	Nrip2	-13294	0.001051	nuclear receptor interacting protein 2
240697	Mcmdc2	-17841	0.0010894	minichromosome maintenance domain containing 2
94212	Pag1	13809	0.0010947	phosphoprotein associated with glycosphingolipid microdomains 1
218214	Kdm1b	-12956	0.0010987	lysine (K)-specific demethylase 1B
70012	Cep85	-10365	0.0011073	centrosomal protein 85
71870	Cfap45	15906	0.0011273	cilia and flagella associated protein 45
20930	Surf1	-1214	0.0011374	surfeit gene 1
74165	Fbxl22	-15757	0.0011448	F-box and leucine-rich repeat protein 22
20501	Slc16a1	-19123	0.0011487	"solute carrier family 16 (monocarboxylic acid transporters), member 1"
22404	Wiz	-12772	0.0011737	widely-interspaced zinc finger motifs
54722	Gsdme	-14117	0.0011942	gasdermin E
54630	Prickle3	11657	0.0012082	prickle planar cell polarity protein 3
11480	Acvr2a	-19116	0.0012146	activin receptor IIA
17118	Marcks	12792	0.0012328	myristoylated alanine rich protein kinase C substrate
56527	Mast1	-11418	0.0012591	microtubule associated serine/threonine kinase 1
24055	Sh3bp2	18866	0.0012591	SH3-domain binding protein 2
27388	Ptdss2	-2379	0.0012884	phosphatidylserine synthase 2
19211	Pten	11597	0.0012891	phosphatase and tensin homolog
12330	Canx	-0.90658	0.0012945	calnexin
20446	St6galnac2	-13203	0.0013213	"ST6 (alpha-N-acetyl-neuraminyl-2,3-beta-galactosyl-1,3)-N-acetylgalactosaminide alpha-2,6-sialyltransferase 2"
19044	Ppox	0.62258	0.0013414	protoporphyrinogen oxidase
15893	Ica1	22469	0.0013444	islet cell autoantigen 1
18514	Pbx1	1955	0.0013444	pre B cell leukemia homeobox 1
17463	Psmd7	-13669	0.0013487	"proteasome (prosome, macropain) 26S subunit, non-ATPase, 7"
71729	Rgs12	-19586	0.0013542	regulator of G-protein signaling 12
229699	Slc16a4	-17231	0.0013841	"solute carrier family 16 (monocarboxylic acid transporters), member 4"
353346	Gpr141	20501	0.0013923	G protein-coupled receptor 141
11601	Angpt2	-19265	0.0014314	angiopoietin 2
11826	Aqp1	-2125	0.0014314	aquaporin 1
100042480	Nhsl2	14121	0.0014394	NHS-like 2
19732	Rgl2	1142	0.001443	ral guanine nucleotide dissociation stimulator-like 2
330817	Dhps	-10754	0.0014517	deoxyhypusine synthase
26412	Map4k2	0.90781	0.0014551	mitogen-activated protein kinase kinase kinase kinase 2
17025	Alad	-22768	0.0014788	"aminolevulinate, delta-, dehydratase"
66162	Bola2	10194	0.0014811	bolA-like 2 (E. coli)
18949	Pnn	-0.8555	0.0014853	pinin
73212	3110082I17Rik	10452	0.0014874	RIKEN cDNA 3110082I17 gene
20116	Rps8	-0.76653	0.0014874	ribosomal protein S8
224742	Abcf1	-11263	0.0014979	"ATP-binding cassette, sub-family F (GCN20), member 1"
105148	Iars	-16581	0.0015024	isoleucine-tRNA synthetase
22695	Zfp36	13479	0.0015074	zinc finger protein 36
74319	Mettl23	-12609	0.0015249	methyltransferase like 23
15547	Trmt2a	-0.7855	0.0015249	TRM2 tRNA methyltransferase 2A
192190	Pkhd1l1	-3522	0.0015289	polycystic kidney and hepatic disease 1-like 1
54217	Rpl36	-0.93903	0.0015459	ribosomal protein L36
104394	E2f4	-11343	0.0015485	E2F transcription factor 4
66359	Cox20	-18085	0.001576	cytochrome c oxidase assembly protein 20
20104	Rps6	-0.82027	0.0016241	ribosomal protein S6
193385	Ripor2	12185	0.001652	RHO family interacting cell polarization regulator 2
19921	Rpl19	-0.86181	0.001652	ribosomal protein L19
381933	Spef1l	16415	0.0016618	sperm flagellar 1 like
654801	Zfp784	-16214	0.0016755	zinc finger protein 784
26941	Slc9a3r1	11566	0.0016812	"solute carrier family 9 (sodium/hydrogen exchanger), member 3 regulator 1"
212439	AA986860	-28801	0.0016812	expressed sequence AA986860
80283	Abtb1	13582	0.0017553	ankyrin repeat and BTB (POZ) domain containing 1
17973	Nck1	14007	0.0017581	non-catalytic region of tyrosine kinase adaptor protein 1
23925	Kel	-29229	0.0017611	Kell blood group
11610	Agtrap	13165	0.0017639	"angiotensin II, type I receptor-associated protein"
53378	Sdcbp	-10827	0.0018208	syndecan binding protein
100019	Mdn1	-14769	0.0018722	midasin AAA ATPase 1
381373	Sp9	-13288	0.0018722	trans-acting transcription factor 9
76893	Cers2	-0.94993	0.0019015	ceramide synthase 2
233913	BC017158	-20124	0.0019083	cDNA sequence BC017158
50492	Thop1	-22349	0.0019114	thimet oligopeptidase 1
269951	Idh2	-13988	0.0019114	"isocitrate dehydrogenase 2 (NADP+), mitochondrial"
74838	Naa15	-13128	0.0019232	"N(alpha)-acetyltransferase 15, NatA auxiliary subunit"
245944	Vps54	14182	0.0019338	VPS54 GARP complex subunit
654470	Tctn1	0.95248	0.0019365	tectonic family member 1
227394	Slco4c1	20541	0.0019432	"solute carrier organic anion transporter family, member 4C1"
225651	Mppe1	11834	0.0019887	metallophosphoesterase 1
98238	Lrrc59	-0.92073	0.002	leucine rich repeat containing 59
24099	Tnfsf13b	17679	0.0020179	"tumor necrosis factor (ligand) superfamily, member 13b"
192678	Rassf3	14463	0.0020257	Ras association (RalGDS/AF-6) domain family member 3
71952	Riox1	12344	0.0021067	ribosomal oxygenase 1
107503	Atf5	-0.74322	0.0021075	activating transcription factor 5
22224	Usp10	-16821	0.0021265	ubiquitin specific peptidase 10
258302	Olfr420	-38828	0.002137	olfactory receptor 420
407800	Ecm2	-26783	0.002137	"extracellular matrix protein 2, female organ and adipocyte specific"
16408	Itgal	10359	0.002137	integrin alpha L
215449	Rap1b	0.83164	0.002137	RAS related protein 1b
15170	Ptpn6	0.78798	0.0021677	"protein tyrosine phosphatase, non-receptor type 6"
209086	Samd9l	14299	0.0022111	sterile alpha motif domain containing 9-like
83554	Fstl3	-12044	0.0022374	follistatin-like 3
12902	Cr2	-28584	0.0022374	complement receptor 2
110911	Cds2	12253	0.0022984	CDP-diacylglycerol synthase (phosphatidate cytidylyltransferase) 2
56088	Psmg1	-22752	0.0023356	"proteasome (prosome, macropain) assembly chaperone 1"
21781	Tfdp1	0.84046	0.0023356	transcription factor Dp 1
228807	Zfp341	-19742	0.0023417	zinc finger protein 341
19055	Ppp3ca	0.8694	0.0023417	"protein phosphatase 3, catalytic subunit, alpha isoform"
14113	Fbl	-14818	0.0023443	fibrillarin
13035	Ctsg	-14976	0.0023632	cathepsin G
12273	C5ar1	17253	0.0023731	complement component 5a receptor 1
57080	Gtf2ird1	11984	0.0024028	general transcription factor II I repeat domain-containing 1
22324	Vav1	0.99323	0.0024128	vav 1 oncogene
240084	Cchcr1	17833	0.0024258	coiled-coil alpha-helical rod protein 1
64540	Tspan4	-1208	0.0024275	tetraspanin 4
101739	Psip1	-13233	0.0024634	PC4 and SFRS1 interacting protein 1
80334	Kcnip4	-20643	0.0024674	Kv channel interacting protein 4
64934	Pes1	-13106	0.0024977	pescadillo ribosomal biogenesis factor 1
16825	Ldb1	-0.87492	0.0024985	LIM domain binding 1
14251	Flot1	0.93543	0.0025107	flotillin 1
12684	Cideb	-12195	0.0025225	"cell death-inducing DNA fragmentation factor, alpha subunit-like effector B"
22608	Ybx1	-0.74349	0.0025225	Y box protein 1
67123	Ubap1	-10441	0.0025459	ubiquitin-associated protein 1
108147	Atic	-14436	0.0025571	5-aminoimidazole-4-carboxamide ribonucleotide formyltransferase/IMP cyclohydrolase
223697	Sun2	0.7975	0.0025822	Sad1 and UNC84 domain containing 2
27984	Efhd2	0.88537	0.0025822	EF hand domain containing 2
26362	Axl	31651	0.0026087	AXL receptor tyrosine kinase
209837	Slc38a5	-34925	0.0026133	"solute carrier family 38, member 5"
53623	Gria3	-23161	0.0026372	"glutamate receptor, ionotropic, AMPA3 (alpha 3)"
84113	Ptov1	0.94715	0.0026421	prostate tumor over expressed gene 1
78829	Tsc22d4	0.84027	0.002659	"TSC22 domain family, member 4"
103806	Maml1	11356	0.0027083	mastermind like transcriptional coactivator 1
20305	Ccl6	24829	0.0027083	chemokine (C-C motif) ligand 6
20469	Sipa1	0.79749	0.0027174	signal-induced proliferation associated gene 1
67427	Rps20	-0.80895	0.0027304	ribosomal protein S20
14582	Gfi1b	-23654	0.0027366	growth factor independent 1B
66695	Aspn	-26092	0.0027444	asporin
22276	Uros	-24608	0.0027665	uroporphyrinogen III synthase
67586	Ubxn11	0.72183	0.0028036	UBX domain protein 11
114674	Gtf2ird2	0.94526	0.0028372	GTF2I repeat domain containing 2
60525	Acss2	-12041	0.0028483	acyl-CoA synthetase short-chain family member 2
14964	H2-D1	0.66653	0.0028614	"histocompatibility 2, D region locus 1"
279766	Rhbdd3	-13967	0.0029306	rhomboid domain containing 3
66631	Mfsd14b	11806	0.0029372	major facilitator superfamily domain containing 14B
53607	Snrpa	-13007	0.0030143	small nuclear ribonucleoprotein polypeptide A
218581	Depdc1b	16724	0.0030309	DEP domain containing 1B
319195	Rpl17	-10151	0.0030373	ribosomal protein L17
229731	Slc25a24	16419	0.0030485	"solute carrier family 25 (mitochondrial carrier, phosphate carrier), member 24"
67426	Coq8a	-25732	0.0030602	coenzyme Q8A
12530	Cdc25a	0.8926	0.0030816	cell division cycle 25A
66067	Gtpbp8	-0.96759	0.0030931	GTP-binding protein 8 (putative)
24001	Tiam2	-11073	0.0031514	T cell lymphoma invasion and metastasis 2
381203	Slc22a20	19377	0.0031572	"solute carrier family 22 (organic anion transporter), member 20"
320116	Fndc9	0.7876	0.0031572	fibronectin type III domain containing 9
20823	Ssb	-0.90911	0.0031662	Sjogren syndrome antigen B
15382	Hnrnpa1	-10694	0.003179	heterogeneous nuclear ribonucleoprotein A1
56503	Ankrd49	-13156	0.0032477	ankyrin repeat domain 49
77974	Rdh12	23036	0.0032716	retinol dehydrogenase 12
85308	Emc9	-27545	0.0033056	ER membrane protein complex subunit 9
58994	Smpd3	-22352	0.0033148	"sphingomyelin phosphodiesterase 3, neutral"
16162	Il12rb2	-20343	0.003322	"interleukin 12 receptor, beta 2"
52024	Ankrd22	32397	0.0033722	ankyrin repeat domain 22
17938	Naca	-0.69943	0.0033751	nascent polypeptide-associated complex alpha polypeptide
21825	Thbs1	28012	0.0034002	thrombospondin 1
66628	Thg1l	-26516	0.0034293	tRNA-histidine guanylyltransferase 1-like (S. cerevisiae)
13806	Eno1	0.76056	0.0034352	"enolase 1, alpha non-neuron"
83815	Cenpq	-13998	0.0034657	centromere protein Q
226562	Prrc2c	-0.98687	0.0034657	proline-rich coiled-coil 2C
19727	Rfxank	-0.86256	0.0034657	regulatory factor X-associated ankyrin-containing protein
54563	Nup210	-0.84236	0.003482	nucleoporin 210
229898	Gbp5	-31025	0.0034958	guanylate binding protein 5
208846	Daam1	-16795	0.003529	dishevelled associated activator of morphogenesis 1
73827	Tmem198b	-14174	0.0035308	transmembrane protein 198b
17064	Cd93	-11828	0.0036099	CD93 antigen
69499	Tsr2	-2045	0.0036546	TSR2 20S rRNA accumulation
109711	Actn1	11122	0.0036606	"actinin, alpha 1"
17931	Ppp1r12a	0.75006	0.0036957	"protein phosphatase 1, regulatory subunit 12A"
18704	Pik3c2a	-15476	0.0036993	phosphatidylinositol-4-phosphate 3-kinase catalytic subunit type 2 alpha
102103	Mtus1	0.93832	0.0037404	mitochondrial tumor suppressor 1
22330	Vcl	0.99181	0.0037547	vinculin
114741	Supt16	-0.85279	0.0037659	"SPT16, facilitates chromatin remodeling subunit"
231832	Tmem184a	-11395	0.0037893	transmembrane protein 184a
66530	Ubxn6	-0.73776	0.0037893	UBX domain protein 6
50785	Hs6st1	-19817	0.0038296	heparan sulfate 6-O-sulfotransferase 1
11766	Ap1g2	-10082	0.0038933	"adaptor protein complex AP-1, gamma 2 subunit"
16855	Lgals4	23303	0.0038933	"lectin, galactose binding, soluble 4"
50783	Lsm4	-0.96556	0.0039409	"LSM4 homolog, U6 small nuclear RNA and mRNA degradation associated"
15199	Hebp1	-19313	0.0039503	heme binding protein 1
171171	Ntng2	17432	0.0039725	netrin G2
20201	S100a8	14962	0.0039836	S100 calcium binding protein A8 (calgranulin A)
11512	Adcy6	-22633	0.0039836	adenylate cyclase 6
235283	Gramd1b	10965	0.0039897	GRAM domain containing 1B
59052	Mettl9	11641	0.003991	methyltransferase like 9
67125	Tspan31	-15015	0.0040457	tetraspanin 31
76113	Lpo	-19113	0.0040457	lactoperoxidase
12983	Csf2rb	0.9946	0.0040457	"colony stimulating factor 2 receptor, beta, low-affinity (granulocyte-macrophage)"
17698	Msn	0.67677	0.0040457	moesin
15525	Hspa4	-0.75573	0.0040457	heat shock protein 4
75687	Ripor1	-11847	0.0041118	RHO family interacting cell polarization regulator 1
16170	Il16	0.98555	0.0041118	interleukin 16
192194	Btnl10	-24847	0.004116	butyrophilin-like 10
170625	Snx18	11611	0.0041545	sorting nexin 18
12737	Cldn1	3227	0.0041645	claudin 1
78252	Nxpe2	-27558	0.0041645	"neurexophilin and PC-esterase domain family, member 2"
67695	Ost4	-0.95626	0.0041645	oligosaccharyltransferase complex subunit 4 (non-catalytic)
66958	Tmx2	-0.97703	0.0041645	thioredoxin-related transmembrane protein 2
20091	Rps3a1	-0.77874	0.0041645	ribosomal protein S3A1
192193	Edem1	10525	0.0041666	"ER degradation enhancer, mannosidase alpha-like 1"
14067	F5	11496	0.0041752	coagulation factor V
20655	Sod1	-10307	0.0041802	"superoxide dismutase 1, soluble"
11877	Arvcf	-11759	0.0041802	armadillo repeat gene deleted in velocardiofacial syndrome
320782	Tmem154	2031	0.0042023	transmembrane protein 154
71957	Ints11	-0.82689	0.0042083	integrator complex subunit 11
15932	Idua	-14582	0.0042131	"iduronidase, alpha-L"
15936	Ier2	12526	0.0043018	immediate early response 2
16565	Kif21b	11018	0.0043045	kinesin family member 21B
23980	Pebp1	-17817	0.0043045	phosphatidylethanolamine binding protein 1
98732	Rab3gap2	-0.92555	0.0043319	RAB3 GTPase activating protein subunit 2
243653	Clec1a	-24381	0.0043825	"C-type lectin domain family 1, member a"
230088	Fam214b	26149	0.004387	"family with sequence similarity 214, member B"
11669	Aldh2	11045	0.0044209	"aldehyde dehydrogenase 2, mitochondrial"
57874	Hacd3	-1943	0.0044361	3-hydroxyacyl-CoA dehydratase 3
269180	Inpp4a	14061	0.0044769	"inositol polyphosphate-4-phosphatase, type I"
22256	Ung	-19007	0.0044769	uracil DNA glycosylase
98910	Usp6nl	-17861	0.0045126	USP6 N-terminal like
73673	Rec114	-13626	0.0045281	REC114 meiotic recombination protein
20555	Slfn1	23088	0.0045994	schlafen 1
66350	Pla2g12a	-22108	0.0045994	"phospholipase A2, group XIIA"
60411	Cenpk	-0.88981	0.0046327	centromere protein K
235380	Dmxl2	19295	0.0046873	Dmx-like 2
13134	Dach1	13405	0.0046895	dachshund family transcription factor 1
18114	Rrp1	-0.99511	0.0046895	ribosomal RNA processing 1 homolog (S. cerevisiae)
17357	Marcksl1	0.98636	0.0046895	MARCKS-like 1
68184	Denr	-11342	0.0048122	density-regulated protein
382034	Gse1	-10255	0.0048243	"genetic suppressor element 1, coiled-coil protein"
19982	Rpl36a	-10529	0.0048714	ribosomal protein L36A
18753	Prkcd	10686	0.0048728	"protein kinase C, delta"
66409	Rsl1d1	-17188	0.004916	ribosomal L1 domain containing 1
213236	Dnd1	-18074	0.0049313	DND microRNA-mediated repression inhibitor 1
268445	Ankrd13b	-29732	0.0049589	ankyrin repeat domain 13b
72401	Slc43a1	-19119	0.0049676	"solute carrier family 43, member 1"
66912	Bzw2	-20136	0.0049928	basic leucine zipper and W2 domains 2
212937	Tifab	-17033	0.0049928	"TRAF-interacting protein with forkhead-associated domain, family member B"
100689	Spon2	-38631	0.0050566	"spondin 2, extracellular matrix protein"
51791	Rgs14	12991	0.0050699	regulator of G-protein signaling 14
12499	Entpd5	13636	0.0050791	ectonucleoside triphosphate diphosphohydrolase 5
232714	Mgam	-16305	0.0051193	maltase-glucoamylase
70683	Utp20	-16724	0.0051362	UTP20 small subunit processome component
57912	Cdc42se1	1051	0.0051744	CDC42 small effector 1
56282	Mrpl12	-17293	0.0051868	mitochondrial ribosomal protein L12
56431	Dstn	0.95508	0.0051868	destrin
74600	Mrpl47	-0.76763	0.0051887	mitochondrial ribosomal protein L47
381580	Ccdc27	-25131	0.0052538	coiled-coil domain containing 27
68481	Mpzl1	31878	0.0052741	myelin protein zero-like 1
17996	Neb	-26647	0.0053077	nebulin
19746	Rhd	-19252	0.0053348	"Rh blood group, D antigen"
110821	Pcca	-16809	0.0053386	"propionyl-Coenzyme A carboxylase, alpha polypeptide"
230935	Dnajc11	-12389	0.0053526	DnaJ heat shock protein family (Hsp40) member C11
66587	Fastk	0.84954	0.0053526	Fas-activated serine/threonine kinase
338523	Kdm7a	11737	0.005388	lysine (K)-specific demethylase 7A
68874	Klhdc9	-11129	0.005389	kelch domain containing 9
12581	Cdkn2d	19496	0.0054058	cyclin dependent kinase inhibitor 2D
18034	Nfkb2	10134	0.0054144	"nuclear factor of kappa light polypeptide gene enhancer in B cells 2, p49/p100"
78697	Pus7	-24276	0.0054221	pseudouridylate synthase 7
74438	Clvs1	-10775	0.0054281	clavesin 1
19896	Rpl10a	-0.8093	0.0054963	ribosomal protein L10A
224836	Usp49	-23624	0.0054991	ubiquitin specific peptidase 49
233016	Blvrb	-16079	0.0054992	biliverdin reductase B (flavin reductase (NADPH))
14025	Bcl11a	-14267	0.0055064	B cell CLL/lymphoma 11A (zinc finger protein)
27387	Sh2d3c	13617	0.0055515	SH2 domain containing 3C
503610	Zdhhc18	11621	0.0055915	"zinc finger, DHHC domain containing 18"
12215	Bsg	-0.77225	0.0056001	basigin
230815	Man1c1	12238	0.0056711	"mannosidase, alpha, class 1C, member 1"
230082	Nol6	-15302	0.0056889	nucleolar protein family 6 (RNA-associated)
20962	Sycp3	-21603	0.0057233	synaptonemal complex protein 3
330192	Vps37b	0.99407	0.0057233	vacuolar protein sorting 37B
77559	Agl	14022	0.0057636	"amylo-1,6-glucosidase, 4-alpha-glucanotransferase"
50765	Tfr2	-2101	0.005771	transferrin receptor 2
12566	Cdk2	10825	0.0058063	cyclin-dependent kinase 2
18405	Orm1	2321	0.0058063	orosomucoid 1
226412	R3hdm1	-15656	0.0058249	R3H domain containing 1
14862	Gstm1	-13644	0.005833	"glutathione S-transferase, mu 1"
545812	Pilrb2	16061	0.005833	paired immunoglobin-like type 2 receptor beta 2
56390	Znrd2	-21335	0.0058731	zinc ribbon domain containing 2
235582	Glyctk	13578	0.0059339	glycerate kinase
16658	Mafb	38975	0.0059728	"v-maf musculoaponeurotic fibrosarcoma oncogene family, protein B (avian)"
381201	Ap5b1	14899	0.0060346	"adaptor-related protein complex 5, beta 1 subunit"
547176	Zc3h12b	-24792	0.0060811	zinc finger CCCH-type containing 12B
12402	Cbl	0.93823	0.0060826	Casitas B-lineage lymphoma
320207	Pik3r5	13402	0.0061241	phosphoinositide-3-kinase regulatory subunit 5
21672	Prdx2	-16057	0.0061241	peroxiredoxin 2
23837	Cfdp1	-14384	0.0061241	craniofacial development protein 1
57315	Wdr46	-12099	0.0061241	WD repeat domain 46
78929	Polr3h	-0.78946	0.0061241	polymerase (RNA) III (DNA directed) polypeptide H
227377	Farp2	-15017	0.0061704	"FERM, RhoGEF and pleckstrin domain protein 2"
54138	Atxn10	12072	0.0061739	ataxin 10
21763	Tex2	-10778	0.0061797	testis expressed gene 2
50527	Ero1l	12028	0.0062135	ERO1-like (S. cerevisiae)
545192	Baiap3	-11437	0.0062346	BAI1-associated protein 3
20539	Slc7a5	-15078	0.0062614	"solute carrier family 7 (cationic amino acid transporter, y+ system), member 5"
74112	Usp16	-11433	0.006367	ubiquitin specific peptidase 16
16950	Loxl3	-0.79786	0.0063863	lysyl oxidase-like 3
17394	Mmp8	19969	0.0064074	matrix metallopeptidase 8
11979	Atp7b	-24585	0.0064424	"ATPase, Cu++ transporting, beta polypeptide"
17110	Lyz1	27747	0.0064447	lysozyme 1
18032	Nfix	-10442	0.0064556	nuclear factor I/X
67136	Kbtbd4	-10931	0.0064602	kelch repeat and BTB (POZ) domain containing 4
50701	Elane	-14299	0.0065373	"elastase, neutrophil expressed"
19346	Rab6a	10408	0.0065387	"RAB6A, member RAS oncogene family"
15469	Prmt1	-12215	0.0065395	protein arginine N-methyltransferase 1
26888	Clec4a2	12997	0.0065395	"C-type lectin domain family 4, member a2"
22761	Zfpm1	-24509	0.0065409	"zinc finger protein, multitype 1"
30795	Fkbp3	-10364	0.0065494	FK506 binding protein 3
224273	Crybg3	-0.85506	0.0065494	beta-gamma crystallin domain containing 3
56068	Ammecr1	-14811	0.0065936	"Alport syndrome, mental retardation, midface hypoplasia and elliptocytosis chromosomal region gene 1"
21349	Tal1	-16465	0.0066984	T cell acute lymphocytic leukemia 1
68487	Tmem140	0.69391	0.0067205	transmembrane protein 140
13518	Dst	-13734	0.0068527	dystonin
233079	Ffar2	11702	0.0068613	free fatty acid receptor 2
231571	Rpap2	-16936	0.0068992	RNA polymerase II associated protein 2
229900	Gbp7	-22739	0.0069734	guanylate binding protein 7
66614	Gpatch4	-19103	0.0070589	G patch domain containing 4
20320	Nptn	-1213	0.0071784	neuroplastin
14133	Fcna	36235	0.0072314	ficolin A
71843	R3hcc1	-20042	0.0072568	R3H domain and coiled-coil containing 1
213539	Bag2	-24196	0.0072604	BCL2-associated athanogene 2
14255	Flt3	-18613	0.0072929	FMS-like tyrosine kinase 3
16581	Kifc2	-25208	0.0073121	kinesin family member C2
108099	Prkag2	2052	0.0074609	"protein kinase, AMP-activated, gamma 2 non-catalytic subunit"
240087	Mdc1	-0.88597	0.0074609	mediator of DNA damage checkpoint 1
79202	Tnfrsf22	-13656	0.0074661	"tumor necrosis factor receptor superfamily, member 22"
268741	Tox4	-0.71485	0.0074873	TOX high mobility group box family member 4
18263	Odc1	-1656	0.0075205	"ornithine decarboxylase, structural 1"
19231	Ptma	-0.96578	0.0075205	prothymosin alpha
320472	Ppm1e	-16747	0.0075563	protein phosphatase 1E (PP2C domain containing)
76308	Rab1b	11732	0.0075601	"RAB1B, member RAS oncogene family"
66489	Rpl35	-0.93156	0.0075666	ribosomal protein L35
107686	Snrpd2	-12517	0.0075826	small nuclear ribonucleoprotein D2
68926	Ubap2	-0.83335	0.0075913	ubiquitin-associated protein 2
68813	Dock5	0.95697	0.0075913	dedicator of cytokinesis 5
13030	Ctsb	11059	0.0075916	cathepsin B
20016	Polr1c	-15322	0.0075977	polymerase (RNA) I polypeptide C
18821	Pln	-18384	0.0075977	phospholamban
268739	Arhgef40	-13177	0.0076995	Rho guanine nucleotide exchange factor (GEF) 40
240057	Syngap1	-14431	0.0077709	synaptic Ras GTPase activating protein 1 homolog (rat)
20042	Rps12	-0.80222	0.0077904	ribosomal protein S12
14228	Fkbp4	-10473	0.0080308	FK506 binding protein 4
12260	C1qb	34052	0.0080308	"complement component 1, q subcomponent, beta polypeptide"
99375	Cul4a	-11763	0.0080834	cullin 4A
280645	B3gat2	-0.86677	0.0080834	"beta-1,3-glucuronyltransferase 2 (glucuronosyltransferase S)"
17210	Mcl1	0.99729	0.0081311	myeloid cell leukemia sequence 1
22321	Vars	-0.79696	0.0081368	valyl-tRNA synthetase
76294	Asb5	-0.8042	0.008151	ankyrin repeat and SOCs box-containing 5
56193	Plek	13858	0.0081589	pleckstrin
107508	Eprs	-10111	0.0081589	glutamyl-prolyl-tRNA synthetase
20088	Rps24	-0.60726	0.0082153	ribosomal protein S24
72962	Tymp	-26057	0.0082195	thymidine phosphorylase
72674	Adipor1	0.78976	0.0082443	adiponectin receptor 1
100141474	4933428G20Rik	-0.85782	0.0082443	RIKEN cDNA 4933428G20 gene
74015	Fcho1	-11502	0.0083592	FCH domain only 1
229725	Clcc1	-1331	0.008362	chloride channel CLIC-like 1
236920	Stard8	20837	0.0083659	START domain containing 8
331623	Bend3	-22786	0.0084338	BEN domain containing 3
55950	Bri3	14342	0.0085053	brain protein I3
321006	Dcaf1	-10348	0.0085255	DDB1 and CUL4 associated factor 1
18770	Pklr	-1987	0.0085255	pyruvate kinase liver and red blood cell
76123	Gpsm2	-0.79539	0.0085255	"G-protein signalling modulator 2 (AGS3-like, C. elegans)"
12053	Bcl6	17445	0.0085304	B cell leukemia/lymphoma 6
67980	Gnpda2	-19235	0.0085668	glucosamine-6-phosphate deaminase 2
110208	Pgd	0.77491	0.0086564	phosphogluconate dehydrogenase
101358	Fbxl14	0.81845	0.0086734	F-box and leucine-rich repeat protein 14
14727	Lilr4b	2069	0.0087338	"leukocyte immunoglobulin-like receptor, subfamily B, member 4B"
12034	Phb2	-11589	0.0087465	prohibitin 2
20667	Sox12	-20545	0.0087465	SRY (sex determining region Y)-box 12
224014	Fgd4	12047	0.0087651	"FYVE, RhoGEF and PH domain containing 4"
67704	1810037I17Rik	11805	0.0088484	RIKEN cDNA 1810037I17 gene
56505	Ruvbl1	-15512	0.0088888	RuvB-like protein 1
12000	Avpr2	0.83578	0.0090834	arginine vasopressin receptor 2
75560	Ep400	-11045	0.0091077	E1A binding protein p400
234723	Txnl4b	18616	0.0091094	thioredoxin-like 4B
16159	Il12a	-21091	0.0091133	interleukin 12a
235315	Rnf214	-11914	0.0091332	ring finger protein 214
20409	Ostf1	0.95964	0.0092711	osteoclast stimulating factor 1
20019	Polr1a	-12013	0.0093567	polymerase (RNA) I polypeptide A
18673	Phb	-17045	0.0093628	prohibitin
67800	Dgat2	1681	0.0094372	diacylglycerol O-acyltransferase 2
18173	Slc11a1	31781	0.0095198	"solute carrier family 11 (proton-coupled divalent metal ion transporters), member 1"
15163	Hcls1	0.81091	0.0095198	hematopoietic cell specific Lyn substrate 1
100182	Akna	0.88954	0.0095658	AT-hook transcription factor
18746	Pkm	0.66175	0.00962	"pyruvate kinase, muscle"
12261	C1qbp	-1559	0.0097464	"complement component 1, q subcomponent binding protein"
13011	Cst7	-15835	0.0097595	cystatin F (leukocystatin)
245469	Pdzd4	-17076	0.0099739	PDZ domain containing 4
104943	Fam110c	-28081	0.00998	"family with sequence similarity 110, member C"
72722	Fam98a	-15227	0.010045	"family with sequence similarity 98, member A"
14567	Gdi1	10619	0.010055	guanosine diphosphate (GDP) dissociation inhibitor 1
28114	Nsun2	-0.96669	0.010073	NOL1/NOP2/Sun domain family member 2
52635	Esyt2	1125	0.010079	extended synaptotagmin-like protein 2
16497	Kcnab1	-19669	0.010116	"potassium voltage-gated channel, shaker-related subfamily, beta member 1"
77006	Ddrgk1	-12055	0.010119	DDRGK domain containing 1
217935	Wdr60	-21188	0.010259	WD repeat domain 60
74481	Batf2	-17873	0.010261	"basic leucine zipper transcription factor, ATF-like 2"
23871	Ets1	14073	0.010261	"E26 avian leukemia oncogene 1, 5' domain"
22123	Psmd3	-0.79333	0.010266	"proteasome (prosome, macropain) 26S subunit, non-ATPase, 3"
27275	Nufip1	-2113	0.010353	nuclear fragile X mental retardation protein interacting protein 1
56347	Eif3c	-0.71391	0.01045	"eukaryotic translation initiation factor 3, subunit C"
11858	Rnd2	-0.81558	0.010478	Rho family GTPase 2
19249	Ptpn13	-34561	0.010494	"protein tyrosine phosphatase, non-receptor type 13"
15361	Hmga1	-0.84449	0.010494	high mobility group AT-hook 1
14912	Nkx6-2	10302	0.010595	NK6 homeobox 2
75552	Paqr9	-19397	0.010595	progestin and adipoQ receptor family member IX
237775	Zfp867	-15017	0.010595	zinc finger protein 867
55989	Nop58	-13293	0.010657	NOP58 ribonucleoprotein
105245	Txndc5	-1229	0.010716	thioredoxin domain containing 5
18733	Pirb	1919	0.010736	paired Ig-like receptor B
11837	Rplp0	-0.75223	0.010749	"ribosomal protein, large, P0"
19943	Rpl28	-0.98534	0.010749	ribosomal protein L28
347722	Agap1	10686	0.01076	"ArfGAP with GTPase domain, ankyrin repeat and PH domain 1"
94091	Trim11	1182	0.01096	tripartite motif-containing 11
16416	Itgb3	14798	0.01097	integrin beta 3
320557	Fam169a	-26146	0.011007	"family with sequence similarity 169, member A"
66244	Nemf	-17838	0.011007	nuclear export mediator factor
216869	Arrb2	13209	0.011061	"arrestin, beta 2"
17970	Ncf2	12838	0.011085	neutrophil cytosolic factor 2
17721	mt-Nd5	-17621	0.011221	"NADH dehydrogenase 5, mitochondrial"
69922	Vrk2	-16514	0.011271	vaccinia related kinase 2
50770	Atp11a	11524	0.011333	"ATPase, class VI, type 11A"
69942	Rnf113a1	18782	0.011352	ring finger protein 113A1
20103	Rps5	-0.67503	0.011362	ribosomal protein S5
19155	Npepps	10802	0.011377	aminopeptidase puromycin sensitive
71085	Arhgap19	10869	0.011409	Rho GTPase activating protein 19
328329	Mast4	-18484	0.011518	microtubule associated serine/threonine kinase family member 4
98956	Nat10	-15668	0.011536	N-acetyltransferase 10
80287	Apobec3	-11177	0.011612	"apolipoprotein B mRNA editing enzyme, catalytic polypeptide 3"
208144	Dhx37	-15993	0.011622	DEAH (Asp-Glu-Ala-His) box polypeptide 37
59010	Sqor	12982	0.01164	sulfide quinone oxidoreductase
73422	Prox2	-17272	0.011659	prospero homeobox 2
72047	Ddx42	-0.95719	0.011659	DEAD (Asp-Glu-Ala-Asp) box polypeptide 42
22317	Vamp1	-19681	0.011698	vesicle-associated membrane protein 1
12313	Calm1	0.6423	0.011698	calmodulin 1
18440	P2rx6	-2681	0.011742	"purinergic receptor P2X, ligand-gated ion channel, 6"
72008	Zfyve19	-11108	0.011783	"zinc finger, FYVE domain containing 19"
100503670	Rpl5	-0.63123	0.011791	ribosomal protein L5
216441	Slc26a10	-10687	0.011838	"solute carrier family 26, member 10"
20068	Rps17	-0.63596	0.011908	ribosomal protein S17
19217	Ptger2	10999	0.012065	prostaglandin E receptor 2 (subtype EP2)
76809	Bri3bp	-13558	0.012097	Bri3 binding protein
73845	Ankrd42	-12368	0.012177	ankyrin repeat domain 42
18003	Nedd9	0.96803	0.012241	"neural precursor cell expressed, developmentally down-regulated gene 9"
27407	Abcf2	-10286	0.012258	"ATP-binding cassette, sub-family F (GCN20), member 2"
100678	Psph	-13201	0.012332	phosphoserine phosphatase
19889	Rp2	15234	0.012333	retinitis pigmentosa 2 homolog
56404	Trip4	-10888	0.01247	thyroid hormone receptor interactor 4
20687	Sp3	0.78381	0.0125	trans-acting transcription factor 3
16854	Lgals3	20658	0.012511	"lectin, galactose binding, soluble 3"
17979	Ncoa3	0.96047	0.012625	nuclear receptor coactivator 3
17175	Masp2	-10844	0.012716	mannan-binding lectin serine peptidase 2
214585	Spg11	-0.88581	0.012735	"SPG11, spatacsin vesicle trafficking associated"
22166	Txn1	10972	0.01275	thioredoxin 1
217653	Mis18bp1	-1325	0.01275	MIS18 binding protein 1
319740	Zfyve27	11932	0.012785	"zinc finger, FYVE domain containing 27"
22235	Ugdh	11404	0.012798	UDP-glucose dehydrogenase
223601	Fam49b	0.79466	0.012839	"family with sequence similarity 49, member B"
213783	Plekhg1	22664	0.012951	"pleckstrin homology domain containing, family G (with RhoGef domain) member 1"
16438	Itpr1	-12803	0.012951	"inositol 1,4,5-trisphosphate receptor 1"
110829	Lims1	10235	0.013041	LIM and senescent cell antigen-like domains 1
246177	Myo1g	0.89365	0.013041	myosin IG
228026	Pdk1	-19603	0.013118	"pyruvate dehydrogenase kinase, isoenzyme 1"
20174	Ruvbl2	0.59387	0.013146	RuvB-like protein 2
233863	Gtf3c1	-10634	0.013167	general transcription factor III C 1
52065	Mfhas1	-19181	0.013167	malignant fibrous histiocytoma amplified sequence 1
19046	Ppp1cb	0.96978	0.013167	protein phosphatase 1 catalytic subunit beta
100503659	Cbarp	-0.86516	0.013167	"calcium channel, voltage-dependent, beta subunit associated regulatory protein"
170753	Zfp704	-10842	0.013171	zinc finger protein 704
216344	Rab21	10112	0.013246	"RAB21, member RAS oncogene family"
338355	Fkbp15	0.95109	0.013246	FK506 binding protein 15
15384	Hnrnpab	-0.67202	0.013288	heterogeneous nuclear ribonucleoprotein A/B
72567	Bclaf1	-0.81576	0.013362	BCL2-associated transcription factor 1
100043597	Srcap	-12035	0.013379	Snf2-related CREBBP activator protein
67988	Tmx3	19216	0.013379	thioredoxin-related transmembrane protein 3
236539	Phgdh	-16325	0.013379	3-phosphoglycerate dehydrogenase
14339	Aktip	-12488	0.013393	thymoma viral proto-oncogene 1 interacting protein
57752	Tacc2	17722	0.01341	"transforming, acidic coiled-coil containing protein 2"
20887	Sult1a1	-1852	0.01367	"sulfotransferase family 1A, phenol-preferring, member 1"
72281	Sh2d4a	-27302	0.013751	SH2 domain containing 4A
619301	Tmem253	-14096	0.013751	transmembrane protein 253
227720	Nup214	-12208	0.013869	nucleoporin 214
65019	Rpl23	-0.65751	0.013869	ribosomal protein L23
270066	Slc35e1	0.97903	0.013869	"solute carrier family 35, member E1"
20661	Sort1	0.6507	0.013869	sortilin 1
69587	Pcgf3	-17666	0.01398	polycomb group ring finger 3
27374	Prmt5	-18384	0.01412	protein arginine N-methyltransferase 5
107094	Rrp12	-15029	0.01414	ribosomal RNA processing 12 homolog (S. cerevisiae)
243780	Dennd11	13079	0.01414	DENN domain containing 11
20479	Vps4b	11354	0.014193	vacuolar protein sorting 4B
270685	Mthfd1l	-14697	0.014275	methylenetetrahydrofolate dehydrogenase (NADP+ dependent) 1-like
100764	Rita1	-35077	0.014465	RBPJ interacting and tubulin associated 1
381290	Atp2b4	-23788	0.014465	"ATPase, Ca++ transporting, plasma membrane 4"
268379	Abca13	14369	0.014552	"ATP-binding cassette, sub-family A (ABC1), member 13"
27221	Chaf1a	-0.76097	0.014581	"chromatin assembly factor 1, subunit A (p150)"
112403	Dxo	-1.03	0.014588	decapping exoribonuclease
20375	Spi1	0.77307	0.014709	spleen focus forming virus (SFFV) proviral integration oncogene
12266	C3	10832	0.014862	complement component 3
19271	Ptprj	10705	0.014872	"protein tyrosine phosphatase, receptor type, J"
17777	Mttp	-12661	0.014916	microsomal triglyceride transfer protein
406217	Bex4	-31036	0.014927	brain expressed X-linked 4
68695	Hddc3	-0.91082	0.014956	HD domain containing 3
56424	Stub1	-0.57402	0.014956	STIP1 homology and U-Box containing protein 1
55944	Eif3d	-0.79143	0.01499	"eukaryotic translation initiation factor 3, subunit D"
18027	Nfia	-20956	0.015032	nuclear factor I/A
56874	Rnf32	-36751	0.015032	ring finger protein 32
546644	Ly6g	23242	0.01505	"lymphocyte antigen 6 complex, locus G"
19944	Rpl29	-10864	0.015106	ribosomal protein L29
80751	Rnf34	-10785	0.015213	ring finger protein 34
13542	Dvl1	10248	0.015275	dishevelled segment polarity protein 1
27360	Add3	0.86461	0.015277	adducin 3 (gamma)
19152	Prtn3	-11764	0.01528	proteinase 3
80889	Tlnrd1	10373	0.01528	talin rod domain containing 1
13040	Ctss	19913	0.015289	cathepsin S
328660	Bex6	-21572	0.015295	brain expressed family member 6
20810	Srm	-14275	0.015296	spermidine synthase
16151	Ikbkg	10056	0.015343	inhibitor of kappaB kinase gamma
243813	Leng9	-19827	0.015357	leukocyte receptor cluster (LRC) member 9
12226	Btg1	12876	0.015357	BTG anti-proliferation factor 1
11429	Aco2	-0.81023	0.015357	"aconitase 2, mitochondrial"
21940	Cd27	-14468	0.01544	CD27 antigen
69232	Qrich1	-0.84406	0.015461	glutamine-rich 1
69597	Afg3l2	-12331	0.015537	AFG3-like AAA ATPase 2
20845	Star	-11798	0.015746	steroidogenic acute regulatory protein
14191	Fgr	22511	0.015911	"FGR proto-oncogene, Src family tyrosine kinase"
66665	Msantd3	1284	0.015976	Myb/SANT-like DNA-binding domain containing 3
81910	Rrbp1	-0.79534	0.015997	ribosome binding protein 1
12802	Cnr2	1528	0.016046	cannabinoid receptor 2 (macrophage)
17261	Mef2d	-10044	0.016254	myocyte enhancer factor 2D
18601	Padi3	22067	0.016296	"peptidyl arginine deiminase, type III"
11972	Atp6v0d1	15389	0.016414	"ATPase, H+ transporting, lysosomal V0 subunit D1"
107769	Tm6sf1	0.76611	0.01645	transmembrane 6 superfamily member 1
11843	Arf4	-11558	0.016533	ADP-ribosylation factor 4
12349	Car2	-20947	0.016533	carbonic anhydrase 2
227960	Gca	24923	0.016615	grancalcin
20343	Sell	-14624	0.016615	"selectin, lymphocyte"
18030	Nfil3	17994	0.016688	"nuclear factor, interleukin 3, regulated"
54127	Rps28	-10618	0.016771	ribosomal protein S28
382406	Poc1b	0.84667	0.016771	POC1 centriolar protein B
13660	Ehd1	0.91503	0.016771	EH-domain containing 1
140795	P2ry14	-2516	0.016802	"purinergic receptor P2Y, G-protein coupled, 14"
224454	Zdhhc14	-28164	0.016856	"zinc finger, DHHC domain containing 14"
13587	Ear2	20874	0.01688	"eosinophil-associated, ribonuclease A family, member 2"
14263	Fmo5	14443	0.01688	flavin containing monooxygenase 5
54189	Rabep1	-17854	0.01688	"rabaptin, RAB GTPase binding effector protein 1"
269378	Ahcy	-17116	0.01688	S-adenosylhomocysteine hydrolase
226652	Arhgap30	0.59098	0.01688	Rho GTPase activating protein 30
12326	Camk4	-15683	0.016939	calcium/calmodulin-dependent protein kinase IV
110606	Fntb	-17036	0.017045	"farnesyltransferase, CAAX box, beta"
194126	Mtmr11	-11966	0.017045	myotubularin related protein 11
70152	Mettl7a1	-19322	0.017045	methyltransferase like 7A1
11772	Ap2a2	0.9586	0.017045	"adaptor-related protein complex 2, alpha 2 subunit"
208869	Dock3	-25353	0.017098	dedicator of cyto-kinesis 3
212032	Hk3	0.75743	0.017221	hexokinase 3
18551	Pcsk4	-2922	0.017258	proprotein convertase subtilisin/kexin type 4
14422	B4galnt2	-15751	0.017305	"beta-1,4-N-acetyl-galactosaminyl transferase 2"
78618	Acap2	0.99746	0.017395	"ArfGAP with coiled-coil, ankyrin repeat and PH domains 2"
20363	Selenop	18737	0.01741	selenoprotein P
14447	Gapdhs	-10699	0.01746	"glyceraldehyde-3-phosphate dehydrogenase, spermatogenic"
57436	Gabarapl1	-18571	0.017486	gamma-aminobutyric acid (GABA) A receptor-associated protein-like 1
212390	Klhl32	-25368	0.017638	kelch-like 32
66580	Esf1	-15825	0.017694	ESF1 nucleolar pre-rRNA processing protein homolog
223870	Senp1	-0.8915	0.017746	SUMO1/sentrin specific peptidase 1
109934	Abr	0.66962	0.017746	active BCR-related gene
434484	Sp140	0.81088	0.017746	Sp140 nuclear body protein
216618	Cfap36	-18445	0.017787	cilia and flagella associated protein 36
101540	Prkd2	11088	0.017993	protein kinase D2
225115	Svil	0.90678	0.018002	supervillin
13829	Dmtn	-22354	0.01813	dematin actin binding protein
13611	S1pr4	10026	0.01813	sphingosine-1-phosphate receptor 4
105734734	Gm11715	-16177	0.018188	predicted gene 11715
74019	Traf3ip1	-15977	0.0183	TRAF3 interacting protein 1
53414	Bysl	0.72426	0.0183	bystin-like
245474	Dkc1	-1377	0.018303	"dyskeratosis congenita 1, dyskerin"
21849	Trim28	-0.79113	0.018353	tripartite motif-containing 28
17918	Myo5a	0.7891	0.018425	myosin VA
238024	Fn3krp	-24214	0.018548	fructosamine 3 kinase related protein
213522	Plekhg6	1034	0.018629	"pleckstrin homology domain containing, family G (with RhoGef domain) member 6"
74048	Vsir	13379	0.01865	V-set immunoregulatory receptor
19229	Ptk2b	0.92301	0.018654	PTK2 protein tyrosine kinase 2 beta
94332	Cadm3	-21522	0.018714	cell adhesion molecule 3
16402	Itga5	-16349	0.018753	integrin alpha 5 (fibronectin receptor alpha)
74148	Cluh	-12468	0.018842	clustered mitochondria (cluA/CLU1) homolog
106794	Dhx57	-12858	0.018842	DEAH (Asp-Glu-Ala-Asp/His) box polypeptide 57
113868	Acaa1a	0.65069	0.018842	acetyl-Coenzyme A acyltransferase 1A
17761	Map7	-16722	0.019086	microtubule-associated protein 7
102626	Mapkapk3	0.8246	0.01916	mitogen-activated protein kinase-activated protein kinase 3
12161	Bmp6	-37597	0.019199	bone morphogenetic protein 6
108052	Slc14a1	-21687	0.019225	"solute carrier family 14 (urea transporter), member 1"
57340	Jph3	10242	0.019323	junctophilin 3
12505	Cd44	0.67344	0.01934	CD44 antigen
17319	Mif	-15245	0.019402	macrophage migration inhibitory factor (glycosylation-inhibiting factor)
74325	Cltb	-18371	0.019556	"clathrin, light polypeptide (Lcb)"
211064	Alkbh1	-0.89479	0.019627	"alkB homolog 1, histone H2A dioxygenase"
12445	Ccnd3	0.54297	0.019818	cyclin D3
230316	Megf9	14601	0.019856	multiple EGF-like-domains 9
215474	Sec22c	0.87328	0.020027	"SEC22 homolog C, vesicle trafficking protein"
28036	Larp7	-10359	0.020033	"La ribonucleoprotein domain family, member 7"
67338	Rffl	-0.84469	0.020033	ring finger and FYVE like domain containing protein
14824	Grn	0.76013	0.020083	granulin
24015	Abce1	-12842	0.020316	"ATP-binding cassette, sub-family E (OABP), member 1"
226830	Smyd2	-21226	0.020745	SET and MYND domain containing 2
11519	Add2	-27404	0.021003	adducin 2 (beta)
18569	Pdcd4	-17455	0.021003	programmed cell death 4
16988	Lst1	14988	0.021007	leukocyte specific transcript 1
19073	Srgn	-11776	0.021007	serglycin
171504	Apobr	15514	0.021074	apolipoprotein B receptor
71751	Map3k13	-33401	0.021079	mitogen-activated protein kinase kinase kinase 13
108037	Shmt2	-12321	0.021088	serine hydroxymethyltransferase 2 (mitochondrial)
51788	H2az1	0.79652	0.021145	H2A.Z variant histone 1
192159	Prpf8	-0.75217	0.021145	pre-mRNA processing factor 8
29816	Hip1r	0.57223	0.021243	huntingtin interacting protein 1 related
442827	Rab44	0.67767	0.021349	"RAB44, member RAS oncogene family"
71514	Sfpq	-0.69852	0.021356	splicing factor proline/glutamine rich (polypyrimidine tract binding protein associated)
270110	Irf2bp2	0.61906	0.021409	interferon regulatory factor 2 binding protein 2
16709	Ktn1	-17031	0.021432	kinectin 1
19988	Rpl6	-0.65041	0.021481	ribosomal protein L6
67025	Rpl11	-0.63036	0.021528	ribosomal protein L11
76872	Ccdc116	-17041	0.021532	coiled-coil domain containing 116
12337	Capn5	-23324	0.021608	calpain 5
75266	Tomm20l	-24683	0.021699	translocase of outer mitochondrial membrane 20-like
54353	Skap2	0.87949	0.021699	src family associated phosphoprotein 2
13669	Eif3a	-0.86884	0.021706	"eukaryotic translation initiation factor 3, subunit A"
14283	Fosl1	-18783	0.021732	fos-like antigen 1
27103	Eif2ak4	-15705	0.021901	eukaryotic translation initiation factor 2 alpha kinase 4
75316	Taf1d	-1211	0.021942	"TATA-box binding protein associated factor, RNA polymerase I, D"
70422	Ints2	-14115	0.022205	integrator complex subunit 2
59069	Tpm3	0.63203	0.022205	"tropomyosin 3, gamma"
14680	Gnal	0.70409	0.022205	"guanine nucleotide binding protein, alpha stimulating, olfactory type"
270076	Gcdh	-15031	0.022221	glutaryl-Coenzyme A dehydrogenase
71986	Ddx28	-1546	0.022298	DEAD (Asp-Glu-Ala-Asp) box polypeptide 28
27276	Plekhb1	-23691	0.022375	"pleckstrin homology domain containing, family B (evectins) member 1"
218543	Srek1	-10607	0.022384	splicing regulatory glutamine/lysine-rich protein 1
20741	Sptb	-17248	0.022458	"spectrin beta, erythrocytic"
68185	Coa4	16475	0.022486	cytochrome c oxidase assembly factor 4
193736	Zbtb12	-12725	0.02251	zinc finger and BTB domain containing 12
74039	Nfam1	0.90948	0.02254	Nfat activating molecule with ITAM motif 1
50708	H1f2	12219	0.022601	"H1.2 linker histone, cluster member"
74302	Mtmr3	0.75633	0.022748	myotubularin related protein 3
228889	Ddx27	-0.90617	0.022757	DEAD (Asp-Glu-Ala-Asp) box polypeptide 27
66196	Myo19	-12107	0.022839	myosin XIX
211255	Kbtbd7	14416	0.022842	kelch repeat and BTB (POZ) domain containing 7
211228	Lrrc25	2037	0.022903	leucine rich repeat containing 25
71946	Endod1	-19094	0.022903	endonuclease domain containing 1
215280	Wipf1	0.84786	0.022903	"WAS/WASL interacting protein family, member 1"
237782	Smcr8	-0.96047	0.022903	"Smith-Magenis syndrome chromosome region, candidate 8 homolog (human)"
320795	Pkn1	0.64348	0.023137	protein kinase N1
54631	Nphs1	-22966	0.023174	"nephrosis 1, nephrin"
75234	Rnf19b	1029	0.023178	ring finger protein 19B
93896	Glp2r	0.84861	0.023178	glucagon-like peptide 2 receptor
68018	Col4a3bp	10837	0.023257	"collagen, type IV, alpha 3 (Goodpasture antigen) binding protein"
98766	Ubac1	-1821	0.023257	ubiquitin associated domain containing 1
14105	Srsf10	-0.96894	0.023558	serine and arginine-rich splicing factor 10
16785	Rpsa	-0.60393	0.02357	ribosomal protein SA
75462	1700001C19Rik	-30985	0.023642	RIKEN cDNA 1700001C19 gene
59047	Pnkp	14086	0.023767	polynucleotide kinase 3'- phosphatase
100048534	Cfap43	10499	0.023773	cilia and flagella associated protein 43
76022	Gon4l	-0.91226	0.023775	gon-4-like (C.elegans)
110109	Nop2	-12916	0.023837	NOP2 nucleolar protein
16415	Itgb2l	19787	0.023914	integrin beta 2-like
242126	Slc22a15	22487	0.023914	"solute carrier family 22 (organic anion/cation transporter), member 15"
110095	Pygl	13573	0.024121	liver glycogen phosphorylase
12355	Nr1i3	-0.98871	0.024121	"nuclear receptor subfamily 1, group I, member 3"
77036	1700109H08Rik	-13155	0.024137	RIKEN cDNA 1700109H08 gene
56318	Acpp	17182	0.024222	"acid phosphatase, prostate"
268395	Mpg	-14734	0.024311	N-methylpurine-DNA glycosylase
213948	Atg9b	-21649	0.024452	autophagy related 9B
106931	Kctd1	-1574	0.024452	potassium channel tetramerisation domain containing 1
20216	Acsm3	-0.95574	0.024452	acyl-CoA synthetase medium-chain family member 3
104110	Adcy4	0.82899	0.024561	adenylate cyclase 4
18951	Septin5	12685	0.024756	septin 5
330830	Drc7	-25356	0.02507	dynein regulatory complex subunit 7
226751	Cdc42bpa	-25358	0.025141	CDC42 binding protein kinase alpha
71131	Zfp689	-11245	0.025185	zinc finger protein 689
68080	Gpn3	-1413	0.025319	GPN-loop GTPase 3
27060	Tcirg1	0.80893	0.025362	"T cell, immune regulator 1, ATPase, H+ transporting, lysosomal V0 protein A3"
320148	B430306N03Rik	21749	0.025418	RIKEN cDNA B430306N03 gene
16905	Lmna	-17857	0.025611	lamin A
13358	Slc25a1	-15504	0.025801	"solute carrier family 25 (mitochondrial carrier, citrate transporter), member 1"
15526	Hspa9	-0.9833	0.025801	heat shock protein 9
15559	Htr2b	-17878	0.025906	5-hydroxytryptamine (serotonin) receptor 2B
26367	Ceacam2	-29433	0.026023	carcinoembryonic antigen-related cell adhesion molecule 2
17035	Lxn	-13467	0.026077	latexin
13198	Ddit3	-0.70495	0.02613	DNA-damage inducible transcript 3
67738	Ppid	-11548	0.026252	peptidylprolyl isomerase D (cyclophilin D)
19340	Rab3d	0.84067	0.026359	"RAB3D, member RAS oncogene family"
58996	Arhgap23	-10277	0.02645	Rho GTPase activating protein 23
67815	Sec14l2	-20641	0.02645	SEC14-like lipid binding 2
100503041	Pdzd7	-18186	0.026602	PDZ domain containing 7
211936	Ccdc73	-14392	0.026635	coiled-coil domain containing 73
232807	Ppp1r12c	0.79897	0.026635	"protein phosphatase 1, regulatory subunit 12C"
270201	Klhl18	1181	0.0267	kelch-like 18
380684	Nefh	-18375	0.0267	"neurofilament, heavy polypeptide"
59044	Rnf130	0.8612	0.02676	ring finger protein 130
27223	Trp53bp1	-0.88067	0.02676	transformation related protein 53 binding protein 1
241915	Phc3	-13176	0.026828	polyhomeotic 3
66870	Serbp1	-10437	0.026869	serpine1 mRNA binding protein 1
101602	AI467606	12835	0.026961	expressed sequence AI467606
66044	Dtd1	-2128	0.027029	D-tyrosyl-tRNA deacylase 1
16206	Lrig1	-17281	0.027029	leucine-rich repeats and immunoglobulin-like domains 1
75732	Iqcd	-23755	0.027146	IQ motif containing D
12331	Cap1	0.56949	0.027146	"CAP, adenylate cyclase-associated protein 1 (yeast)"
20202	S100a9	21619	0.027444	S100 calcium binding protein A9 (calgranulin B)
72475	Ssbp3	-0.96349	0.027556	single-stranded DNA binding protein 3
15902	Id2	14553	0.027561	inhibitor of DNA binding 2
66989	Kctd20	0.78846	0.027561	potassium channel tetramerisation domain containing 20
14284	Fosl2	0.96394	0.027615	fos-like antigen 2
16993	Lta4h	0.70994	0.027798	leukotriene A4 hydrolase
74782	Glt8d2	-22933	0.02782	glycosyltransferase 8 domain containing 2
67936	Wdr55	-15439	0.027906	WD repeat domain 55
110052	Dek	-10015	0.027911	DEK oncogene (DNA binding)
12631	Cfl1	0.51347	0.028008	"cofilin 1, non-muscle"
109552	Sri	0.85258	0.028062	sorcin
14784	Grb2	0.77383	0.028062	growth factor receptor bound protein 2
12393	Runx2	-10115	0.028383	runt related transcription factor 2
224105	Pak2	0.71244	0.028491	p21 (RAC1) activated kinase 2
67500	Ccar1	-0.92838	0.028532	cell division cycle and apoptosis regulator 1
216445	Arhgap9	14939	0.028657	Rho GTPase activating protein 9
54342	Gnpnat1	-12138	0.028716	glucosamine-phosphate N-acetyltransferase 1
12043	Bcl2	-12983	0.028963	B cell leukemia/lymphoma 2
66249	Pno1	-14738	0.029052	partner of NOB1 homolog
19377	Rai1	-0.90997	0.029105	retinoic acid induced 1
22084	Tsc2	-0.78962	0.029188	TSC complex subunit 2
231821	Adap1	11217	0.029249	ArfGAP with dual PH domains 1
52443	Mrpl48	0.48862	0.029253	mitochondrial ribosomal protein L48
17906	Myl2	26606	0.029311	"myosin, light polypeptide 2, regulatory, cardiac, slow"
71041	Pcgf6	-2469	0.029311	polycomb group ring finger 6
70785	Dennd1c	13743	0.029342	DENN/MADD domain containing 1C
98267	Stk17b	1323	0.029412	serine/threonine kinase 17b (apoptosis-inducing)
14369	Fzd7	-1.94	0.029412	frizzled class receptor 7
12571	Cdk6	-0.8797	0.029412	cyclin-dependent kinase 6
105844	Card10	21807	0.029489	"caspase recruitment domain family, member 10"
67020	Tmem88	-10896	0.029534	transmembrane protein 88
16414	Itgb2	17019	0.029557	integrin beta 2
72344	Usp36	-15752	0.029617	ubiquitin specific peptidase 36
68738	Acss1	-14058	0.029863	acyl-CoA synthetase short-chain family member 1
383103	Tvp23a	-0.63964	0.029863	trans-golgi network vesicle protein 23A
71819	Kif23	0.87495	0.029863	kinesin family member 23
74485	Lrrc71	0.67171	0.029863	leucine rich repeat containing 71
73379	Dcbld2	-25465	0.029951	"discoidin, CUB and LCCL domain containing 2"
71683	Gypc	-15044	0.029951	glycophorin C
330216	Mblac1	-16213	0.029951	metallo-beta-lactamase domain containing 1
68041	Mid1ip1	0.86543	0.029951	Mid1 interacting protein 1 (gastrulation specific G12-like (zebrafish))
70078	Nol7	-13644	0.03018	nucleolar protein 7
381979	Brsk1	-0.97354	0.030196	BR serine/threonine kinase 1
67308	Mrpl46	-10477	0.03028	mitochondrial ribosomal protein L46
21810	Tgfbi	12728	0.030285	"transforming growth factor, beta induced"
66078	Tsen34	0.64563	0.030285	tRNA splicing endonuclease subunit 34
19134	Prpf4b	-0.74732	0.030382	pre-mRNA processing factor 4B
26371	Ciao1	-1202	0.030471	cytosolic iron-sulfur protein assembly 1
171207	Arhgap4	0.80168	0.030481	Rho GTPase activating protein 4
14911	Thumpd3	-14394	0.030522	THUMP domain containing 3
24060	Slc35a1	-16769	0.030636	"solute carrier family 35 (CMP-sialic acid transporter), member 1"
74100	Arpp21	-26582	0.030707	"cyclic AMP-regulated phosphoprotein, 21"
15368	Hmox1	18549	0.030791	heme oxygenase 1
231659	Gcn1	-0.95014	0.030791	GCN1 activator of EIF2AK4
72205	Eml2	12915	0.030802	echinoderm microtubule associated protein like 2
68276	Toe1	0.86174	0.030823	"target of EGR1, member 1 (nuclear)"
12752	Cln3	10445	0.030957	"ceroid lipofuscinosis, neuronal 3, juvenile (Batten, Spielmeyer-Vogt disease)"
22791	Dnajc2	-0.94063	0.030957	DnaJ heat shock protein family (Hsp40) member C2
241303	Fam78a	-10477	0.031016	"family with sequence similarity 78, member A"
52633	Nit2	-18658	0.031016	"nitrilase family, member 2"
69721	Nkiras1	-10932	0.031152	NFKB inhibitor interacting Ras-like protein 1
27028	Ermap	-23412	0.031211	erythroblast membrane-associated protein
22282	Usf2	0.83547	0.031279	upstream transcription factor 2
18230	Nxn	1.06	0.03136	nucleoredoxin
73010	Gpr22	-28495	0.031426	G protein-coupled receptor 22
20491	Sla	0.82398	0.031426	src-like adaptor
11816	Apoe	26228	0.03143	apolipoprotein E
74270	Usp20	-15823	0.031477	ubiquitin specific peptidase 20
12916	Crem	-24127	0.031617	cAMP responsive element modulator
232187	Smyd5	-0.96317	0.031656	SET and MYND domain containing 5
56338	Txnip	0.97991	0.031941	thioredoxin interacting protein
66849	Ppp1r2	10669	0.032087	"protein phosphatase 1, regulatory inhibitor subunit 2"
78912	Sp2	-0.96691	0.032087	Sp2 transcription factor
208795	Tmem63a	1152	0.032159	transmembrane protein 63a
69627	Fam89a	-18778	0.032159	"family with sequence similarity 89, member A"
224860	Plcl2	0.68027	0.032168	phospholipase C-like 2
12332	Capg	10241	0.032475	"capping protein (actin filament), gelsolin-like"
14064	F2rl2	-2156	0.032475	coagulation factor II (thrombin) receptor-like 2
52588	Tspan14	12658	0.032475	tetraspanin 14
56397	Morf4l2	-0.87523	0.032475	mortality factor 4 like 2
56012	Pgam2	0.71204	0.032475	phosphoglycerate mutase 2
20817	Srpk2	-10279	0.032691	serine/arginine-rich protein specific kinase 2
237761	Sowaha	-20015	0.032757	sosondowah ankyrin repeat domain family member A
18583	Pde7a	-11842	0.032811	phosphodiesterase 7A
12469	Cct8	-0.80718	0.032811	"chaperonin containing Tcp1, subunit 8 (theta)"
12465	Cct5	-0.72833	0.032811	"chaperonin containing Tcp1, subunit 5 (epsilon)"
57277	Slurp1	-17919	0.033044	secreted Ly6/Plaur domain containing 1
56222	Cited4	-28038	0.033067	"Cbp/p300-interacting transactivator, with Glu/Asp-rich carboxy-terminal domain, 4"
11564	Adsl	-13317	0.033087	adenylosuccinate lyase
268567	Tmem229b	-1376	0.033192	transmembrane protein 229B
116701	Fgfrl1	-23978	0.033425	fibroblast growth factor receptor-like 1
66420	Polr2e	-11676	0.033425	polymerase (RNA) II (DNA directed) polypeptide E
14151	Fech	-1423	0.033441	ferrochelatase
75416	Nop14	-11037	0.033441	NOP14 nucleolar protein
20743	Sptbn2	-14367	0.033653	"spectrin beta, non-erythrocytic 2"
12289	Cacna1d	-19137	0.033917	"calcium channel, voltage-dependent, L type, alpha 1D subunit"
328829	9830107B12Rik	22913	0.034002	RIKEN cDNA 9830107B12 gene
108654	Fam210a	-12234	0.034056	"family with sequence similarity 210, member A"
212276	Zfp748	29864	0.034056	zinc finger protein 748
18642	Pfkm	-0.87876	0.034056	"phosphofructokinase, muscle"
12224	Klf5	13368	0.034083	Kruppel-like factor 5
104111	Adcy3	-0.82525	0.034083	adenylate cyclase 3
103836	Zfp692	-12982	0.034158	zinc finger protein 692
16970	Lrmp	0.74533	0.034293	lymphoid-restricted membrane protein
67619	Nob1	-1668	0.034295	NIN1/RPN12 binding protein 1 homolog
69454	Clic3	0.92823	0.034339	chloride intracellular channel 3
59028	Rcl1	-24478	0.034397	RNA terminal phosphate cyclase-like 1
232201	Arhgap25	10407	0.034397	Rho GTPase activating protein 25
67248	Rpl39	-0.85339	0.034397	ribosomal protein L39
19348	Kif20a	-0.66512	0.034397	kinesin family member 20A
381546	Ccdc24	-13937	0.034494	coiled-coil domain containing 24
14289	Fpr2	2687	0.03471	formyl peptide receptor 2
227333	Dgkd	0.85282	0.034956	"diacylglycerol kinase, delta"
13436	Dnmt3b	-2101	0.034995	DNA methyltransferase 3B
76854	Gper1	-26994	0.035078	G protein-coupled estrogen receptor 1
67213	Cmtm6	0.97731	0.035078	CKLF-like MARVEL transmembrane domain containing 6
11671	Aldh3a2	12762	0.035125	"aldehyde dehydrogenase family 3, subfamily A2"
20586	Smarca4	-0.5991	0.035206	"SWI/SNF related, matrix associated, actin dependent regulator of chromatin, subfamily a, member 4"
78610	Uvrag	10663	0.035357	UV radiation resistance associated gene
77782	Polq	-12951	0.035357	"polymerase (DNA directed), theta"
12461	Cct2	-0.90761	0.03536	"chaperonin containing Tcp1, subunit 2 (beta)"
215653	Rassf2	0.69487	0.0354	Ras association (RalGDS/AF-6) domain family member 2
19934	Rpl22	-0.77076	0.035454	ribosomal protein L22
216274	Cep290	-22778	0.035605	centrosomal protein 290
70361	Lman1	-12197	0.035743	"lectin, mannose-binding, 1"
66371	Chmp4c	-10879	0.03594	charged multivesicular body protein 4C
12452	Ccng2	13185	0.036104	cyclin G2
19735	Rgs2	10485	0.036162	regulator of G-protein signaling 2
63959	Slc29a1	-12673	0.036221	"solute carrier family 29 (nucleoside transporters), member 1"
213019	Pdlim2	14613	0.036322	PDZ and LIM domain 2
209497	Tmem164	0.78991	0.036331	transmembrane protein 164
18572	Pdcd11	-0.99611	0.036334	programmed cell death 11
16633	Klra2	29346	0.036379	"killer cell lectin-like receptor, subfamily A, member 2"
12503	Cd247	-0.73772	0.036544	CD247 antigen
12540	Cdc42	0.82872	0.037006	cell division cycle 42
114585	D17H6S53E	2582	0.037023	"DNA segment, Chr 17, human D6S53E"
74167	Nudt9	-1278	0.037122	nudix (nucleoside diphosphate linked moiety X)-type motif 9
12846	Comt	-0.95926	0.037239	catechol-O-methyltransferase
75597	Ndufaf2	-24094	0.037377	NADH:ubiquinone oxidoreductase complex assembly factor 2
56043	Akr1e1	-31136	0.037742	"aldo-keto reductase family 1, member E1"
381218	4430402I18Rik	12041	0.037784	RIKEN cDNA 4430402I18 gene
21853	Timeless	-0.80933	0.037808	timeless circadian clock 1
18972	Pold2	-12908	0.038242	"polymerase (DNA directed), delta 2, regulatory subunit"
216739	Acsl6	-30607	0.038307	acyl-CoA synthetase long-chain family member 6
14694	Rack1	-0.6248	0.038307	receptor for activated C kinase 1
30050	Fbxw2	-11856	0.038429	F-box and WD-40 domain protein 2
20911	Stxbp2	0.61208	0.038793	syntaxin binding protein 2
209630	Frmd4a	-1438	0.038871	FERM domain containing 4A
71718	Telo2	-16681	0.038963	telomere maintenance 2
56454	Aldh18a1	-13944	0.039008	"aldehyde dehydrogenase 18 family, member A1"
21955	Tnnt1	15163	0.039043	"troponin T1, skeletal, slow"
494448	Cbx6	-20324	0.039282	chromobox 6
217734	Pomt2	-10934	0.039334	protein-O-mannosyltransferase 2
67168	Lpar6	-16665	0.039369	lysophosphatidic acid receptor 6
18682	Phkg1	-25938	0.039457	phosphorylase kinase gamma 1
19089	Prkcsh	-0.74025	0.039457	protein kinase C substrate 80K-H
26428	Orc4	-0.97437	0.039489	"origin recognition complex, subunit 4"
17002	Ltf	29044	0.039849	lactotransferrin
12798	Cnn2	12729	0.039902	calponin 2
234413	Zfp961	12188	0.040066	zinc finger protein 961
269529	Fbxo10	12898	0.040073	F-box protein 10
209378	Itih5	12712	0.040092	inter-alpha (globulin) inhibitor H5
319651	Usp37	-0.77741	0.040145	ubiquitin specific peptidase 37
12296	Cacnb2	-21834	0.040221	"calcium channel, voltage-dependent, beta 2 subunit"
73410	1700065D16Rik	-13538	0.040279	RIKEN cDNA 1700065D16 gene
230737	Gnl2	-10679	0.040279	guanine nucleotide binding protein-like 2 (nucleolar)
238505	Mtr	-12015	0.040316	5-methyltetrahydrofolate-homocysteine methyltransferase
12166	Bmpr1a	32418	0.040396	"bone morphogenetic protein receptor, type 1A"
671535	Parp10	10477	0.040405	"poly (ADP-ribose) polymerase family, member 10"
225608	Sh3tc2	-31024	0.040528	SH3 domain and tetratricopeptide repeats 2
226856	Lpgat1	0.85952	0.040886	lysophosphatidylglycerol acyltransferase 1
67943	Mesd	-13816	0.040976	mesoderm development LRP chaperone
12767	Cxcr4	0.75561	0.040976	chemokine (C-X-C motif) receptor 4
26451	Rpl27a	-0.82527	0.040976	ribosomal protein L27A
108660	Rnf187	-0.93298	0.040976	ring finger protein 187
12301	Cacybp	-0.9409	0.041327	calcyclin binding protein
100604	Lrrc8c	-13931	0.041342	"leucine rich repeat containing 8 family, member C"
66684	Tceal8	-17553	0.041439	transcription elongation factor A (SII)-like 8
66083	Setd6	-18354	0.041482	SET domain containing 6
23918	Impdh2	-1023	0.041583	inosine monophosphate dehydrogenase 2
12444	Ccnd2	-11985	0.041689	cyclin D2
15951	Ifi204	28403	0.042086	interferon activated gene 204
16985	Lsp1	0.96705	0.042086	lymphocyte specific 1
76582	Ipo11	-17545	0.042179	importin 11
23872	Ets2	16518	0.042217	"E26 avian leukemia oncogene 2, 3' domain"
235627	Nbeal2	0.82908	0.042258	neurobeachin-like 2
320799	Zhx3	-0.99893	0.042286	zinc fingers and homeoboxes 3
67273	Ndufa10	-11702	0.042334	NADH:ubiquinone oxidoreductase subunit A10
381544	Armh1	-1626	0.042339	armadillo-like helical domain containing 1
27403	Abca7	0.73488	0.042339	"ATP-binding cassette, sub-family A (ABC1), member 7"
238725	Gpr150	-14067	0.042428	G protein-coupled receptor 150
99929	Tiparp	18204	0.042542	TCDD-inducible poly(ADP-ribose) polymerase
280411	Lix1l	-15335	0.042542	Lix1-like
654818	Smco3	-25531	0.042546	single-pass membrane protein with coiled-coil domains 3
99045	Mrps26	-13647	0.042551	mitochondrial ribosomal protein S26
17691	Sik1	12539	0.04277	salt inducible kinase 1
329165	Abi2	-16352	0.042809	abl-interactor 2
22329	Vcam1	12962	0.042821	vascular cell adhesion molecule 1
16190	Il4ra	11862	0.042821	"interleukin 4 receptor, alpha"
66146	Maco1	-12406	0.043117	macoilin 1
75823	Fam227b	-23857	0.043597	"family with sequence similarity 227, member B"
79456	Recql4	-11463	0.043671	RecQ protein-like 4
234734	Aars	-0.83362	0.043908	alanyl-tRNA synthetase
67054	Paics	-0.86279	0.043985	"phosphoribosylaminoimidazole carboxylase, phosphoribosylaminoribosylaminoimidazole, succinocarboxamide synthetase"
77929	Yipf6	-1821	0.044057	"Yip1 domain family, member 6"
22146	Tuba1c	10486	0.044057	"tubulin, alpha 1C"
14127	Fcer1g	10068	0.044103	"Fc receptor, IgE, high affinity I, gamma polypeptide"
231207	Cpeb2	12982	0.044667	cytoplasmic polyadenylation element binding protein 2
68075	Lurap1	-0.79433	0.044667	leucine rich adaptor protein 1
67072	Cdc37l1	-13634	0.044889	cell division cycle 37-like 1
15078	H3f3a	0.59967	0.044976	H3.3 histone A
12462	Cct3	-10663	0.045136	"chaperonin containing Tcp1, subunit 3 (gamma)"
11431	Acp1	-15094	0.045136	"acid phosphatase 1, soluble"
233902	Fbxl19	-12647	0.045321	F-box and leucine-rich repeat protein 19
55949	Eef1b2	-0.8048	0.045321	eukaryotic translation elongation factor 1 beta 2
22337	Vdr	-23333	0.045403	"vitamin D (1,25-dihydroxyvitamin D3) receptor"
244891	Scaper	19549	0.04542	S phase cyclin A-associated protein in the ER
227399	Ppip5k2	-0.98504	0.045532	diphosphoinositol pentakisphosphate kinase 2
13139	Dgka	11605	0.045853	"diacylglycerol kinase, alpha"
71835	Lancl2	-12293	0.046049	LanC (bacterial lantibiotic synthetase component C)-like 2
71607	Snx20	12035	0.046082	sorting nexin 20
19341	Rab4a	-18795	0.046143	"RAB4A, member RAS oncogene family"
320024	Nceh1	15536	0.046154	neutral cholesterol ester hydrolase 1
73863	4930415O20Rik	-30947	0.046609	RIKEN cDNA 4930415O20 gene
211666	Mgst2	13606	0.046609	microsomal glutathione S-transferase 2
76130	Las1l	-11782	0.046657	LAS1-like (S. cerevisiae)
59031	Chst12	0.86708	0.046681	carbohydrate sulfotransferase 12
56412	Noa1	-13045	0.046817	nitric oxide associated 1
68036	Zfp706	-11244	0.047101	zinc finger protein 706
216859	Acap1	0.7643	0.047101	"ArfGAP with coiled-coil, ankyrin repeat and PH domains 1"
11750	Anxa7	10228	0.04716	annexin A7
234353	Psd3	-22865	0.0472	pleckstrin and Sec7 domain containing 3
20014	Rpn2	-0.74701	0.047232	ribophorin II
68952	Fam57b	0.52663	0.047292	"family with sequence similarity 57, member B"
101437	Dhx32	-15738	0.047481	DEAH (Asp-Glu-Ala-His) box polypeptide 32
68366	Tmem129	-12202	0.048121	transmembrane protein 129
71782	Ankle2	-0.99261	0.04849	ankyrin repeat and LEM domain containing 2
272465	Tmem255b	2.97	0.048632	transmembrane protein 255B
58233	Dnaja4	-21838	0.048796	DnaJ heat shock protein family (Hsp40) member A4
58186	Rad18	-15339	0.048827	RAD18 E3 ubiquitin protein ligase
652925	Tmem243	-0.89852	0.049046	"transmembrane protein 243, mitochondrial"
57377	Mogs	-0.96924	0.049051	mannosyl-oligosaccharide glucosidase
67683	Pbdc1	-11176	0.04918	polysaccharide biosynthesis domain containing 1
18637	Pfdn2	-12247	0.04918	prefoldin 2
66094	Lsm7	-18921	0.049234	"LSM7 homolog, U6 small nuclear RNA and mRNA degradation associated"
67379	Dedd2	0.97078	0.049259	death effector domain-containing DNA binding protein 2
15404	Hoxa7	-28403	0.049545	homeobox A7
13681	Eif4a1	-0.68836	0.049545	eukaryotic translation initiation factor 4A1
271144	Ankdd1b	-11128	0.049658	ankyrin repeat and death domain containing 1B
15370	Nr4a1	22493	0.049698	"nuclear receptor subfamily 4, group A, member 1"
19743	Rhag	-25681	0.049899	Rhesus blood group-associated A glycoprotein
28240	Trpm2	17905	0.049971	"transient receptor potential cation channel, subfamily M, member 2"
105855	Nckap1l	0.73631	0.049971	NCK associated protein 1 like
71242	Spata24	-29358	0.050048	spermatogenesis associated 24
17390	Mmp2	13047	0.050103	matrix metallopeptidase 2
12768	Ccr1	18461	0.050119	chemokine (C-C motif) receptor 1
65970	Lima1	1131	0.050163	LIM domain and actin binding 1
11891	Rab27a	0.56661	0.050163	"RAB27A, member RAS oncogene family"
14425	Galnt3	19654	0.050163	polypeptide N-acetylgalactosaminyltransferase 3
16534	Kcnn4	-11794	0.050312	"potassium intermediate/small conductance calcium-activated channel, subfamily N, member 4"
66058	Tmem176a	-0.89583	0.050312	transmembrane protein 176A
99890	Prmt6	-11935	0.050312	protein arginine N-methyltransferase 6
223701	Mrtfa	0.81321	0.050312	myocardin related transcription factor A
12466	Cct6a	-10549	0.050456	"chaperonin containing Tcp1, subunit 6a (zeta)"
67618	Aasdhppt	-25286	0.050456	aminoadipate-semialdehyde dehydrogenase-phosphopantetheinyl transferase
218850	Tasor	-0.97918	0.050456	transcription activation suppressor
338467	Morc3	0.72359	0.05048	microrchidia 3
319565	Syne2	12274	0.050482	"spectrin repeat containing, nuclear envelope 2"
18036	Nfkbib	-11161	0.050502	"nuclear factor of kappa light polypeptide gene enhancer in B cells inhibitor, beta"
30877	Gnl3	-17216	0.050502	guanine nucleotide binding protein-like 3 (nucleolar)
81535	Sgpp1	0.94959	0.050707	sphingosine-1-phosphate phosphatase 1
100609	Nsun5	-0.69028	0.051295	"NOL1/NOP2/Sun domain family, member 5"
69608	Sec24d	-16539	0.051317	"Sec24 related gene family, member D (S. cerevisiae)"
16178	Il1r2	17916	0.051325	"interleukin 1 receptor, type II"
13244	Degs1	18418	0.051451	"delta(4)-desaturase, sphingolipid 1"
229474	Fhdc1	-27411	0.051576	FH2 domain containing 1
85305	Kars	-0.79856	0.05161	lysyl-tRNA synthetase
15115	Hars	-0.97602	0.051637	histidyl-tRNA synthetase
72107	Dscc1	-19885	0.051637	DNA replication and sister chromatid cohesion 1
233280	Nipa1	-15919	0.051706	non imprinted in Prader-Willi/Angelman syndrome 1 homolog (human)
70645	Oip5	-13946	0.051706	Opa interacting protein 5
66541	Immp1l	-14523	0.051708	IMP1 inner mitochondrial membrane peptidase-like (S. cerevisiae)
14797	Tle5	0.49237	0.051786	"TLE family member 5, transcriptional modulator"
213233	Tapbpl	-10674	0.051786	TAP binding protein-like
66361	Zfand1	-24725	0.051788	"zinc finger, AN1-type domain 1"
12454	Ccnk	-14289	0.051845	cyclin K
27756	Lsm2	-11212	0.052198	"LSM2 homolog, U6 small nuclear RNA and mRNA degradation associated"
11966	Atp6v1b2	0.74129	0.052254	"ATPase, H+ transporting, lysosomal V1 subunit B2"
106585	Ankrd12	0.81126	0.052254	ankyrin repeat domain 12
217011	Nle1	-19067	0.052287	notchless homolog 1
19159	Cyth3	-15744	0.052654	cytohesin 3
234577	Cpne2	0.72546	0.052823	copine II
19224	Ptgs1	0.92178	0.052889	prostaglandin-endoperoxide synthase 1
218772	Rarb	-18919	0.052889	"retinoic acid receptor, beta"
11305	Abca2	-10177	0.052903	"ATP-binding cassette, sub-family A (ABC1), member 2"
13043	Cttn	-19783	0.053112	cortactin
71159	4933416I08Rik	-20012	0.053153	RIKEN cDNA 4933416I08 gene
20556	Slfn2	18826	0.053264	schlafen 2
68728	Trp53inp2	29999	0.053264	transformation related protein 53 inducible nuclear protein 2
330096	Shisa3	-0.69008	0.053315	shisa family member 3
11783	Apaf1	0.917	0.053373	apoptotic peptidase activating factor 1
228980	Taf4	0.8315	0.053373	TATA-box binding protein associated factor 4
50917	Galns	0.83097	0.053509	galactosamine (N-acetyl)-6-sulfate sulfatase
64297	Gprc5b	-31104	0.053655	"G protein-coupled receptor, family C, group 5, member B"
67222	Srfbp1	-13222	0.053724	serum response factor binding protein 1
72462	Rrp1b	-11346	0.053806	ribosomal RNA processing 1 homolog B (S. cerevisiae)
103551	Epop	-2556	0.053811	elongin BC and polycomb repressive complex 2 associated protein
56075	Pdss1	-14525	0.053811	"prenyl (solanesyl) diphosphate synthase, subunit 1"
26961	Rpl8	-0.66866	0.053811	ribosomal protein L8
14544	Gda	0.82921	0.053811	guanine deaminase
214084	Slc18a2	-1156	0.053904	"solute carrier family 18 (vesicular monoamine), member 2"
74525	Fam234b	-20991	0.053952	"family with sequence similarity 234, member B"
98952	Fam102a	18351	0.054109	"family with sequence similarity 102, member A"
67281	Rpl37	-0.81415	0.054291	ribosomal protein L37
14886	Gtf2i	-0.75109	0.054423	general transcription factor II I
22247	Umps	-11281	0.054478	uridine monophosphate synthetase
14027	Evpl	-28127	0.055	envoplakin
68281	4930430F08Rik	-22866	0.055261	RIKEN cDNA 4930430F08 gene
65113	Ndfip1	13758	0.055311	Nedd4 family interacting protein 1
99887	Tlcd4	-26069	0.055545	TLC domain containing 4
78943	Ern1	-11691	0.055545	endoplasmic reticulum (ER) to nucleus signalling 1
13664	Eif1a	-15563	0.055767	eukaryotic translation initiation factor 1A
217721	Flvcr2	-23151	0.055872	feline leukemia virus subgroup C cellular receptor 2
209361	Taf3	-0.8121	0.055872	TATA-box binding protein associated factor 3
12453	Ccni	0.64799	0.055872	cyclin I
11423	Ache	-14826	0.055947	acetylcholinesterase
269536	Tex10	-12787	0.056007	testis expressed gene 10
70984	4931406C07Rik	-0.8545	0.05613	RIKEN cDNA 4931406C07 gene
223691	Eif3l	-0.80864	0.05651	"eukaryotic translation initiation factor 3, subunit L"
231646	Myo1h	0.42206	0.056514	myosin 1H
16004	Igf2r	0.82603	0.056514	insulin-like growth factor 2 receptor
66970	Ssbp2	-18586	0.056514	single-stranded DNA binding protein 2
67742	Samsn1	12335	0.057001	"SAM domain, SH3 domain and nuclear localization signals, 1"
263406	Plekhg3	0.88844	0.057042	"pleckstrin homology domain containing, family G (with RhoGef domain) member 3"
18018	Nfatc1	10566	0.057044	"nuclear factor of activated T cells, cytoplasmic, calcineurin dependent 1"
17716	mt-Nd1	-0.80358	0.057044	"NADH dehydrogenase 1, mitochondrial"
14693	Gnb2	10049	0.057045	"guanine nucleotide binding protein (G protein), beta 2"
13854	Epn1	-0.72219	0.057253	epsin 1
56722	Litaf	10769	0.058068	LPS-induced TN factor
26462	Txnrd2	-12858	0.058068	thioredoxin reductase 2
56380	Arid3b	12911	0.058068	AT rich interactive domain 3B (BRIGHT-like)
13361	Dhfr	-0.83125	0.058105	dihydrofolate reductase
66375	Dhrs7	2101	0.058455	dehydrogenase/reductase (SDR family) member 7
68644	Abhd14a	-28163	0.058463	abhydrolase domain containing 14A
211770	Trib1	15945	0.058474	tribbles pseudokinase 1
20650	Sntb2	12697	0.058708	"syntrophin, basic 2"
16174	Il18rap	21562	0.058719	interleukin 18 receptor accessory protein
15242	Hhex	11266	0.058821	hematopoietically expressed homeobox
237860	Ssh2	0.90462	0.059394	slingshot protein phosphatase 2
54613	St3gal6	-19591	0.059923	"ST3 beta-galactoside alpha-2,3-sialyltransferase 6"
14782	Gsr	0.79784	0.059923	glutathione reductase

## Sheet: Metamyelocyte vs Myelocyte
Entrez ID	Gene Name	logFC	padj	Name
17523	Mpo	-3901	1.6222e-11	myeloperoxidase
50701	Elane	-39691	1.681e-11	"elastase, neutrophil expressed"
19152	Prtn3	-35809	1.6658e-09	proteinase 3
68597	Ccdc167	1173	2.5204e-09	coiled-coil domain containing 167
18390	Oprm1	17243	8.6966e-09	"opioid receptor, mu 1"
13035	Ctsg	-44656	8.9524e-09	cathepsin G
319259	Bricd5	13192	3.0809e-08	BRICHOS domain containing 5
17395	Mmp9	24511	9.2067e-08	matrix metallopeptidase 9
381203	Slc22a20	23845	1.0403e-06	"solute carrier family 22 (organic anion transporter), member 20"
20054	Rps15	-13342	1.6882e-06	ribosomal protein S15
14461	Gata2	-40663	3.3668e-06	GATA binding protein 2
68487	Tmem140	13563	9.0976e-06	transmembrane protein 140
12567	Cdk4	-18419	1.4537e-05	cyclin-dependent kinase 4
64383	Sirt2	15395	1.6679e-05	sirtuin 2
50776	Polg2	17482	2.2731e-05	"polymerase (DNA directed), gamma 2, accessory subunit"
73833	Fam98c	14515	2.416e-05	"family with sequence similarity 98, member C"
17069	Ly6e	-32848	2.6058e-05	"lymphocyte antigen 6 complex, locus E"
269261	Rpl12	-1589	3.3864e-05	ribosomal protein L12
19951	Rpl32	-14873	3.3864e-05	ribosomal protein L32
56040	Rplp1	-19908	5.821e-05	"ribosomal protein, large, P1"
16785	Rpsa	-14129	6.091e-05	ribosomal protein SA
13629	Eef2	-11791	9.0572e-05	eukaryotic translation elongation factor 2
70730	6330409D20Rik	14112	9.0572e-05	RIKEN cDNA 6330409D20 gene
14694	Rack1	-16492	9.0572e-05	receptor for activated C kinase 1
67186	Rplp2	-17434	9.619e-05	"ribosomal protein, large P2"
67115	Rpl14	-18261	0.00010306	ribosomal protein L14
20091	Rps3a1	-15935	0.00012368	ribosomal protein S3A1
67160	Eef1g	-22445	0.0001307	eukaryotic translation elongation factor 1 gamma
18148	Npm1	-18696	0.00016735	nucleophosmin 1
19063	Ppt1	13793	0.00024341	palmitoyl-protein thioesterase 1
328580	Tubgcp6	11199	0.00032773	"tubulin, gamma complex associated protein 6"
65019	Rpl23	-14676	0.00032773	ribosomal protein L23
17231	Mcpt8	-4017	0.00033081	mast cell protease 8
66857	Plbd1	14295	0.00033081	phospholipase B domain containing 1
11858	Rnd2	-1688	0.00033081	Rho family GTPase 2
12317	Calr	-17395	0.00041416	calreticulin
69581	Rhou	1519	0.00045466	ras homolog family member U
66475	Rps23	-13034	0.00050891	ribosomal protein S23
21877	Tk1	12714	0.00053715	thymidine kinase 1
234839	Piezo1	13772	0.00053715	piezo-type mechanosensitive ion channel component 1
76355	Tgds	22501	0.00053715	"TDP-glucose 4,6-dehydratase"
19044	Ppox	0.95638	0.00053715	protoporphyrinogen oxidase
20116	Rps8	-12944	0.00073778	ribosomal protein S8
170741	Pilrb1	1263	0.00073778	paired immunoglobin-like type 2 receptor beta 1
68729	Trim37	15357	0.00081442	tripartite motif-containing 37
67427	Rps20	-15848	0.00090305	ribosomal protein S20
17119	Mxd1	1257	0.0010924	MAX dimerization protein 1
17394	Mmp8	22918	0.0011329	matrix metallopeptidase 8
12606	Cebpa	-20201	0.0013465	"CCAAT/enhancer binding protein (C/EBP), alpha"
78892	Crispld2	18306	0.0013602	cysteine-rich secretory protein LCCL domain containing 2
19718	Rfc2	-18507	0.0013857	replication factor C (activator 1) 2
67945	Rpl41	-13505	0.0013976	ribosomal protein L41
16151	Ikbkg	10753	0.0019965	inhibitor of kappaB kinase gamma
20103	Rps5	-13451	0.0019965	ribosomal protein S5
14680	Gnal	12886	0.002362	"guanine nucleotide binding protein, alpha stimulating, olfactory type"
72284	LTO1	-20421	0.0046116	ABCE maturation factor
20104	Rps6	-14286	0.0048536	ribosomal protein S6
12571	Cdk6	-19539	0.0048536	cyclin-dependent kinase 6
19280	Ptprs	-32669	0.0048536	"protein tyrosine phosphatase, receptor type, S"
67373	2210010C04Rik	-29402	0.0053431	RIKEN cDNA 2210010C04 gene
11928	Atp1a1	-14443	0.005471	"ATPase, Na+/K+ transporting, alpha 1 polypeptide"
57895	Ccdc126	21361	0.0056068	coiled-coil domain containing 126
100039672	Msmp	10231	0.0065433	"microseminoprotein, prostate associated"
13627	Eef1a1	-13122	0.0065433	eukaryotic translation elongation factor 1 alpha 1
17215	Mcm3	-14238	0.006755	minichromosome maintenance complex component 3
11837	Rplp0	-14268	0.0069233	"ribosomal protein, large, P0"
52443	Mrpl48	0.95378	0.0072302	mitochondrial ribosomal protein L48
219024	Pip4p1	-1856	0.0082843	"phosphatidylinositol-4,5-bisphosphate 4-phosphatase 1"
27364	Srr	-15634	0.0090954	serine racemase
19896	Rpl10a	-15912	0.0096826	ribosomal protein L10A
14087	Fanca	11365	1.66e-07	"Fanconi anemia, complementation group A"
234797	6430548M08Rik	12162	6.22e-06	RIKEN cDNA 6430548M08 gene
106582	Nrm	11827	0.00012558	nurim (nuclear envelope membrane protein)
67397	Erp29	-11581	0.00014023	endoplasmic reticulum protein 29
192156	Mvd	14275	0.00014023	mevalonate (diphospho) decarboxylase
71183	Clec12b	20301	0.00015684	"C-type lectin domain family 12, member B"
12873	Cpa3	-35466	0.00015684	"carboxypeptidase A3, mast cell"
20344	Selp	1373	0.00015684	"selectin, platelet"
268515	Bahcc1	-24391	0.00015789	BAH domain and coiled-coil containing 1
17219	Mcm6	-15845	0.00016846	minichromosome maintenance complex component 6
76448	Ppp1r18	0.85524	0.00016947	"protein phosphatase 1, regulatory subunit 18"
18572	Pdcd11	-19078	0.00017132	programmed cell death 11
12913	Creb3	0.95447	0.00017132	cAMP responsive element binding protein 3
229681	St7l	0.91916	0.00017219	suppression of tumorigenicity 7-like
26961	Rpl8	-12202	0.00018207	ribosomal protein L8
12489	Cd33	12672	0.00018449	CD33 antigen
72141	Adpgk	0.9807	0.00018988	ADP-dependent glucokinase
15481	Hspa8	-16315	0.00019377	heat shock protein 8
66058	Tmem176a	-20192	0.00019377	transmembrane protein 176A
27050	Rps3	-10889	0.00020274	ribosomal protein S3
66610	Abi3	10729	0.00021789	"ABI gene family, member 3"
24136	Zeb2	-20628	0.00021789	zinc finger E-box binding homeobox 2
21453	Tcof1	-14811	0.00023255	treacle ribosome biogenesis factor 1
107368	Pdzd8	0.81599	0.00023377	PDZ domain containing 8
104110	Adcy4	11361	0.00026044	adenylate cyclase 4
11501	Adam8	14791	0.00027443	a disintegrin and metallopeptidase domain 8
16952	Anxa1	0.86787	0.00027978	annexin A1
13542	Dvl1	12986	0.00029359	dishevelled segment polarity protein 1
235461	Mindy2	12297	0.00029359	MINDY lysine 48 deubiquitinase 2
71409	Fmnl2	17216	0.00029699	formin-like 2
15526	Hspa9	-17557	0.00030491	heat shock protein 9
207839	Galnt6	-33498	0.00033166	polypeptide N-acetylgalactosaminyltransferase 6
381933	Spef1l	13648	0.00033528	sperm flagellar 1 like
246707	Emilin2	-22684	0.00033614	elastin microfibril interfacer 2
16409	Itgam	11014	0.00033748	integrin alpha M
66078	Tsen34	0.9384	0.00033985	tRNA splicing endonuclease subunit 34
56527	Mast1	-14563	0.00036276	microtubule associated serine/threonine kinase 1
18793	Plaur	12195	0.00036828	"plasminogen activator, urokinase receptor"
17218	Mcm5	-10742	0.00038827	minichromosome maintenance complex component 5
14766	Adgrg1	-26969	0.0003985	adhesion G protein-coupled receptor G1
100039674	Gm10634	15325	0.0003985	predicted gene 10634
213002	Ifitm6	14039	0.00040302	interferon induced transmembrane protein 6
12398	Cbfa2t3	-24951	0.0004126	CBFA2/RUNX1 translocation partner 3
54399	Bet1l	0.8174	0.00041443	Bet1 golgi vesicular membrane trafficking protein like
66642	Ctnnbl1	14656	0.00047842	"catenin, beta like 1"
71870	Cfap45	13026	0.00048484	cilia and flagella associated protein 45
18969	Pola2	1232	0.000494	"polymerase (DNA directed), alpha 2"
19039	Lgals3bp	-35051	0.00052116	"lectin, galactoside-binding, soluble, 3 binding protein"
70598	Filip1	15411	0.00054759	filamin A interacting protein 1
216964	Trp53i13	-19175	0.00057408	transformation related protein 53 inducible protein 13
14761	Gpr27	38609	0.00057408	G protein-coupled receptor 27
108911	Rcc2	-10786	0.0005758	regulator of chromosome condensation 2
75735	Pank1	-40976	0.00057847	pantothenate kinase 1
12517	Cd72	-15237	0.00058645	CD72 antigen
17216	Mcm2	-13686	0.00059155	minichromosome maintenance complex component 2
237625	Pla2g3	17472	0.00059155	"phospholipase A2, group III"
18602	Padi4	10726	0.00060256	"peptidyl arginine deiminase, type IV"
19988	Rpl6	-10309	0.00064766	ribosomal protein L6
18140	Uhrf1	-11224	0.00068504	"ubiquitin-like, containing PHD and RING finger domains, 1"
11816	Apoe	-22698	0.00069045	apolipoprotein E
319195	Rpl17	-12579	0.00069223	ribosomal protein L17
231646	Myo1h	0.68275	0.00074244	myosin 1H
74281	Spatc1	17713	0.00075823	spermatogenesis and centriole associated 1
74762	Mdga1	-27899	0.00077205	MAM domain containing glycosylphosphatidylinositol anchor 1
20810	Srm	-38539	0.00078324	spermidine synthase
66775	Hacd4	-15773	0.00078943	3-hydroxyacyl-CoA dehydratase 4
12166	Bmpr1a	13608	0.00080541	"bone morphogenetic protein receptor, type 1A"
22070	Tpt1	-0.81827	0.000833	"tumor protein, translationally-controlled 1"
22323	Vasp	0.67556	0.00084558	vasodilator-stimulated phosphoprotein
226652	Arhgap30	0.74498	0.00086998	Rho GTPase activating protein 30
76809	Bri3bp	-25549	0.00088367	Bri3 binding protein
230101	Gba2	0.92409	0.00090799	glucosidase beta 2
67671	Rpl38	-15845	0.00091391	ribosomal protein L38
68038	Chid1	-24212	0.00095908	chitinase domain containing 1
116972	Fam57a	-15969	0.00095908	"family with sequence similarity 57, member A"
12369	Casp7	12278	0.00096357	caspase 7
11482	Acvrl1	18242	0.00098351	"activin A receptor, type II-like 1"
75691	Anks6	17784	0.0010293	ankyrin repeat and sterile alpha motif domain containing 6
68276	Toe1	11276	0.0010378	"target of EGR1, member 1 (nuclear)"
14972	H2-K1	-0.92412	0.0010433	"histocompatibility 2, K1, K region"
69719	Cad	-25783	0.0010605	"carbamoyl-phosphate synthetase 2, aspartate transcarbamylase, and dihydroorotase"
21825	Thbs1	19325	0.0010832	thrombospondin 1
546643	Ly6a2	0.89347	0.001121	"lymphocyte antigen 6 complex, locus A2"
67150	Rnf141	11352	0.001145	ring finger protein 141
216869	Arrb2	0.92195	0.001145	"arrestin, beta 2"
16865	Eif2d	11004	0.0011786	eukaryotic translation initiation factor 2D
170753	Zfp704	-17301	0.0011789	zinc finger protein 704
231004	Samd11	-1.04	0.0012281	sterile alpha motif domain containing 11
67891	Rpl4	-11138	0.0012424	ribosomal protein L4
17187	Max	10035	0.0012768	Max protein
320495	Ipcef1	11239	0.0012768	interaction protein for cytohesin exchange factors 1
235036	Ppan	-2094	0.00128	peter pan homolog
20501	Slc16a1	-25981	0.0013007	"solute carrier family 16 (monocarboxylic acid transporters), member 1"
233016	Blvrb	-25283	0.0013395	biliverdin reductase B (flavin reductase (NADPH))
20174	Ruvbl2	0.74212	0.0013395	RuvB-like protein 2
56095	Ftsj3	-17756	0.0014107	FtsJ RNA methyltransferase homolog 3 (E. coli)
22436	Xdh	0.9441	0.0014324	xanthine dehydrogenase
20977	Syp	16494	0.0014332	synaptophysin
55981	Pigb	0.91529	0.001477	"phosphatidylinositol glycan anchor biosynthesis, class B"
104759	Pld4	-29399	0.0015015	"phospholipase D family, member 4"
12444	Ccnd2	-26514	0.0015201	cyclin D2
57741	Noc2l	-17351	0.0015545	NOC2 like nucleolar associated transcriptional repressor
20514	Slc1a5	-1789	0.0015691	"solute carrier family 1 (neutral amino acid transporter), member 5"
12550	Cdh1	-36555	0.001606	cadherin 1
14862	Gstm1	-20685	0.0016855	"glutathione S-transferase, mu 1"
66940	Shisa5	-21082	0.0017387	shisa family member 5
26936	Mprip	-11112	0.0017747	myosin phosphatase Rho interacting protein
20492	Slbp	-10997	0.0018221	stem-loop binding protein
14289	Fpr2	22166	0.0018251	formyl peptide receptor 2
15254	Hint1	-14618	0.0018908	histidine triad nucleotide binding protein 1
67553	Gstcd	11093	0.0018908	"glutathione S-transferase, C-terminal domain containing"
71853	Pdia6	-17462	0.0018908	protein disulfide isomerase associated 6
212632	Iffo2	15927	0.0019239	intermediate filament family orphan 2
22057	Tob1	18887	0.0019414	transducer of ErbB-2.1
19944	Rpl29	-0.83906	0.001974	ribosomal protein L29
18733	Pirb	11081	0.0019897	paired Ig-like receptor B
546644	Ly6g	18103	0.0020262	"lymphocyte antigen 6 complex, locus G"
78753	Lipm	16832	0.0020262	"lipase, family member M"
57752	Tacc2	12714	0.0020368	"transforming, acidic coiled-coil containing protein 2"
12752	Cln3	14374	0.0020461	"ceroid lipofuscinosis, neuronal 3, juvenile (Batten, Spielmeyer-Vogt disease)"
100756	Usp30	-20568	0.0020587	ubiquitin specific peptidase 30
70951	Spata1	11192	0.0020587	spermatogenesis associated 1
231507	Plac8	-16656	0.002077	placenta-specific 8
12892	Cpox	-27015	0.002118	coproporphyrinogen oxidase
13113	Cyp3a13	20338	0.0021375	"cytochrome P450, family 3, subfamily a, polypeptide 13"
18514	Pbx1	13392	0.0021375	pre B cell leukemia homeobox 1
232371	C1rl	18254	0.0021375	"complement component 1, r subcomponent-like"
19934	Rpl22	-12961	0.0021938	ribosomal protein L22
100503879	Gm5901	10214	0.0022234	predicted gene 5901
105245	Txndc5	-19514	0.0022588	thioredoxin domain containing 5
12334	Capn2	-3443	0.0022588	calpain 2
64136	Sdf2l1	-22996	0.0022588	stromal cell-derived factor 2-like 1
77799	Sla2	0.62287	0.0022588	Src-like-adaptor 2
114674	Gtf2ird2	10087	0.002274	GTF2I repeat domain containing 2
70375	Ica1l	0.75788	0.0023636	islet cell autoantigen 1-like
16881	Lig1	-0.80094	0.0023964	"ligase I, DNA, ATP-dependent"
17390	Mmp2	1431	0.0024377	matrix metallopeptidase 2
14228	Fkbp4	-13528	0.002443	FK506 binding protein 4
69724	Rnaseh2a	-16382	0.002443	"ribonuclease H2, large subunit"
67027	Mkrn2	0.65423	0.0024893	"makorin, ring finger protein, 2"
216134	Pdxk	-3628	0.002568	"pyridoxal (pyridoxine, vitamin B6) kinase"
15361	Hmga1	-10746	0.0026374	high mobility group AT-hook 1
12864	Cox6c	0.94595	0.0026374	cytochrome c oxidase subunit 6C
101706	Numa1	0.78828	0.0026859	nuclear mitotic apparatus protein 1
21672	Prdx2	-24516	0.0028433	peroxiredoxin 2
100273	Osbpl9	0.74478	0.0028433	oxysterol binding protein-like 9
64294	Itm2c	-23151	0.0028795	integral membrane protein 2C
227683	Coq4	1096	0.0028803	coenzyme Q4
70572	Ipo5	-12616	0.0028803	importin 5
67863	Slc25a11	0.79597	0.0028803	"solute carrier family 25 (mitochondrial carrier oxoglutarate carrier), member 11"
68891	Cd177	0.75294	0.0028803	CD177 antigen
56200	Ddx21	-13268	0.0029025	DEAD (Asp-Glu-Ala-Asp) box polypeptide 21
17217	Mcm4	-11267	0.0030865	minichromosome maintenance complex component 4
100503670	Rpl5	-0.79008	0.0031963	ribosomal protein L5
70024	Mcm10	-18025	0.0032067	minichromosome maintenance 10 replication initiation factor
17716	mt-Nd1	-12535	0.003325	"NADH dehydrogenase 1, mitochondrial"
17906	Myl2	19784	0.0033397	"myosin, light polypeptide 2, regulatory, cardiac, slow"
72179	Fbxl2	0.82693	0.0033397	F-box and leucine-rich repeat protein 2
213391	Rassf4	-28128	0.0034271	Ras association (RalGDS/AF-6) domain family member 4
108671	Dnajc9	-13718	0.0034375	DnaJ heat shock protein family (Hsp40) member C9
21803	Tgfb1	-0.89534	0.0034844	"transforming growth factor, beta 1"
338523	Kdm7a	10617	0.0034866	lysine (K)-specific demethylase 7A
227695	Spout1	-14467	0.0034866	SPOUT domain containing methyltransferase 1
76646	Wdr38	-0.6876	0.0035389	WD repeat domain 38
20308	Ccl9	-37949	0.0035578	chemokine (C-C motif) ligand 9
14104	Fasn	-17779	0.0035643	fatty acid synthase
235040	Atg4d	0.81875	0.0036171	"autophagy related 4D, cysteine peptidase"
16882	Lig3	10782	0.0037524	"ligase III, DNA, ATP-dependent"
23959	Nt5e	31701	0.0037524	"5' nucleotidase, ecto"
241303	Fam78a	-18846	0.0037524	"family with sequence similarity 78, member A"
215474	Sec22c	0.9584	0.0038306	"SEC22 homolog C, vesicle trafficking protein"
18426	Ovol1	15741	0.0039643	ovo like zinc finger 1
207278	Fchsd2	15514	0.0039811	FCH and double SH3 domains 2
67871	Mrrf	10702	0.0041634	mitochondrial ribosome recycling factor
20655	Sod1	-12457	0.0042113	"superoxide dismutase 1, soluble"
20362	Septin8	-26096	0.0042133	septin 8
16195	Il6st	-31018	0.0042156	interleukin 6 signal transducer
18542	Pcolce	12016	0.0042417	procollagen C-endopeptidase enhancer protein
69790	Med30	17332	0.0044174	mediator complex subunit 30
20449	St8sia1	26707	0.0044267	"ST8 alpha-N-acetyl-neuraminide alpha-2,8-sialyltransferase 1"
16010	Igfbp4	-10907	0.0044963	insulin-like growth factor binding protein 4
15312	Hmgn1	-21315	0.0046802	high mobility group nucleosomal binding domain 1
76626	Msi2	-34805	0.004745	musashi RNA-binding protein 2
67248	Rpl39	-13702	0.0047836	ribosomal protein L39
54127	Rps28	-13361	0.0048078	ribosomal protein S28
216197	Ckap4	0.67531	0.0049504	cytoskeleton-associated protein 4
19981	Rpl37a	-11505	0.0050156	ribosomal protein L37a
71176	Fbxo24	1.18	0.0050777	F-box protein 24
77045	Bcl7a	-1983	0.005221	B cell CLL/lymphoma 7A
16994	Ltb	18158	0.005221	lymphotoxin B
211770	Trib1	17172	0.005221	tribbles pseudokinase 1
67399	Pdlim7	15329	0.0052602	PDZ and LIM domain 7
66375	Dhrs7	10449	0.0053719	dehydrogenase/reductase (SDR family) member 7
67097	Rps10	-10092	0.0053937	ribosomal protein S10
68842	Tulp4	-18089	0.0055267	tubby like protein 4
28126	Nop16	-25527	0.0055267	NOP16 nucleolar protein
17110	Lyz1	1777	0.0055267	lysozyme 1
240960	Dnah14	0.61455	0.0055581	"dynein, axonemal, heavy chain 14"
19205	Ptbp1	-0.96608	0.0056363	polypyrimidine tract binding protein 1
16421	Itgb7	-20378	0.0058372	integrin beta 7
16971	Lrp1	-21368	0.0058715	low density lipoprotein receptor-related protein 1
66494	Prelid1	0.76769	0.005884	PRELI domain containing 1
12831	Col5a1	21977	0.0058994	"collagen, type V, alpha 1"
331046	Tgm4	0.73252	0.0058994	transglutaminase 4 (prostate)
80914	Uck2	-16637	0.0059908	uridine-cytidine kinase 2
104444	Rexo2	-32355	0.006061	RNA exonuclease 2
70356	St13	-11647	0.0062438	suppression of tumorigenicity 13
240174	Thada	14275	0.0062549	thyroid adenoma associated
27370	Rps26	-1137	0.0062549	ribosomal protein S26
66725	Lrrk2	10789	0.0063173	leucine-rich repeat kinase 2
66317	Wdr61	-17767	0.0063204	WD repeat domain 61
18538	Pcna	-10549	0.0063449	proliferating cell nuclear antigen
26433	Plod3	0.7748	0.0063812	"procollagen-lysine, 2-oxoglutarate 5-dioxygenase 3"
113868	Acaa1a	0.74327	0.0066338	acetyl-Coenzyme A acyltransferase 1A
214058	Megf11	15627	0.0067836	multiple EGF-like-domains 11
16600	Klf4	-25384	0.0067836	Kruppel-like factor 4 (gut)
17938	Naca	-0.73965	0.006903	nascent polypeptide-associated complex alpha polypeptide
13835	Epha1	10149	0.0069416	Eph receptor A1
94212	Pag1	10322	0.0070131	phosphoprotein associated with glycosphingolipid microdomains 1
55949	Eef1b2	-1145	0.0072426	eukaryotic translation elongation factor 1 beta 2
13669	Eif3a	-0.5974	0.007307	"eukaryotic translation initiation factor 3, subunit A"
110391	Qdpr	-34553	0.0073583	quinoid dihydropteridine reductase
22321	Vars	-0.91105	0.0073583	valyl-tRNA synthetase
26451	Rpl27a	-11006	0.0074418	ribosomal protein L27A
225392	Rell2	11473	0.0075662	RELT-like 2
231474	Paqr3	0.75104	0.0075693	progestin and adipoQ receptor family member III
71336	Rbks	1828	0.0076357	ribokinase
21924	Tnnc1	16402	0.0076357	"troponin C, cardiac/slow skeletal"
54524	Syt6	23809	0.007697	synaptotagmin VI
107769	Tm6sf1	0.79859	0.007697	transmembrane 6 superfamily member 1
80287	Apobec3	-14045	0.0076975	"apolipoprotein B mRNA editing enzyme, catalytic polypeptide 3"
14155	Fem1b	-17161	0.0077712	fem 1 homolog b
67834	Idh3a	-21368	0.007897	isocitrate dehydrogenase 3 (NAD+) alpha
320116	Fndc9	0.72862	0.0079652	fibronectin type III domain containing 9
83945	Dnaja3	0.75173	0.0079831	DnaJ heat shock protein family (Hsp40) member A3
72310	Nkg7	-29959	0.0080312	natural killer cell group 7 sequence
27176	Rpl7a	-0.7113	0.0080374	ribosomal protein L7A
59014	Rrs1	-15239	0.008258	ribosome biogenesis regulator 1
11818	Apoh	-35565	0.0083007	apolipoprotein H
19267	Ptpre	0.80471	0.0083194	"protein tyrosine phosphatase, receptor type, E"
234407	Colgalt1	-15403	0.008341	collagen beta(1-O)galactosyltransferase 1
54563	Nup210	-0.92173	0.0083749	nucleoporin 210
17973	Nck1	10161	0.00842	non-catalytic region of tyrosine kinase adaptor protein 1
20527	Slc2a3	10268	0.0084683	"solute carrier family 2 (facilitated glucose transporter), member 3"
71994	Cnn3	-35475	0.008714	"calponin 3, acidic"
230721	Pabpc4	-16991	0.0088259	"poly(A) binding protein, cytoplasmic 4"
219158	Ccar2	0.88998	0.0088288	cell cycle activator and apoptosis regulator 2
14319	Fth1	-0.83535	0.0089459	ferritin heavy polypeptide 1
66898	Baiap2l1	19516	0.0089783	BAI1-associated protein 2-like 1
11946	Atp5a1	-0.79479	0.0089783	"ATP synthase, H+ transporting, mitochondrial F1 complex, alpha subunit 1"
13876	Erg	1125	0.0090426	ETS transcription factor
545812	Pilrb2	12855	0.0090689	paired immunoglobin-like type 2 receptor beta 2
231807	Map11	0.88753	0.0091569	microtubule associated protein 11
19025	Ctsa	-17596	0.0091678	cathepsin A
19074	Prg2	-28022	0.0094027	"proteoglycan 2, bone marrow"
14344	Fut2	15734	0.0095782	fucosyltransferase 2
320662	Casc1	0.66263	0.0096499	cancer susceptibility candidate 1
107508	Eprs	-12518	0.0098814	glutamyl-prolyl-tRNA synthetase
546049	Rps23rg1	-15306	0.010052	"ribosomal protein S23, retrogene 1"
243867	Fbxo46	0.91014	0.010052	F-box protein 46
21426	Tfec	-31823	0.010337	transcription factor EC
68303	Fam114a1	2182	0.010453	"family with sequence similarity 114, member A1"
13861	Epx	-2711	0.010622	eosinophil peroxidase
16534	Kcnn4	-20364	0.01076	"potassium intermediate/small conductance calcium-activated channel, subfamily N, member 4"
18750	Prkca	-37042	0.01076	"protein kinase C, alpha"
18458	Pabpc1	-11935	0.010957	"poly(A) binding protein, cytoplasmic 1"
73158	Larp1	-0.69332	0.010971	"La ribonucleoprotein domain family, member 1"
67636	Etfrf1	10607	0.011075	electron transfer flavoprotein regulatory factor 1
18550	Furin	0.69669	0.011309	furin (paired basic amino acid cleaving enzyme)
12465	Cct5	-0.97688	0.01134	"chaperonin containing Tcp1, subunit 5 (epsilon)"
381290	Atp2b4	-20245	0.011485	"ATPase, Ca++ transporting, plasma membrane 4"
74182	Gpcpd1	17929	0.011541	glycerophosphocholine phosphodiesterase 1
269529	Fbxo10	12577	0.011541	F-box protein 10
245195	Retnlg	11919	0.011565	resistin like gamma
73656	Ms4a6c	-25091	0.011565	"membrane-spanning 4-domains, subfamily A, member 6C"
223752	Gramd4	-21513	0.011754	GRAM domain containing 4
110074	Dut	-15946	0.011806	deoxyuridine triphosphatase
66489	Rpl35	-10537	0.011836	ribosomal protein L35
16069	Jchain	-20318	0.01185	immunoglobulin joining chain
15018	H2-Q7	-25089	0.01185	"histocompatibility 2, Q region locus 7"
73827	Tmem198b	-15715	0.012043	transmembrane protein 198b
14113	Fbl	-17309	0.012128	fibrillarin
55989	Nop58	-16298	0.012128	NOP58 ribonucleoprotein
13040	Ctss	-2171	0.012201	cathepsin S
84113	Ptov1	0.86767	0.012218	prostate tumor over expressed gene 1
18600	Padi2	-48839	0.012461	"peptidyl arginine deiminase, type II"
225913	Tkfc	11385	0.012461	"triokinase, FMN cyclase"
18407	Orm3	18818	0.01263	orosomucoid 3
73124	Golim4	0.77466	0.012645	golgi integral membrane protein 4
102633307	Gm31166	17417	0.012751	"predicted gene, 31166"
232933	Ccdc61	0.98456	0.013168	coiled-coil domain containing 61
16764	Aff3	-24239	0.013247	"AF4/FMR2 family, member 3"
14284	Fosl2	0.99084	0.013289	fos-like antigen 2
382073	Ccdc84	-0.68205	0.013306	coiled-coil domain containing 84
69129	Pex11g	12022	0.013361	peroxisomal biogenesis factor 11 gamma
231327	Ppat	-16373	0.013532	phosphoribosyl pyrophosphate amidotransferase
20588	Smarcc1	-10362	0.013532	"SWI/SNF related, matrix associated, actin dependent regulator of chromatin, subfamily c, member 1"
110954	Rpl10	-12444	0.013532	ribosomal protein L10
80719	Igsf6	0.95761	0.013593	"immunoglobulin superfamily, member 6"
68147	Gar1	-26984	0.01371	GAR1 ribonucleoprotein
74148	Cluh	-18684	0.013801	clustered mitochondria (cluA/CLU1) homolog
74766	Yipf2	-0.78291	0.013801	"Yip1 domain family, member 2"
68738	Acss1	-21875	0.013914	acyl-CoA synthetase short-chain family member 1
106512	Gpsm3	0.71176	0.013914	"G-protein signalling modulator 3 (AGS3-like, C. elegans)"
20302	Ccl3	-26967	0.013937	chemokine (C-C motif) ligand 3
75705	Eif4b	-0.68925	0.014196	eukaryotic translation initiation factor 4B
68385	Tlcd1	-0.5502	0.014305	TLC domain containing 1
18477	Prdx1	-2461	0.014358	peroxiredoxin 1
83383	Tfap4	-24139	0.014386	transcription factor AP4
12339	Capn7	11387	0.014388	calpain 7
12261	C1qbp	-20973	0.01439	"complement component 1, q subcomponent binding protein"
68032	Emc4	12425	0.014584	ER membrane protein complex subunit 4
54217	Rpl36	-0.85336	0.014584	ribosomal protein L36
15511	Hspa1b	-31046	0.014663	heat shock protein 1B
28000	Prpf19	-13906	0.014756	pre-mRNA processing factor 19
27367	Rpl3	-1346	0.014756	ribosomal protein L3
18432	Mybbp1a	-18766	0.014761	MYB binding protein (P160) 1a
12654	Chil1	11317	0.014869	chitinase-like 1
20935	Surf6	-16055	0.014911	surfeit gene 6
70351	Ppp4r1	0.97515	0.014911	"protein phosphatase 4, regulatory subunit 1"
17846	Commd1	0.89213	0.014911	COMM domain containing 1
12273	C5ar1	10857	0.014953	complement component 5a receptor 1
21807	Tsc22d1	-29845	0.015057	"TSC22 domain family, member 1"
17865	Mybl2	-13592	0.015092	myeloblastosis oncogene-like 2
71458	Bcor	-11773	0.015195	BCL6 interacting corepressor
18938	Ppp1r14b	-16154	0.015248	"protein phosphatase 1, regulatory inhibitor subunit 14B"
12925	Crip1	-24101	0.015262	cysteine-rich protein 1 (intestinal)
83771	Tas1r3	13618	0.015316	"taste receptor, type 1, member 3"
11906	Zfhx3	1837	0.015395	zinc finger homeobox 3
20558	Slfn4	18957	0.015439	schlafen 4
16401	Itga4	-12023	0.01568	integrin alpha 4
67134	Nop56	-1393	0.015717	NOP56 ribonucleoprotein
68015	Trap1	-17389	0.015989	TNF receptor-associated protein 1
170745	Xpnpep2	32475	0.016085	"X-prolyl aminopeptidase (aminopeptidase P) 2, membrane-bound"
74116	Pi16	0.81351	0.016105	peptidase inhibitor 16
15199	Hebp1	-2479	0.016189	heme binding protein 1
22153	Tubb4a	20532	0.016352	"tubulin, beta 4A class IVA"
107650	Pi4kb	0.78316	0.016416	phosphatidylinositol 4-kinase beta
193740	Hspa1a	-32688	0.016449	heat shock protein 1A
228839	Tgif2	11717	0.016548	TGFB-induced factor homeobox 2
100978	Nfxl1	-31278	0.016571	"nuclear transcription factor, X-box binding-like 1"
26415	Mapk13	10321	0.016723	mitogen-activated protein kinase 13
107094	Rrp12	-2456	0.016905	ribosomal RNA processing 12 homolog (S. cerevisiae)
16416	Itgb3	11631	0.016978	integrin beta 3
268465	Eme1	-0.57357	0.01706	essential meiotic structure-specific endonuclease 1
18220	Nucb1	-0.76559	0.017243	nucleobindin 1
14667	Gm2a	-24049	0.01732	GM2 ganglioside activator protein
269951	Idh2	-14689	0.017604	"isocitrate dehydrogenase 2 (NADP+), mitochondrial"
15284	Hlx	0.82794	0.017624	H2.0-like homeobox
381546	Ccdc24	-20369	0.018331	coiled-coil domain containing 24
17085	Ly9	-21426	0.018331	lymphocyte antigen 9
19073	Srgn	-29273	0.018344	serglycin
16149	Cd74	-18776	0.018497	"CD74 antigen (invariant polypeptide of major histocompatibility complex, class II antigen-associated)"
240334	Pcyox1l	-25384	0.018659	prenylcysteine oxidase 1 like
63955	Cables1	-22596	0.018957	CDK5 and Abl enzyme substrate 1
20917	Suclg2	-32381	0.018957	"succinate-Coenzyme A ligase, GDP-forming, beta subunit"
93691	Klf7	11487	0.018957	Kruppel-like factor 7 (ubiquitous)
11539	Adora1	20784	0.018957	adenosine A1 receptor
52815	Ldhd	0.65128	0.018957	lactate dehydrogenase D
208836	Fanci	0.58981	0.018957	"Fanconi anemia, complementation group I"
17076	Ly75	0.99033	0.018957	lymphocyte antigen 75
12518	Cd79a	1476	0.018986	CD79A antigen (immunoglobulin-associated alpha)
66870	Serbp1	-0.65392	0.019005	serpine1 mRNA binding protein 1
11749	Anxa6	-16444	0.019011	annexin A6
71323	Rassf8	-35028	0.019011	Ras association (RalGDS/AF-6) domain family (N-terminal) member 8
234549	Heatr3	-31974	0.019352	HEAT repeat containing 3
233805	Dcun1d3	1294	0.019466	"DCN1, defective in cullin neddylation 1, domain containing 3 (S. cerevisiae)"
18813	Pa2g4	-11326	0.019466	proliferation-associated 2G4
21677	Tead2	0.96957	0.019466	TEA domain family member 2
244745	Dpy19l1	-16197	0.019496	dpy-19-like 1 (C. elegans)
15482	Hspa1l	-0.92258	0.019867	heat shock protein 1-like
170460	Stard5	0.94257	0.019894	StAR-related lipid transfer (START) domain containing 5
20719	Serpinb6a	0.7798	0.020031	"serine (or cysteine) peptidase inhibitor, clade B, member 6a"
66656	Eef1d	-10411	0.020038	eukaryotic translation elongation factor 1 delta (guanine nucleotide exchange protein)
330096	Shisa3	0.84373	0.020038	shisa family member 3
246779	Il27	13813	0.020203	interleukin 27
14237	Foxd4	16682	0.020203	forkhead box D4
14058	F10	-14712	0.020252	coagulation factor X
17717	mt-Nd2	-11728	0.020421	"NADH dehydrogenase 2, mitochondrial"
11519	Add2	-23444	0.020548	adducin 2 (beta)
23972	Papss2	-27514	0.020548	3'-phosphoadenosine 5'-phosphosulfate synthase 2
72401	Slc43a1	-2334	0.020621	"solute carrier family 43, member 1"
108888	Atad3a	-21978	0.020923	"ATPase family, AAA domain containing 3A"
16852	Lgals1	-28273	0.021062	"lectin, galactose binding, soluble 1"
16181	Il1rn	25132	0.021092	interleukin 1 receptor antagonist
50932	Mink1	-15764	0.0211	misshapen-like kinase 1 (zebrafish)
107607	Nod1	12215	0.0211	nucleotide-binding oligomerization domain containing 1
210145	Irgc1	22056	0.021234	"immunity-related GTPase family, cinema 1"
23849	Klf6	0.91123	0.021243	Kruppel-like factor 6
267019	Rps15a	-11919	0.021249	ribosomal protein S15A
12304	Pdia4	-18307	0.021349	protein disulfide isomerase associated 4
140917	Dclre1b	10409	0.021426	DNA cross-link repair 1B
20250	Scd2	-14598	0.021513	stearoyl-Coenzyme A desaturase 2
240283	Dmxl1	12677	0.021513	Dmx-like 1
21945	Dedd	0.70432	0.021911	death effector domain-containing
12263	C2	-12759	0.021983	complement component 2 (within H-2S)
66595	Aste1	0.83832	0.022096	asteroid homolog 1
57748	Jmy	-22524	0.022178	junction-mediating and regulatory protein
17876	Myef2	-2838	0.022178	"myelin basic protein expression factor 2, repressor"
224481	Tfb1m	16477	0.022178	"transcription factor B1, mitochondrial"
381201	Ap5b1	10562	0.022187	"adaptor-related protein complex 5, beta 1 subunit"
73914	Irak3	0.90585	0.022209	interleukin-1 receptor-associated kinase 3
102644	Oaf	-32654	0.022227	out at first homolog
212937	Tifab	-19018	0.022227	"TRAF-interacting protein with forkhead-associated domain, family member B"
103784	Wdr92	-13138	0.022227	WD repeat domain 92
245688	Rbbp7	-0.92046	0.022274	"retinoblastoma binding protein 7, chromatin remodeling factor"
68209	Rnaseh2c	0.7398	0.022492	"ribonuclease H2, subunit C"
66481	Rps21	-1093	0.022675	ribosomal protein S21
74485	Lrrc71	0.70894	0.022836	leucine rich repeat containing 71
14961	H2-Ab1	-14012	0.022878	"histocompatibility 2, class II antigen A, beta 1"
73910	Arhgap18	-22619	0.023122	Rho GTPase activating protein 18
252837	Ackr4	12454	0.023184	atypical chemokine receptor 4
68728	Trp53inp2	16828	0.023184	transformation related protein 53 inducible nuclear protein 2
17319	Mif	-25557	0.023188	macrophage migration inhibitory factor (glycosylation-inhibiting factor)
19989	Rpl7	-0.86172	0.02375	ribosomal protein L7
16004	Igf2r	0.88987	0.02375	insulin-like growth factor 2 receptor
12349	Car2	-22841	0.024072	carbonic anhydrase 2
15516	Hsp90ab1	-11815	0.02408	"heat shock protein 90 alpha (cytosolic), class B member 1"
208643	Eif4g1	-0.70184	0.024109	"eukaryotic translation initiation factor 4, gamma 1"
56282	Mrpl12	-21213	0.024385	mitochondrial ribosomal protein L12
11518	Add1	0.6337	0.024385	adducin 1 (alpha)
20305	Ccl6	-19742	0.0244	chemokine (C-C motif) ligand 6
18196	Nsg1	12341	0.024426	neuron specific gene family member 1
11898	Ass1	-25382	0.024478	argininosuccinate synthetase 1
234683	Elmo3	13012	0.024478	engulfment and cell motility 3
217866	Cdc42bpb	-32342	0.024478	CDC42 binding protein kinase beta
20055	Rps16	-0.89827	0.024519	ribosomal protein S16
23917	Impdh1	-13868	0.024572	inosine monophosphate dehydrogenase 1
80904	Dtx3	-23503	0.024572	"deltex 3, E3 ubiquitin ligase"
14873	Gsto1	-17571	0.024572	glutathione S-transferase omega 1
107271	Yars	-21358	0.024596	tyrosyl-tRNA synthetase
107448	Unc5a	0.72435	0.024596	unc-5 netrin receptor A
23821	Bace1	0.68602	0.024596	beta-site APP cleaving enzyme 1
14314	Fstl1	27898	0.025001	follistatin-like 1
21673	Dntt	-2841	0.025605	"deoxynucleotidyltransferase, terminal"
56249	Actr8	-10492	0.025794	ARP8 actin-related protein 8
109658	Txlna	-0.80773	0.025794	taxilin alpha
544678	Cfap74	17614	0.026115	cilia and flagella associated protein 74
19727	Rfxank	-0.77637	0.026115	regulatory factor X-associated ankyrin-containing protein
17025	Alad	-30436	0.026357	"aminolevulinate, delta-, dehydratase"
11419	Asic1	0.77366	0.026357	acid-sensing (proton-gated) ion channel 1
76491	Abhd14b	-24532	0.026394	abhydrolase domain containing 14b
12870	Cp	0.95566	0.026462	ceruloplasmin
320208	Tmem91	-18189	0.026594	transmembrane protein 91
11444	Chrnb2	0.62942	0.026594	"cholinergic receptor, nicotinic, beta polypeptide 2 (neuronal)"
20677	Sox4	-24999	0.026898	SRY (sex determining region Y)-box 4
238377	Gpr68	17799	0.026906	G protein-coupled receptor 68
24056	Sh3bp5	0.82672	0.027224	SH3-domain binding protein 5 (BTK-associated)
238123	Cog5	0.79726	0.027577	component of oligomeric golgi complex 5
69178	Snx5	-13288	0.027838	sorting nexin 5
22123	Psmd3	-0.84557	0.027955	"proteasome (prosome, macropain) 26S subunit, non-ATPase, 3"
211548	Nomo1	-0.84851	0.027961	nodal modulator 1
11302	Aatk	12039	0.028273	apoptosis-associated tyrosine kinase
13482	Dpp4	-24789	0.02831	dipeptidylpeptidase 4
54153	Rasa4	-21664	0.028468	RAS p21 protein activator 4
13350	Dgat1	0.80432	0.028696	diacylglycerol O-acyltransferase 1
67177	Cdt1	-1009	0.028788	chromatin licensing and DNA replication factor 1
21938	Tnfrsf1b	-14527	0.028974	"tumor necrosis factor receptor superfamily, member 1b"
17476	Mpeg1	-13387	0.029318	macrophage expressed gene 1
54667	Atp8b2	-29465	0.029318	"ATPase, class I, type 8B, member 2"
227394	Slco4c1	11561	0.029395	"solute carrier organic anion transporter family, member 4C1"
59047	Pnkp	0.6933	0.029555	polynucleotide kinase 3'- phosphatase
110960	Tars	-15092	0.030062	threonyl-tRNA synthetase
14827	Pdia3	-0.84547	0.030062	protein disulfide isomerase associated 3
210741	Kcnk12	-2.7	0.030477	"potassium channel, subfamily K, member 12"
652925	Tmem243	10186	0.030534	"transmembrane protein 243, mitochondrial"
15505	Hsph1	-25081	0.030534	heat shock 105kDa/110kDa protein 1
15466	Hrh2	14068	0.030534	histamine receptor H2
67338	Rffl	0.85594	0.030822	ring finger and FYVE like domain containing protein
241764	L3mbtl1	20256	0.030824	L3MBTL1 histone methyl-lysine binding protein
52023	Pibf1	-0.81974	0.031062	progesterone immunomodulatory binding factor 1
26939	Polr3e	-23467	0.031123	polymerase (RNA) III (DNA directed) polypeptide E
15242	Hhex	10447	0.031257	hematopoietically expressed homeobox
66860	Tanc1	-14004	0.031257	"tetratricopeptide repeat, ankyrin repeat and coiled-coil containing 1"
66943	Slc66a2	14185	0.031404	solute carrier family 66 member 2
192187	Stab1	-12507	0.031471	stabilin 1
83382	Siglece	10726	0.031574	sialic acid binding Ig-like lectin E
217304	Cd300lb	11901	0.031574	CD300 molecule like family member B
237459	Cdk17	-0.86375	0.031574	cyclin-dependent kinase 17
328035	Fads6	19556	0.031824	"fatty acid desaturase domain family, member 6"
27041	G3bp1	-1026	0.032122	GTPase activating protein (SH3 domain) binding protein 1
104776	Aldh6a1	12561	0.032122	"aldehyde dehydrogenase family 6, subfamily A1"
23918	Impdh2	-13687	0.032354	inosine monophosphate dehydrogenase 2
22059	Trp53	-12929	0.032494	transformation related protein 53
68185	Coa4	20592	0.032825	cytochrome c oxidase assembly factor 4
14026	Evl	-21866	0.033167	Ena-vasodilator stimulated phosphoprotein
266690	Cyb5r4	0.76856	0.033167	cytochrome b5 reductase 4
76438	Rftn1	-23914	0.033369	raftlin lipid raft linker 1
67220	Plekho1	-23335	0.033488	"pleckstrin homology domain containing, family O member 1"
72151	Rfc5	0.68111	0.033565	replication factor C (activator 1) 5
71998	Slc25a35	-13404	0.03372	"solute carrier family 25, member 35"
100040766	Mroh2a	0.53114	0.03372	maestro heat-like repeat family member 2A
72515	Wdr43	-13139	0.033764	WD repeat domain 43
52163	Camk1	10735	0.034074	calcium/calmodulin-dependent protein kinase I
20491	Sla	0.78506	0.034225	src-like adaptor
14387	Gaa	-19911	0.034301	"glucosidase, alpha, acid"
15900	Irf8	-32574	0.034339	interferon regulatory factor 8
17064	Cd93	-11856	0.034488	CD93 antigen
66162	Bola2	0.78331	0.034488	bolA-like 2 (E. coli)
67489	Ap4b1	19329	0.035099	"adaptor-related protein complex AP-4, beta 1"
22368	Trpv2	-22647	0.035415	"transient receptor potential cation channel, subfamily V, member 2"
12000	Avpr2	0.75674	0.035415	arginine vasopressin receptor 2
11792	Apex1	-0.96276	0.035415	apurinic/apyrimidinic endonuclease 1
217340	Rnf157	-31482	0.035715	ring finger protein 157
217125	Samd14	-26233	0.035715	sterile alpha motif domain containing 14
67586	Ubxn11	0.58628	0.035715	UBX domain protein 11
105348	Golm1	0.81247	0.035715	golgi membrane protein 1
216119	Ybey	0.83516	0.035715	ybeY metallopeptidase
14534	Kat2a	-21737	0.035879	K(lysine) acetyltransferase 2A
78655	Eif3j1	0.6775	0.035879	"eukaryotic translation initiation factor 3, subunit J1"
108147	Atic	-13658	0.036544	5-aminoimidazole-4-carboxamide ribonucleotide formyltransferase/IMP cyclohydrolase
17869	Myc	-26395	0.036605	myelocytomatosis oncogene
268930	Pkmyt1	-0.96648	0.036624	"protein kinase, membrane associated tyrosine/threonine 1"
72931	Swi5	-17393	0.036785	SWI5 recombination repair homolog (yeast)
100088	Rcc1	-10994	0.037002	regulator of chromosome condensation 1
108037	Shmt2	-15536	0.037481	serine hydroxymethyltransferase 2 (mitochondrial)
72431	Ceacam18	14422	0.037481	carcinoembryonic antigen-related cell adhesion molecule 18
211550	Tifa	-13881	0.037481	TRAF-interacting protein with forkhead-associated domain
12462	Cct3	-13493	0.037501	"chaperonin containing Tcp1, subunit 3 (gamma)"
18597	Pdha1	0.81022	0.03751	pyruvate dehydrogenase E1 alpha 1
19358	Rad23a	-0.59299	0.03751	"RAD23 homolog A, nucleotide excision repair protein"
65972	Ifi30	-18208	0.037555	interferon gamma inducible protein 30
17250	Abcc1	-13125	0.037666	"ATP-binding cassette, sub-family C (CFTR/MRP), member 1"
110639	Prps2	-21491	0.037798	phosphoribosyl pyrophosphate synthetase 2
66844	Ormdl2	0.71231	0.037908	ORM1-like 2 (S. cerevisiae)
68436	Rpl34	-11784	0.038045	ribosomal protein L34
16565	Kif21b	0.8574	0.038045	kinesin family member 21B
78784	Celf3	15695	0.038134	"CUGBP, Elav-like family member 3"
20926	Supt6	0.51205	0.038341	"SPT6, histone chaperone and transcription elongation factor"
140570	Plxnb2	-21515	0.038374	plexin B2
268449	Rpl23a	-1071	0.038374	ribosomal protein L23A
11717	Ampd3	0.89407	0.038413	adenosine monophosphate deaminase 3
13057	Cyba	0.53908	0.038434	"cytochrome b-245, alpha polypeptide"
26569	Slc27a4	0.84118	0.038434	"solute carrier family 27 (fatty acid transporter), member 4"
338367	Myo1d	-1985	0.038813	myosin ID
242646	Tctex1d4	14239	0.038813	Tctex1 domain containing 4
18132	Notch4	12966	0.039105	notch 4
67213	Cmtm6	0.88795	0.039105	CKLF-like MARVEL transmembrane domain containing 6
54712	Plxnc1	0.88925	0.039195	plexin C1
20908	Stx3	-0.90681	0.039416	syntaxin 3
20638	Snrpb	-10055	0.039585	small nuclear ribonucleoprotein B
67088	Cand2	-0.89875	0.03977	cullin-associated and neddylation-dissociated 2 (putative)
17939	Naga	-19189	0.040114	"N-acetyl galactosaminidase, alpha"
20446	St6galnac2	-11829	0.040336	"ST6 (alpha-N-acetyl-neuraminyl-2,3-beta-galactosyl-1,3)-N-acetylgalactosaminide alpha-2,6-sialyltransferase 2"
329152	Hecw2	14418	0.040395	"HECT, C2 and WW domain containing E3 ubiquitin protein ligase 2"
69617	Pitrm1	-16693	0.040395	pitrilysin metallepetidase 1
54709	Eif3i	-14842	0.040395	"eukaryotic translation initiation factor 3, subunit I"
18802	Plcd4	0.58993	0.040395	"phospholipase C, delta 4"
104271	Tex15	20088	0.040616	testis expressed gene 15
74732	Stx11	0.87774	0.0407	syntaxin 11
14632	Gli1	0.91398	0.040797	GLI-Kruppel family member GLI1
80910	Gpr84	14778	0.040806	G protein-coupled receptor 84
74438	Clvs1	-10183	0.040853	clavesin 1
94242	Tinagl1	13474	0.040855	tubulointerstitial nephritis antigen-like 1
20598	Smpd2	0.98361	0.040897	"sphingomyelin phosphodiesterase 2, neutral"
407788	BC051142	27398	0.041123	cDNA sequence BC051142
76571	Styxl1	2738	0.041123	serine/threonine/tyrosine interacting-like 1
192950	Nacad	10077	0.041172	NAC alpha domain containing
72023	Cyb561d1	11186	0.041172	cytochrome b-561 domain containing 1
14190	Fgl2	-18401	0.041243	fibrinogen-like protein 2
229534	Pbxip1	0.79379	0.041287	pre B cell leukemia transcription factor interacting protein 1
67025	Rpl11	-0.64269	0.041291	ribosomal protein L11
13032	Ctsc	-19414	0.041444	cathepsin C
15277	Hk2	0.73523	0.041468	hexokinase 2
14460	Gata1	-1815	0.041537	GATA binding protein 1
74123	Foxp4	-11157	0.041631	forkhead box P4
11433	Acp5	-3132	0.041941	"acid phosphatase 5, tartrate resistant"
68031	Rnf146	-0.87908	0.041941	ring finger protein 146
67789	Dalrd3	-0.92037	0.041977	DALR anticodon binding domain containing 3
20355	Sema4f	20842	0.041983	"sema domain, immunoglobulin domain (Ig), TM domain, and short cytoplasmic domain"
230709	Zmpste24	12616	0.041987	"zinc metallopeptidase, STE24"
57916	Tnfrsf13b	-16732	0.042027	"tumor necrosis factor receptor superfamily, member 13b"
67223	Rrp15	-24517	0.042061	ribosomal RNA processing 15 homolog (S. cerevisiae)
217430	Pqlc3	13843	0.04217	PQ loop repeat containing
27404	Abca8b	-31298	0.042729	"ATP-binding cassette, sub-family A (ABC1), member 8b"
277414	Trp53i11	-30526	0.042845	transformation related protein 53 inducible protein 11
68606	Ppm1f	-13676	0.042845	protein phosphatase 1F (PP2C domain containing)
228788	Ccm2l	10683	0.042845	cerebral cavernous malformation 2-like
13518	Dst	-16495	0.042845	dystonin
21849	Trim28	-0.82647	0.042845	tripartite motif-containing 28
64292	Ptges	17659	0.043173	prostaglandin E synthase
68294	Mfsd10	-15105	0.043173	major facilitator superfamily domain containing 10
26428	Orc4	1014	0.043378	"origin recognition complex, subunit 4"
236312	Ifi209	-24416	0.043491	interferon activated gene 209
19217	Ptger2	15855	0.043525	prostaglandin E receptor 2 (subtype EP2)
18770	Pklr	-2341	0.043541	pyruvate kinase liver and red blood cell
74603	Cd200r3	-35416	0.043612	CD200 receptor 3
327978	Slfn5	-25648	0.043704	schlafen 5
117109	Pop5	10232	0.043704	"processing of precursor 5, ribonuclease P/MRP family (S. cerevisiae)"
16854	Lgals3	0.90223	0.043704	"lectin, galactose binding, soluble 3"
53356	Eif3g	-10185	0.043785	"eukaryotic translation initiation factor 3, subunit G"
99334	Zscan29	0.7708	0.043823	zinc finger SCAN domains 29
16973	Lrp5	-10342	0.04388	low density lipoprotein receptor-related protein 5
99712	Cept1	13879	0.04388	choline/ethanolaminephosphotransferase 1
17261	Mef2d	-10661	0.04388	myocyte enhancer factor 2D
72088	Ush1c	28511	0.044005	USH1 protein network component harmonin
17969	Ncf1	0.59112	0.044046	neutrophil cytosolic factor 1
19703	Renbp	14776	0.044275	renin binding protein
17685	Msh2	-20032	0.044346	mutS homolog 2
171171	Ntng2	10307	0.044346	netrin G2
14000	Drosha	-14403	0.044379	"drosha, ribonuclease type III"
230895	Vps13d	0.93363	0.044379	vacuolar protein sorting 13D
329702	Dcst2	11955	0.044384	DC-STAMP domain containing 2
68114	Pwwp3a	-13686	0.044505	"PWWP domain containing 3A, DNA repair factor"
76808	Rpl18a	-12314	0.044859	ribosomal protein L18A
20044	Rps14	-0.81632	0.045096	ribosomal protein S14
226691	Ifi207	-33025	0.045306	interferon activated gene 207
80859	Nfkbiz	1769	0.04539	"nuclear factor of kappa light polypeptide gene enhancer in B cells inhibitor, zeta"
20090	Rps29	-10977	0.04539	ribosomal protein S29
66772	Asb17	-22993	0.04539	ankyrin repeat and SOCS box-containing 17
20602	Ncor2	-1088	0.04539	nuclear receptor co-repressor 2
67549	Gpr89	-16297	0.045815	G protein-coupled receptor 89
268469	Zfp652	-12086	0.046035	zinc finger protein 652
244183	Trim30b	21017	0.046185	tripartite motif-containing 30B
20084	Rps18	-0.67609	0.046185	ribosomal protein S18
234825	Klhdc4	0.759	0.047234	kelch domain containing 4
73422	Prox2	1.54	0.047389	prospero homeobox 2
14067	F5	0.81095	0.047389	coagulation factor V
13200	Ddost	-0.92471	0.047447	dolichyl-di-phosphooligosaccharide-protein glycotransferase
12359	Cat	-14069	0.047582	catalase
269642	Nat8l	0.99078	0.047582	N-acetyltransferase 8-like
73212	3110082I17Rik	0.70828	0.047582	RIKEN cDNA 3110082I17 gene
67281	Rpl37	-0.95786	0.047766	ribosomal protein L37
14255	Flt3	-23799	0.04781	FMS-like tyrosine kinase 3
56392	Shoc2	10993	0.0479	"Shoc2, leucine rich repeat scaffold protein"
22224	Usp10	-18471	0.0482	ubiquitin specific peptidase 10
13244	Degs1	0.78809	0.048223	"delta(4)-desaturase, sphingolipid 1"
20317	Serpinf1	-24816	0.048422	"serine (or cysteine) peptidase inhibitor, clade F, member 1"
20911	Stxbp2	0.57649	0.048536	syntaxin binding protein 2
68170	B230118H07Rik	-19747	0.048765	RIKEN cDNA B230118H07 gene
11826	Aqp1	-1.91	0.048765	aquaporin 1
17975	Ncl	-0.7942	0.048765	nucleolin
17294	Mest	0.9239	0.048765	mesoderm specific transcript
18830	Pltp	-12106	0.048884	phospholipid transfer protein
12399	Runx3	-11665	0.048884	runt related transcription factor 3
76267	Fads1	-20315	0.048884	fatty acid desaturase 1
18747	Prkaca	-12661	0.048884	"protein kinase, cAMP dependent, catalytic, alpha"
54630	Prickle3	0.83313	0.048884	prickle planar cell polarity protein 3
70059	Degs2	-2103	0.04894	"delta(4)-desaturase, sphingolipid 2"
12164	Bmp8b	-0.83842	0.049113	bone morphogenetic protein 8b
16205	Gimap1	-23805	0.049294	"GTPase, IMAP family member 1"
320541	Slc35e2	0.90747	0.049294	"solute carrier family 35, member E2"
23882	Gadd45g	16787	0.049302	growth arrest and DNA-damage-inducible 45 gamma
74754	Dhcr24	-21588	0.049436	24-dehydrocholesterol reductase
69890	Zfp219	-17455	0.049436	zinc finger protein 219
67255	Zfp422	-17496	0.049456	zinc finger protein 422
74376	Myo18b	-3078	0.049595	myosin XVIIIb
194401	Mical3	-18408	0.049649	"microtubule associated monooxygenase, calponin and LIM domain containing 3"
231868	E130309D02Rik	-16089	0.04965	RIKEN cDNA E130309D02 gene
225651	Mppe1	0.73819	0.04965	metallophosphoesterase 1
338372	Map3k9	0.79396	0.04965	mitogen-activated protein kinase kinase kinase 9
19943	Rpl28	-0.88829	0.04965	ribosomal protein L28
193736	Zbtb12	-16058	0.050258	zinc finger and BTB domain containing 12
17711	mt-Cytb	-0.64761	0.050304	"cytochrome b, mitochondrial"
71619	Arl14	25945	0.050684	ADP-ribosylation factor-like 14
19367	Rad9a	0.47256	0.050741	RAD9 checkpoint clamp component A
235582	Glyctk	1943	0.050759	glycerate kinase
72057	Phf10	0.6418	0.050803	PHD finger protein 10
57340	Jph3	16074	0.050821	junctophilin 3
68952	Fam57b	0.55468	0.050883	"family with sequence similarity 57, member B"
74855	Fam228a	0.86285	0.051114	"family with sequence similarity 228, member A"
54683	Prdx5	0.5004	0.051228	peroxiredoxin 5
17155	Man1a	-18117	0.05124	"mannosidase 1, alpha"
67119	Ccdc159	12859	0.05124	coiled-coil domain containing 159
236539	Phgdh	-18882	0.051276	3-phosphoglycerate dehydrogenase
72058	Igsf5	14723	0.051276	"immunoglobulin superfamily, member 5"
68052	Rps13	-0.84213	0.051276	ribosomal protein S13
17330	Minpp1	-17098	0.051728	multiple inositol polyphosphate histidine phosphatase 1
72125	Amer2	23563	0.051731	APC membrane recruitment 2
24046	Scn11a	18945	0.051785	"sodium channel, voltage-gated, type XI, alpha"
78560	Adgra2	10633	0.051857	adhesion G protein-coupled receptor A2
11512	Adcy6	-28009	0.052309	adenylate cyclase 6
216971	Fam222b	0.92102	0.052342	"family with sequence similarity 222, member B"
16438	Itpr1	-14289	0.052741	"inositol 1,4,5-trisphosphate receptor 1"
12611	Cebpg	-12369	0.053359	"CCAAT/enhancer binding protein (C/EBP), gamma"
98878	Ehd4	-17092	0.053439	EH-domain containing 4
67580	Lrrc18	19717	0.053484	leucine rich repeat containing 18
330401	Tmcc1	0.65656	0.054389	transmembrane and coiled coil domains 1
93671	Cd163	-18232	0.054417	CD163 antigen
20115	Rps7	-13639	0.054417	ribosomal protein S7
18545	Pcp2	0.91547	0.054463	Purkinje cell protein 2 (L7)
12169	Bmx	1704	0.055079	BMX non-receptor tyrosine kinase
170625	Snx18	0.78653	0.0558	sorting nexin 18
233424	Tmc3	0.95344	0.056067	transmembrane channel-like gene family 3
68691	Kansl1l	11302	0.05622	KAT8 regulatory NSL complex subunit 1-like
21853	Timeless	-0.90446	0.056271	timeless circadian clock 1
19054	Ppp2r3d	0.86155	0.056358	"protein phosphatase 2 (formerly 2A), regulatory subunit B'', delta"
29806	Limd1	-16923	0.056491	LIM domains containing 1
245020	Slc35g2	13154	0.056498	"solute carrier family 35, member G2"
230082	Nol6	-17844	0.056664	nucleolar protein family 6 (RNA-associated)
21681	Alyref	-0.61359	0.056824	Aly/REF export factor
66377	Ndufc1	-29827	0.057129	NADH:ubiquinone oxidoreductase subunit C1
18792	Plau	11584	0.057256	"plasminogen activator, urokinase"
80890	Trim2	-24134	0.057429	tripartite motif-containing 2
20947	Swap70	-1318	0.057429	SWA-70 protein
224109	Nrros	-13888	0.057429	negative regulator of reactive oxygen species
12753	Clock	13347	0.057429	circadian locomotor output cycles kaput
66249	Pno1	-1962	0.057429	partner of NOB1 homolog
18701	Pigf	-15433	0.057429	"phosphatidylinositol glycan anchor biosynthesis, class F"
11689	Alox5	0.59128	0.057429	arachidonate 5-lipoxygenase
17082	Il1rl1	-20619	0.057429	interleukin 1 receptor-like 1
227541	Camk1d	-22208	0.057429	calcium/calmodulin-dependent protein kinase ID
227699	Nup188	-11073	0.057576	nucleoporin 188
67270	Mrpl42	-19605	0.057576	mitochondrial ribosomal protein L42
16178	Il1r2	13095	0.057983	"interleukin 1 receptor, type II"
231510	Gpat3	20775	0.057983	glycerol-3-phosphate acyltransferase 3
94090	Trim9	27146	0.058004	tripartite motif-containing 9
68166	Spire1	-23336	0.058039	spire type actin nucleation factor 1
16206	Lrig1	-25492	0.058039	leucine-rich repeats and immunoglobulin-like domains 1
58231	Stk4	0.52021	0.058238	serine/threonine kinase 4
264895	Acsf2	-29521	0.058532	acyl-CoA synthetase family member 2
13134	Dach1	0.87536	0.058776	dachshund family transcription factor 1
12346	Car1	-20261	0.059051	carbonic anhydrase 1
26411	Map4k1	-12544	0.059137	mitogen-activated protein kinase kinase kinase kinase 1
70546	Zdhhc2	0.70479	0.059965	"zinc finger, DHHC domain containing 2"

## Sheet: Metamyelocyte vs Band-segmented
Entrez ID	Gene Name	logFC	padj	Name
245195	Retnlg	5509	9.9244e-86	resistin like gamma
66610	Abi3	44286	1.8398e-79	"ABI gene family, member 3"
53612	Vti1b	46637	1.6828e-45	vesicle transport through interaction with t-SNAREs 1B
16477	Junb	36955	7.0435e-44	jun B proto-oncogene
17394	Mmp8	41222	2.2505e-32	matrix metallopeptidase 8
257632	Nod2	3.79	1.7657e-29	nucleotide-binding oligomerization domain containing 2
12765	Cxcr2	33365	1.1919e-26	chemokine (C-X-C motif) receptor 2
66168	Grina	30704	2.7806e-26	"glutamate receptor, ionotropic, N-methyl D-aspartate-associated protein 1 (glutamate binding)"
271849	Shc4	1877	5.9558e-25	"SHC (Src homology 2 domain containing) family, member 4"
11501	Adam8	29784	2.2331e-23	a disintegrin and metallopeptidase domain 8
14319	Fth1	25394	2.0451e-21	ferritin heavy polypeptide 1
14964	H2-D1	18938	6.3535e-21	"histocompatibility 2, D region locus 1"
17395	Mmp9	31353	3.0663e-19	matrix metallopeptidase 9
242960	Fbxl5	4243	1.4282e-18	F-box and leucine-rich repeat protein 5
52705	Krr1	29528	1.4058e-17	"KRR1, small subunit (SSU) processome component, homolog (yeast)"
70350	Basp1	4485	3.7035e-17	"brain abundant, membrane attached signal protein 1"
72125	Amer2	28768	1.0382e-14	APC membrane recruitment 2
17119	Mxd1	17729	2.2788e-14	MAX dimerization protein 1
21858	Timp2	33352	2.7073e-14	tissue inhibitor of metalloproteinase 2
55981	Pigb	20477	5.6091e-14	"phosphatidylinositol glycan anchor biosynthesis, class B"
234413	Zfp961	3975	5.9665e-14	zinc finger protein 961
66151	Prr13	25541	4.5047e-13	proline rich 13
12369	Casp7	23038	2.4498e-12	caspase 7
28240	Trpm2	36009	2.0827e-11	"transient receptor potential cation channel, subfamily M, member 2"
66530	Ubxn6	-18845	8.0035e-11	UBX domain protein 6
12986	Csf3r	21995	9.2169e-11	colony stimulating factor 3 receptor (granulocyte)
12306	Anxa2	17013	1.2684e-10	annexin A2
230654	Lrrc41	-21657	3.8335e-10	leucine rich repeat containing 41
234825	Klhdc4	19557	3.9699e-10	kelch domain containing 4
15547	Trmt2a	-19745	4.0447e-10	TRM2 tRNA methyltransferase 2A
14237	Foxd4	21596	5.2898e-10	forkhead box D4
72674	Adipor1	15658	1.6932e-09	adiponectin receptor 1
329152	Hecw2	30854	4.8667e-09	"HECT, C2 and WW domain containing E3 ubiquitin protein ligase 2"
246727	Oas3	39846	1.2371e-08	2'-5' oligoadenylate synthetase 3
20305	Ccl6	47255	1.2371e-08	chemokine (C-C motif) ligand 6
72656	Ints8	-27317	1.312e-08	integrator complex subunit 8
20568	Slpi	26783	2.1363e-08	secretory leukocyte peptidase inhibitor
20345	Selplg	28355	2.961e-08	"selectin, platelet (p-selectin) ligand"
18413	Osm	3066	2.9695e-08	oncostatin M
12608	Cebpb	24672	3.0903e-08	"CCAAT/enhancer binding protein (C/EBP), beta"
11492	Adam19	36213	3.0903e-08	a disintegrin and metallopeptidase domain 19 (meltrin beta)
98267	Stk17b	25125	3.229e-08	serine/threonine kinase 17b (apoptosis-inducing)
20343	Sell	2048	3.5056e-08	"selectin, lymphocyte"
217304	Cd300lb	25002	7.1394e-08	CD300 molecule like family member B
15007	H2-Q10	58037	7.5363e-08	"histocompatibility 2, Q region locus 10"
27221	Chaf1a	-29955	8.8138e-08	"chromatin assembly factor 1, subunit A (p150)"
23857	Dmtf1	27038	1.5526e-07	cyclin D binding myb-like transcription factor 1
18984	Por	21986	1.8638e-07	P450 (cytochrome) oxidoreductase
22695	Zfp36	20229	1.9029e-07	zinc finger protein 36
12530	Cdc25a	-22959	1.9929e-07	cell division cycle 25A
18602	Padi4	16514	3.297e-07	"peptidyl arginine deiminase, type IV"
246707	Emilin2	36739	3.4729e-07	elastin microfibril interfacer 2
216152	Plppr3	-13755	5.8014e-07	phospholipid phosphatase related 3
56077	Dgke	32609	7.3794e-07	"diacylglycerol kinase, epsilon"
67027	Mkrn2	11781	1.1603e-06	"makorin, ring finger protein, 2"
70730	6330409D20Rik	14276	1.2711e-06	RIKEN cDNA 6330409D20 gene
407243	Tmem189	22193	1.441e-06	transmembrane protein 189
217305	Cd300ld	58259	1.4473e-06	CD300 molecule like family member d
226982	Eif5b	-17036	1.4734e-06	eukaryotic translation initiation factor 5B
16881	Lig1	-22383	1.4734e-06	"ligase I, DNA, ATP-dependent"
21973	Top2a	-18081	2.4915e-06	topoisomerase (DNA) II alpha
67855	Asprv1	49493	2.5285e-06	"aspartic peptidase, retroviral-like 1"
20555	Slfn1	26861	2.8533e-06	schlafen 1
16176	Il1b	63529	2.947e-06	interleukin 1 beta
66940	Shisa5	34059	3.738e-06	shisa family member 5
230393	Focad	31563	3.7614e-06	focadhesin
68298	Ncapd2	-21542	4.084e-06	"non-SMC condensin I complex, subunit D2"
11628	Aicda	40239	4.3815e-06	activation-induced cytidine deaminase
66090	Ypel3	30394	6.0969e-06	yippee like 3
14761	Gpr27	32925	6.9451e-06	G protein-coupled receptor 27
12226	Btg1	23993	7.3188e-06	BTG anti-proliferation factor 1
17906	Myl2	27189	7.3226e-06	"myosin, light polypeptide 2, regulatory, cardiac, slow"
56193	Plek	22845	7.6559e-06	pleckstrin
17474	Clec4d	61673	8.5028e-06	"C-type lectin domain family 4, member d"
12523	Cd84	23373	8.7052e-06	CD84 antigen
19252	Dusp1	40193	8.9671e-06	dual specificity phosphatase 1
21810	Tgfbi	27984	9.4327e-06	"transforming growth factor, beta induced"
16478	Jund	1901	9.4327e-06	jun D proto-oncogene
216964	Trp53i13	29912	9.7418e-06	transformation related protein 53 inducible protein 13
21825	Thbs1	27771	9.7418e-06	thrombospondin 1
630146	Cd101	30854	1.2537e-05	CD101 antigen
80283	Abtb1	17783	1.4259e-05	ankyrin repeat and BTB (POZ) domain containing 1
19231	Ptma	-19295	2.1969e-05	prothymosin alpha
71876	Cenpu	22867	2.8254e-05	centromere protein U
80879	Slc16a3	16572	3.3498e-05	"solute carrier family 16 (monocarboxylic acid transporters), member 3"
94282	Sfxn5	34922	3.5784e-05	sideroflexin 5
27226	Pla2g7	56787	3.7188e-05	"phospholipase A2, group VII (platelet-activating factor acetylhydrolase, plasma)"
209707	Lcorl	-21723	3.7188e-05	ligand dependent nuclear receptor corepressor-like
66775	Hacd4	2452	4.5269e-05	3-hydroxyacyl-CoA dehydratase 4
20135	Rrm2	-29966	5.2735e-05	ribonucleotide reductase M2
70472	Atad2	-23481	5.2822e-05	"ATPase family, AAA domain containing 2"
54673	Sh3glb1	25279	5.2992e-05	SH3-domain GRB2-like B1 (endophilin)
19073	Srgn	34305	5.9324e-05	serglycin
277360	Prex1	19024	6.3065e-05	"phosphatidylinositol-3,4,5-trisphosphate-dependent Rac exchange factor 1"
19264	Ptprc	14666	7.9853e-05	"protein tyrosine phosphatase, receptor type, C"
326618	Tpm4	23789	8.216e-05	tropomyosin 4
17210	Mcl1	1781	8.9271e-05	myeloid cell leukemia sequence 1
17711	mt-Cytb	-18348	9.4497e-05	"cytochrome b, mitochondrial"
64383	Sirt2	13173	9.7305e-05	sirtuin 2
12182	Bst1	47838	0.00010676	bone marrow stromal cell antigen 1
22323	Vasp	10028	0.00011531	vasodilator-stimulated phosphoprotein
66290	Atp6v1g1	20618	0.00012126	"ATPase, H+ transporting, lysosomal V1 subunit G1"
23833	Cd52	16278	0.00013861	CD52 antigen
381203	Slc22a20	16184	0.0001427	"solute carrier family 22 (organic anion transporter), member 20"
17118	Marcks	19553	0.00016063	myristoylated alanine rich protein kinase C substrate
71567	Mcm9	-15069	0.00022476	minichromosome maintenance 9 homologous recombination repair factor
56619	Clec4e	37267	0.00026407	"C-type lectin domain family 4, member e"
13197	Gadd45a	19178	0.00027507	growth arrest and DNA-damage-inducible 45 alpha
242050	Igsf10	3088	0.00028651	"immunoglobulin superfamily, member 10"
70099	Smc4	-1458	0.00030932	structural maintenance of chromosomes 4
67702	Rnf149	3003	0.00032741	ring finger protein 149
170460	Stard5	10395	0.00034462	StAR-related lipid transfer (START) domain containing 5
15384	Hnrnpab	-14395	0.00034462	heterogeneous nuclear ribonucleoprotein A/B
18145	Npc1	12477	0.00036268	NPC intracellular cholesterol transporter 1
18826	Lcp1	13729	0.00036779	lymphocyte cytosolic protein 1
263406	Plekhg3	18034	0.00040903	"pleckstrin homology domain containing, family G (with RhoGef domain) member 3"
20354	Sema4d	21161	0.00044446	"sema domain, immunoglobulin domain (Ig), transmembrane domain (TM) and short cytoplasmic domain, (semaphorin) 4D"
229534	Pbxip1	14689	0.0004684	pre B cell leukemia transcription factor interacting protein 1
52443	Mrpl48	10004	0.00052005	mitochondrial ribosomal protein L48
68597	Ccdc167	0.8663	0.00052005	coiled-coil domain containing 167
16172	Il17ra	16392	0.00052259	interleukin 17 receptor A
67475	Ero1lb	26898	0.00052453	ERO1-like beta (S. cerevisiae)
12227	Btg2	19705	0.00052453	BTG anti-proliferation factor 2
27387	Sh2d3c	18219	0.00055438	SH2 domain containing 3C
12655	Chil3	-1051	0.00055761	chitinase-like 3
26893	Cops6	-17321	0.00058348	COP9 signalosome subunit 6
72621	Pdzd11	-20378	0.00068674	PDZ domain containing 11
56045	Samhd1	24185	0.00072724	"SAM domain and HD domain, 1"
66471	Anp32e	-20376	0.00072724	"acidic (leucine-rich) nuclear phosphoprotein 32 family, member E"
228139	P2rx3	-1696	0.00082132	"purinergic receptor P2X, ligand-gated ion channel, 3"
76355	Tgds	17057	0.00094519	"TDP-glucose 4,6-dehydratase"
72054	Cyp4f18	44073	0.0010802	"cytochrome P450, family 4, subfamily f, polypeptide 18"
13723	Emb	29535	0.0011048	embigin
52815	Ldhd	11702	0.0011225	lactate dehydrogenase D
21351	Taldo1	12727	0.0011342	transaldolase 1
74030	Rin2	29579	0.0011342	Ras and Rab interactor 2
68537	Mrpl13	-2608	0.0011675	mitochondrial ribosomal protein L13
17970	Ncf2	12051	0.0011811	neutrophil cytosolic factor 2
22368	Trpv2	40529	0.001214	"transient receptor potential cation channel, subfamily V, member 2"
12768	Ccr1	26439	0.001257	chemokine (C-C motif) receptor 1
20216	Acsm3	-1929	0.001257	acyl-CoA synthetase medium-chain family member 3
50911	Exosc9	-16353	0.001328	exosome component 9
17721	mt-Nd5	-19497	0.0014122	"NADH dehydrogenase 5, mitochondrial"
11465	Actg1	10013	0.0014366	"actin, gamma, cytoplasmic 1"
232975	Atp1a3	2077	0.0014792	"ATPase, Na+/K+ transporting, alpha 3 polypeptide"
171567	Nme7	-17817	0.0014792	NME/NM23 family member 7
12273	C5ar1	17379	0.0015258	complement component 5a receptor 1
56484	Foxo3	19443	0.0015428	forkhead box O3
238123	Cog5	14983	0.0015679	component of oligomeric golgi complex 5
13033	Ctsd	20336	0.0015679	cathepsin D
270152	Jaml	50244	0.0015793	junction adhesion molecule like
214685	Chadl	-15429	0.0016218	chondroadherin-like
435626	Rufy4	39936	0.0016315	RUN and FYVE domain containing 4
20527	Slc2a3	14886	0.001843	"solute carrier family 2 (facilitated glucose transporter), member 3"
14131	Fcgr3	18004	0.0019633	"Fc receptor, IgG, low affinity III"
19211	Pten	14991	0.0021933	phosphatase and tensin homolog
20133	Rrm1	-20082	0.002324	ribonucleotide reductase M1
12505	Cd44	11916	0.0024264	CD44 antigen
12489	Cd33	1485	0.0027708	CD33 antigen
50776	Polg2	13931	0.0028565	"polymerase (DNA directed), gamma 2, accessory subunit"
57752	Tacc2	-19541	0.0028565	"transforming, acidic coiled-coil containing protein 2"
23962	Oasl2	42325	0.0028997	2'-5' oligoadenylate synthetase-like 2
244183	Trim30b	30303	0.0033785	tripartite motif-containing 30B
108961	E2f8	-18757	0.0033964	E2F transcription factor 8
497652	Acd	-14305	0.0035102	adrenocortical dysplasia
109284	R3hdm4	1146	0.0036345	R3H domain containing 4
68098	Rchy1	1668	0.0036345	ring finger and CHY zinc finger domain containing 1
215257	Il1f9	42882	0.0042815	"interleukin 1 family, member 9"
14281	Fos	41941	0.0044043	FBJ osteosarcoma oncogene
107823	Nsd2	-19611	0.0044514	nuclear receptor binding SET domain protein 2
15186	Hdc	17562	0.0048111	histidine decarboxylase
18726	Lilra6	50332	0.0048556	"leukocyte immunoglobulin-like receptor, subfamily A (with TM domain), member 6"
13611	S1pr4	15199	0.0050177	sphingosine-1-phosphate receptor 4
98682	Mfsd6	20964	0.0050758	major facilitator superfamily domain containing 6
67434	Ankrd33b	37567	0.0054535	ankyrin repeat domain 33B
73833	Fam98c	12444	0.0055647	"family with sequence similarity 98, member C"
78412	Cyren	21092	0.0055647	cell cycle regulator of NHEJ
19246	Ptpn1	14976	0.0056859	"protein tyrosine phosphatase, non-receptor type 1"
16598	Klf2	18782	0.0057844	Kruppel-like factor 2 (lung)
16988	Lst1	1989	0.0061941	leukocyte specific transcript 1
22177	Tyrobp	14191	0.0066088	TYRO protein tyrosine kinase binding protein
213068	Tmem71	32387	0.0070868	transmembrane protein 71
229841	Cenpe	-21166	0.0070868	centromere protein E
56378	Arpc3	12084	0.0070868	"actin related protein 2/3 complex, subunit 3"
12193	Zfp36l2	13494	0.0079377	"zinc finger protein 36, C3H type-like 2"
18003	Nedd9	14702	0.0080387	"neural precursor cell expressed, developmentally down-regulated gene 9"
13401	Dmwd	30509	0.0083621	dystrophia myotonica-containing WD repeat motif
110606	Fntb	26282	0.008807	"farnesyltransferase, CAAX box, beta"
13007	Csrp1	-23198	0.008807	cysteine and glycine-rich protein 1
20200	S100a6	38831	0.0092397	S100 calcium binding protein A6 (calcyclin)
14134	Fcnb	-22836	0.0092397	ficolin B
11482	Acvrl1	19613	0.009707	"activin A receptor, type II-like 1"
69710	Arap1	16841	0.0097936	"ArfGAP with RhoGAP domain, ankyrin repeat and PH domain 1"
74281	Spatc1	50706	4.42e-56	spermatogenesis and centriole associated 1
57914	Crlf2	16626	9.53e-05	cytokine receptor-like factor 2
80751	Rnf34	-12415	0.00010158	ring finger protein 34
14284	Fosl2	12834	0.00010189	fos-like antigen 2
66929	Asf1b	-26285	0.00010265	anti-silencing function 1B histone chaperone
210126	Lpp	19477	0.00010582	LIM domain containing preferred translocation partner in lipoma
223776	Selenoo	-0.97412	0.00010601	selenoprotein O
18643	Pfn1	0.65855	0.00010679	profilin 1
80752	Fam20c	22611	0.00010813	"family with sequence similarity 20, member C"
227210	Ccnyl1	-19195	0.00011115	cyclin Y-like 1
23887	Ggt5	38844	0.00011701	gamma-glutamyltransferase 5
229279	Hnrnpa3	-1473	0.00011701	heterogeneous nuclear ribonucleoprotein A3
104479	Ccdc117	-17198	0.00012027	coiled-coil domain containing 117
108911	Rcc2	-14866	0.00012199	regulator of chromosome condensation 2
14538	Gcnt2	16378	0.00012277	"glucosaminyl (N-acetyl) transferase 2, I-branching enzyme"
29875	Iqgap1	11199	0.00012506	IQ motif containing GTPase activating protein 1
18538	Pcna	-22803	0.00012573	proliferating cell nuclear antigen
240832	Tor1aip2	0.81152	0.00013367	torsin A interacting protein 2
16181	Il1rn	25486	0.00014114	interleukin 1 receptor antagonist
107566	Arl2bp	16376	0.00014268	ADP-ribosylation factor-like 2 binding protein
17719	mt-Nd4	-18754	0.00014403	"NADH dehydrogenase 4, mitochondrial"
64008	Aqp9	34266	0.00014403	aquaporin 9
208836	Fanci	-0.83461	0.00014637	"Fanconi anemia, complementation group I"
214048	Larp1b	-1613	0.00014953	"La ribonucleoprotein domain family, member 1B"
54650	Sfmbt1	-25836	0.00014997	Scm-like with four mbt domains 1
60599	Trp53inp1	21564	0.00015836	transformation related protein 53 inducible nuclear protein 1
94245	Dtnbp1	16603	0.00015859	dystrobrevin binding protein 1
269582	Clspn	-21367	0.00016274	claspin
77113	Klhl2	26101	0.00016284	"kelch-like 2, Mayven"
70238	Rnf168	-27432	0.00016284	ring finger protein 168
17916	Myo1f	0.96049	0.00017566	myosin IF
12484	Cd24a	0.95779	0.00017566	CD24a antigen
14235	Foxm1	-18851	0.00019168	forkhead box M1
52563	Cdc23	-15119	0.00019674	CDC23 cell division cycle 23
20220	Sap18	-11921	0.00019674	Sin3-associated polypeptide 18
63913	Fam129a	11197	0.0002029	"family with sequence similarity 129, member A"
229699	Slc16a4	-28805	0.0002029	"solute carrier family 16 (monocarboxylic acid transporters), member 4"
192678	Rassf3	13197	0.0002029	Ras association (RalGDS/AF-6) domain family member 3
23959	Nt5e	23753	0.00020695	"5' nucleotidase, ecto"
20873	Plk4	-19796	0.00020843	polo like kinase 4
105837	Mtbp	-2752	0.00020843	"Mdm2, transformed 3T3 cell double minute p53 binding protein"
18140	Uhrf1	-15343	0.00020998	"ubiquitin-like, containing PHD and RING finger domains, 1"
16170	Il16	10276	0.00020998	interleukin 16
15163	Hcls1	10451	0.00021147	hematopoietic cell specific Lyn substrate 1
231646	Myo1h	0.70171	0.00021245	myosin 1H
12767	Cxcr4	11328	0.00021382	chemokine (C-X-C motif) receptor 4
67049	Pus3	-21009	0.00021724	pseudouridine synthase 3
66953	Cdca7	-15381	0.00022918	cell division cycle associated 7
107503	Atf5	-10329	0.00023029	activating transcription factor 5
16551	Kif11	-1.8	0.00023682	kinesin family member 11
56424	Stub1	-0.9578	0.00023849	STIP1 homology and U-Box containing protein 1
383103	Tvp23a	-10398	0.00023919	trans-golgi network vesicle protein 23A
106572	Rab31	12262	0.00024166	"RAB31, member RAS oncogene family"
232984	B3gnt8	0.94345	0.00024166	"UDP-GlcNAc:betaGal beta-1,3-N-acetylglucosaminyltransferase 8"
18129	Notch2	15767	0.00024283	notch 2
26569	Slc27a4	11805	0.00024337	"solute carrier family 27 (fatty acid transporter), member 4"
101966	D8Ertd738e	16082	0.00024552	"DNA segment, Chr 8, ERATO Doi 738, expressed"
70571	Tcerg1l	40468	0.00024552	transcription elongation regulator 1-like
16562	Kif1c	21183	0.00024862	kinesin family member 1C
433375	Creg1	17628	0.00024862	cellular repressor of E1A-stimulated genes 1
233489	Picalm	14407	0.00025014	phosphatidylinositol binding clathrin assembly protein
50849	Rnf10	0.92479	0.00025505	ring finger protein 10
54141	Spag5	-22615	0.00025933	sperm associated antigen 5
17776	Mast2	-2503	0.00026224	microtubule associated serine/threonine kinase 2
228836	Dlgap4	15678	0.00027206	DLG associated protein 4
12702	Socs3	44189	0.00028003	suppressor of cytokine signaling 3
408022	Primpol	-17279	0.00028628	primase and polymerase (DNA-directed)
75475	Oplah	12744	0.00030235	5-oxoprolinase (ATP-hydrolysing)
216799	Nlrp3	37725	0.00030235	"NLR family, pyrin domain containing 3"
18949	Pnn	-12155	0.00030473	pinin
23994	Dazap2	14025	0.00030748	DAZ associated protein 2
218973	Wdhd1	-27653	0.00031035	WD repeat and HMG-box DNA binding protein 1
381373	Sp9	14486	0.00033879	trans-acting transcription factor 9
21346	Tagln2	-14285	0.00034378	transgelin 2
71923	Borcs6	16837	0.00034461	BLOC-1 related complex subunit 6
19361	Rad51	-1216	0.00034461	RAD51 recombinase
98238	Lrrc59	-11958	0.00034729	leucine rich repeat containing 59
52276	Cdca8	-13617	0.00036534	cell division cycle associated 8
19895	Rpia	-15988	0.0003675	ribose 5-phosphate isomerase A
17691	Sik1	16988	0.0003675	salt inducible kinase 1
11674	Aldoa	0.91875	0.0003675	"aldolase A, fructose-bisphosphate"
193385	Ripor2	11465	0.00037165	RHO family interacting cell polarization regulator 2
20302	Ccl3	34244	0.00037165	chemokine (C-C motif) ligand 3
20021	Polr2c	18528	0.00037165	polymerase (RNA) II (DNA directed) polypeptide C
14211	Smc2	-14136	0.00037165	structural maintenance of chromosomes 2
52615	Suz12	-15647	0.00037165	SUZ12 polycomb repressive complex 2 subunit
16599	Klf3	13686	0.00037608	Kruppel-like factor 3 (basic)
75605	Kdm5b	19124	0.00037608	lysine (K)-specific demethylase 5B
74145	F13a1	26292	0.00039242	"coagulation factor XIII, A1 subunit"
231287	Atp10d	26691	0.00039908	"ATPase, class V, type 10D"
58217	Trem1	17422	0.00040373	triggering receptor expressed on myeloid cells 1
104252	Cdc42ep2	44099	0.00040496	CDC42 effector protein (Rho GTPase binding) 2
16869	Lhx1	42389	0.00040733	LIM homeobox protein 1
17216	Mcm2	-17886	0.00041223	minichromosome maintenance complex component 2
12609	Cebpd	0.82269	0.00041309	"CCAAT/enhancer binding protein (C/EBP), delta"
319651	Usp37	-1979	0.00042563	ubiquitin specific peptidase 37
100855	Tbc1d14	2283	0.00043188	"TBC1 domain family, member 14"
18707	Pik3cd	10547	0.00044825	"phosphatidylinositol-4,5-bisphosphate 3-kinase catalytic subunit delta"
22228	Ucp2	0.85359	0.00046086	"uncoupling protein 2 (mitochondrial, proton carrier)"
17215	Mcm3	-17999	0.00047207	minichromosome maintenance complex component 3
19348	Kif20a	-1063	0.00047311	kinesin family member 20A
75678	Ippk	-15348	0.00047635	"inositol 1,3,4,5,6-pentakisphosphate 2-kinase"
70999	Naa40	-2336	0.00048631	"N(alpha)-acetyltransferase 40, NatD catalytic subunit"
231832	Tmem184a	13701	0.00048658	transmembrane protein 184a
20195	S100a11	19455	0.00049872	S100 calcium binding protein A11
225160	Thoc1	-14375	0.00050297	THO complex 1
192657	Ell2	27166	0.0005049	elongation factor RNA polymerase II 2
17698	Msn	0.76005	0.00051535	moesin
227541	Camk1d	33181	0.00051792	calcium/calmodulin-dependent protein kinase ID
66078	Tsen34	0.86281	0.00052123	tRNA splicing endonuclease subunit 34
109019	Nabp1	23834	0.00053002	nucleic acid binding protein 1
71914	Antxr2	15895	0.00053231	anthrax toxin receptor 2
14727	Lilr4b	17531	0.00053231	"leukocyte immunoglobulin-like receptor, subfamily B, member 4B"
171504	Apobr	10937	0.00053271	apolipoprotein B receptor
109711	Actn1	12151	0.00055388	"actinin, alpha 1"
16211	Kpnb1	-10901	0.00056072	karyopherin (importin) beta 1
19303	Pxn	0.8063	0.00056143	paxillin
21946	Pglyrp1	0.90518	0.00056143	peptidoglycan recognition protein 1
69601	Dab2ip	17027	0.00057587	disabled 2 interacting protein
110208	Pgd	0.92866	0.00059557	phosphogluconate dehydrogenase
233040	Fbxo27	-25536	0.00059954	F-box protein 27
18642	Pfkm	-18548	0.0006127	"phosphofructokinase, muscle"
546644	Ly6g	16335	0.00061634	"lymphocyte antigen 6 complex, locus G"
228608	Smox	18331	0.00061692	spermine oxidase
226594	Rcsd1	0.79205	0.00061989	RCSD domain containing 1
215210	Tmem120a	28581	0.00062107	transmembrane protein 120A
226652	Arhgap30	0.71818	0.00063185	Rho GTPase activating protein 30
66109	Tspan13	34239	0.00063569	tetraspanin 13
76464	Knl1	-21501	0.00064305	kinetochore scaffold 1
58207	Slc43a3	-25226	0.00065512	"solute carrier family 43, member 3"
102103	Mtus1	0.93763	0.00067045	mitochondrial tumor suppressor 1
12495	Entpd1	1514	0.00067204	ectonucleoside triphosphate diphosphohydrolase 1
21928	Tnfaip2	0.99851	0.00067472	"tumor necrosis factor, alpha-induced protein 2"
110052	Dek	-15122	0.00069948	DEK oncogene (DNA binding)
215449	Rap1b	0.8621	0.00070356	RAS related protein 1b
19718	Rfc2	12787	0.00073491	replication factor C (activator 1) 2
237898	Usp32	19638	0.00074672	ubiquitin specific peptidase 32
78388	Mvp	20785	0.00076203	major vault protein
12236	Bub1b	-15792	0.00077217	"BUB1B, mitotic checkpoint serine/threonine kinase"
75786	Ckap5	-14954	0.00077217	cytoskeleton associated protein 5
52679	E2f7	-29739	0.00077346	E2F transcription factor 7
16365	Acod1	4401	0.00079103	aconitate decarboxylase 1
75456	Prps1l1	20217	0.00079139	phosphoribosyl pyrophosphate synthetase 1-like 1
66141	Ifitm3	16689	0.00079139	interferon induced transmembrane protein 3
17159	Man2b1	12662	0.00081348	"mannosidase 2, alpha B1"
20768	Sephs2	15073	0.00083514	selenophosphate synthetase 2
384009	Glipr2	10446	0.00083958	GLI pathogenesis-related 2
217578	Baz1a	-0.93938	0.00084309	bromodomain adjacent to zinc finger domain 1A
67869	Paip2	15625	0.00086662	polyadenylate-binding protein-interacting protein 2
217779	Lysmd1	15395	0.0008831	"LysM, putative peptidoglycan-binding, domain containing 1"
21853	Timeless	-23061	0.0008859	timeless circadian clock 1
21917	Tmpo	-0.95537	0.0009049	thymopoietin
13835	Epha1	11015	0.00093012	Eph receptor A1
225861	Snx32	-29257	0.00093532	sorting nexin 32
57778	Fmnl1	13953	0.00093532	formin-like 1
54138	Atxn10	1158	0.00093856	ataxin 10
104776	Aldh6a1	-19702	0.00094576	"aldehyde dehydrogenase family 6, subfamily A1"
52004	Cdk2ap2	10108	0.00095734	CDK2-associated protein 2
214854	Neurl3	21445	0.00097097	neuralized E3 ubiquitin protein ligase 3
16004	Igf2r	-12684	0.00098651	insulin-like growth factor 2 receptor
237459	Cdk17	1162	0.0009937	cyclin-dependent kinase 17
15191	Hdgf	-10052	0.00099486	heparin binding growth factor
544678	Cfap74	18865	0.0010132	cilia and flagella associated protein 74
19358	Rad23a	-0.94041	0.0010502	"RAD23 homolog A, nucleotide excision repair protein"
51886	Fubp1	-21755	0.0010553	far upstream element (FUSE) binding protein 1
19063	Ppt1	0.8396	0.0010553	palmitoyl-protein thioesterase 1
112419	Ifit1bl2	30696	0.0010564	interferon induced protein with tetratricopeptide repeats 1B like 2
13169	Dbnl	0.90127	0.0010823	drebrin-like
72119	Tpx2	-13086	0.001132	"TPX2, microtubule-associated"
230809	Pdik1l	-19529	0.001145	PDLIM1 interacting kinase 1 like
215280	Wipf1	10768	0.0011975	"WAS/WASL interacting protein family, member 1"
19346	Rab6a	10613	0.0011985	"RAB6A, member RAS oncogene family"
67465	Sf3a1	-14047	0.0011988	"splicing factor 3a, subunit 1"
13034	Ctse	22442	0.0012027	cathepsin E
15182	Hdac2	-19046	0.0012035	histone deacetylase 2
19156	Psap	14961	0.0012082	prosaposin
54445	Unc93b1	13692	0.0012362	"unc-93 homolog B1, TLR signaling regulator"
21937	Tnfrsf1a	12604	0.001242	"tumor necrosis factor receptor superfamily, member 1a"
12660	Chka	-16368	0.0012451	choline kinase alpha
20623	Snrk	12118	0.0012459	SNF related kinase
22436	Xdh	0.88344	0.001254	xanthine dehydrogenase
328830	A530064D06Rik	1945	0.0012577	RIKEN cDNA A530064D06 gene
269424	Jade1	-23068	0.0012583	jade family PHD finger 1
240047	Mmp25	11376	0.0012583	matrix metallopeptidase 25
70470	Rprd1b	13829	0.0012583	regulation of nuclear pre-mRNA domain containing 1B
107975	Pacs1	11051	0.0012584	phosphofurin acidic cluster sorting protein 1
12654	Chil1	0.76998	0.0012609	chitinase-like 1
229681	St7l	0.77551	0.0013029	suppression of tumorigenicity 7-like
18724	Pira11	34343	0.0013336	paired-Ig-like receptor A11
216445	Arhgap9	0.9151	0.0013396	Rho GTPase activating protein 9
70422	Ints2	-19727	0.0013419	integrator complex subunit 2
74777	Selenon	18893	0.0013613	selenoprotein N
19079	Prkab1	1273	0.0013625	"protein kinase, AMP-activated, beta 1 non-catalytic subunit"
20452	St8sia4	26688	0.0013632	"ST8 alpha-N-acetyl-neuraminide alpha-2,8-sialyltransferase 4"
59027	Nampt	15771	0.0013679	nicotinamide phosphoribosyltransferase
110312	Pmch	-15554	0.0013873	pro-melanin-concentrating hormone
12449	Ccnf	-19811	0.0013873	cyclin F
67443	Map1lc3b	17472	0.0013917	microtubule-associated protein 1 light chain 3 beta
19411	Rarg	25867	0.0013962	"retinoic acid receptor, gamma"
21335	Tacc3	-16913	0.0014479	"transforming, acidic coiled-coil containing protein 3"
18442	P2ry2	27073	0.0014886	"purinergic receptor P2Y, G-protein coupled 2"
18301	Fxyd5	24932	0.0015243	FXYD domain-containing ion transport regulator 5
69189	Mcemp1	1243	0.0015254	mast cell expressed membrane protein 1
320782	Tmem154	15104	0.0015414	transmembrane protein 154
320495	Ipcef1	0.99009	0.0015846	interaction protein for cytohesin exchange factors 1
27966	Rrp9	14035	0.0015972	"RRP9, small subunit (SSU) processome component, homolog (yeast)"
234311	Ddx60	2612	0.0015972	DEAD (Asp-Glu-Ala-Asp) box polypeptide 60
50527	Ero1l	-14906	0.0015972	ERO1-like (S. cerevisiae)
74838	Naa15	-18777	0.0016331	"N(alpha)-acetyltransferase 15, NatA auxiliary subunit"
106618	Wdr90	-27364	0.0016468	WD repeat domain 90
16010	Igfbp4	-14608	0.0016877	insulin-like growth factor binding protein 4
223693	Tmem184b	2151	0.0016877	transmembrane protein 184b
68292	Stt3b	-12945	0.0016898	"STT3, subunit of the oligosaccharyltransferase complex, homolog B (S. cerevisiae)"
22248	Unc119	11893	0.0016898	unc-119 lipid binding chaperone
269713	Clip2	23168	0.0017007	CAP-GLY domain containing linker protein 2
76905	Lrg1	10309	0.0017507	leucine-rich alpha-2-glycoprotein 1
14728	Lilrb4a	17065	0.0017541	"leukocyte immunoglobulin-like receptor, subfamily B, member 4A"
17874	Myd88	10293	0.0017644	myeloid differentiation primary response gene 88
329015	Atg2a	15019	0.0017831	autophagy related 2A
235627	Nbeal2	10764	0.0018864	neurobeachin-like 2
244668	Sipa1l2	15491	0.0019022	signal-induced proliferation-associated 1 like 2
71607	Snx20	14348	0.0019219	sorting nexin 20
259172	Mfrp	-36672	0.0019319	membrane frizzled-related protein
217344	Rhbdf2	14201	0.0019415	rhomboid 5 homolog 2
16194	Il6ra	16211	0.0019435	"interleukin 6 receptor, alpha"
382062	AB124611	11342	0.0019474	cDNA sequence AB124611
209737	Kif15	-15719	0.0019509	kinesin family member 15
107227	Macrod1	-1619	0.001953	mono-ADP ribosylhydrolase 1
27261	Dok3	0.93952	0.0019692	docking protein 3
16319	Incenp	-14224	0.0020568	inner centromere protein
16728	L1cam	24091	0.0020633	L1 cell adhesion molecule
71147	Oxsm	0.92692	0.0020633	"3-oxoacyl-ACP synthase, mitochondrial"
245126	Tarm1	30039	0.0020669	"T cell-interacting, activating receptor on myeloid cells 1"
20308	Ccl9	38427	0.0021088	chemokine (C-C motif) ligand 9
29876	Clic4	-17833	0.0021443	chloride intracellular channel 4 (mitochondrial)
23802	Amfr	12223	0.0021623	autocrine motility factor receptor
20588	Smarcc1	-17995	0.0021632	"SWI/SNF related, matrix associated, actin dependent regulator of chromatin, subfamily c, member 1"
12345	Capzb	0.75393	0.0021815	"capping protein (actin filament) muscle Z-line, beta"
74166	Tmem38a	36855	0.0022002	transmembrane protein 38A
11630	Crybg1	18225	0.0022854	crystallin beta-gamma domain containing 1
27981	Rsrp1	0.92457	0.0022854	arginine/serine rich protein 1
654795	Sdr39u1	0.85065	0.0023321	"short chain dehydrogenase/reductase family 39U, member 1"
13804	Endog	-13309	0.0024228	endonuclease G
56403	Syncrip	-15969	0.0024346	"synaptotagmin binding, cytoplasmic RNA interacting protein"
209387	Trim30d	35042	0.0024793	tripartite motif-containing 30D
94242	Tinagl1	15512	0.0025202	tubulointerstitial nephritis antigen-like 1
23999	Twf2	0.89161	0.0025386	twinfilin actin binding protein 2
14704	Gng3	-11534	0.0025598	"guanine nucleotide binding protein (G protein), gamma 3"
216198	Tcp11l2	14932	0.0026227	t-complex 11 (mouse) like 2
330188	Ccdc63	37386	0.0026431	coiled-coil domain containing 63
17219	Mcm6	-17668	0.0026486	minichromosome maintenance complex component 6
19253	Ptpn18	0.9255	0.0026486	"protein tyrosine phosphatase, non-receptor type 18"
66977	Nuf2	-20786	0.0026779	"NUF2, NDC80 kinetochore complex component"
52023	Pibf1	-15299	0.0026801	progesterone immunomodulatory binding factor 1
20977	Syp	14018	0.0026894	synaptophysin
235441	Usp3	15966	0.0026894	ubiquitin specific peptidase 3
22352	Vim	0.77701	0.0026999	vimentin
14289	Fpr2	16476	0.0027502	formyl peptide receptor 2
71207	Nudt4	0.90244	0.0027804	nudix (nucleoside diphosphate linked moiety X)-type motif 4
105841	Dennd3	1792	0.0028065	DENN/MADD domain containing 3
68048	Aen	19242	0.0028515	apoptosis enhancing nuclease
12983	Csf2rb	0.96864	0.0028675	"colony stimulating factor 2 receptor, beta, low-affinity (granulocyte-macrophage)"
18973	Pole	-24382	0.002907	"polymerase (DNA directed), epsilon"
11690	Alox5ap	10658	0.0029383	arachidonate 5-lipoxygenase activating protein
321006	Dcaf1	-1696	0.0029428	DDB1 and CUL4 associated factor 1
68743	Anln	-15822	0.0029432	"anillin, actin binding protein"
72440	Rhno1	-24624	0.0029951	RAD9-HUS1-RAD1 interacting nuclear orphan 1
320806	Gfm2	-10037	0.0030163	"G elongation factor, mitochondrial 2"
19652	Rbm3	-10295	0.0030642	"RNA binding motif (RNP1, RRM) protein 3"
217946	Cdca7l	-18254	0.0030661	cell division cycle associated 7 like
56212	Rhog	0.88266	0.0031288	ras homolog family member G
18971	Pold1	-18316	0.0031447	"polymerase (DNA directed), delta 1, catalytic subunit"
99889	Arfip1	38712	0.0031551	ADP-ribosylation factor interacting protein 1
18969	Pola2	0.96502	0.0031551	"polymerase (DNA directed), alpha 2"
71254	Naif1	-13234	0.0031613	nuclear apoptosis inducing factor 1
100859931	Gm20604	-10492	0.0031843	predicted gene 20604
50773	Nt5c	13876	0.0032001	"5',3'-nucleotidase, cytosolic"
80285	Parp9	0.9559	0.0032065	"poly (ADP-ribose) polymerase family, member 9"
72823	Pard3b	39506	0.0032084	par-3 family cell polarity regulator beta
71619	Arl14	24073	0.0032425	ADP-ribosylation factor-like 14
51869	Rif1	-23812	0.0032436	replication timing regulatory factor 1
54711	Plagl2	-15313	0.0032533	pleiomorphic adenoma gene-like 2
227929	Cytip	16052	0.0032539	cytohesin 1 interacting protein
11689	Alox5	0.769	0.0032539	arachidonate 5-lipoxygenase
26406	Map3k3	0.9975	0.0032539	mitogen-activated protein kinase kinase kinase 3
12217	Bsn	-13404	0.0032613	bassoon
18045	Nfyb	-15237	0.0033114	nuclear transcription factor-Y beta
53379	Hnrnpa2b1	-1233	0.003336	heterogeneous nuclear ribonucleoprotein A2/B1
15951	Ifi204	36603	0.003336	interferon activated gene 204
70719	Arhgap45	0.73504	0.0033397	Rho GTPase activating protein 45
16865	Eif2d	0.96194	0.0033397	eukaryotic translation initiation factor 2D
170728	Rtn4ip1	17694	0.0033897	reticulon 4 interacting protein 1
231532	Arhgap24	38616	0.0034379	Rho GTPase activating protein 24
77945	Rpgrip1	-0.61345	0.0034379	retinitis pigmentosa GTPase regulator interacting protein 1
208449	Sgms1	22771	0.003469	sphingomyelin synthase 1
75422	Mettl5	-0.97273	0.0034999	methyltransferase like 5
26934	Racgap1	-12491	0.0035287	Rac GTPase-activating protein 1
106512	Gpsm3	0.7566	0.0035287	"G-protein signalling modulator 3 (AGS3-like, C. elegans)"
329650	Med12l	29295	0.0035304	mediator complex subunit 12-like
12326	Camk4	-31152	0.0035479	calcium/calmodulin-dependent protein kinase IV
14191	Fgr	11885	0.0035483	"FGR proto-oncogene, Src family tyrosine kinase"
19205	Ptbp1	-12436	0.0035546	polypyrimidine tract binding protein 1
60411	Cenpk	-10205	0.0035847	centromere protein K
233071	Arhgap33	-34423	0.0036404	Rho GTPase activating protein 33
12189	Brca1	-25738	0.0036892	"breast cancer 1, early onset"
23849	Klf6	0.97945	0.0037377	Kruppel-like factor 6
75894	Adal	-22962	0.0037715	adenosine deaminase-like
50708	H1f2	1346	0.0039246	"H1.2 linker histone, cluster member"
12798	Cnn2	0.81731	0.0039437	calponin 2
23825	Banf1	-17826	0.0039595	BAF nuclear assembly factor 1
15040	H2-T23	13709	0.0039595	"histocompatibility 2, T region locus 23"
237038	Nox1	-15476	0.0040243	NADPH oxidase 1
67603	Dusp6	1922	0.0040772	dual specificity phosphatase 6
270084	Lpcat2	12829	0.0040929	lysophosphatidylcholine acyltransferase 2
16201	Ilf3	-21103	0.0041074	interleukin enhancer binding factor 3
70681	Abraxas1	-24968	0.0041816	BRCA1 A complex subunit
108735	Sft2d2	12811	0.0042086	SFT2 domain containing 2
16792	Laptm5	0.87948	0.0042086	lysosomal-associated protein transmembrane 5
12393	Runx2	1301	0.0042517	runt related transcription factor 2
192187	Stab1	15187	0.0042517	stabilin 1
20619	Snap23	12901	0.0042631	synaptosomal-associated protein 23
13478	Dpagt1	-28668	0.0042787	dolichyl-phosphate (UDP-N-acetylglucosamine) acetylglucosaminephosphotransferase 1 (GlcNAc-1-P transferase)
225115	Svil	0.96302	0.004307	supervillin
14373	G0s2	14344	0.004364	G0/G1 switch gene 2
16633	Klra2	34889	0.0044539	"killer cell lectin-like receptor, subfamily A, member 2"
234797	6430548M08Rik	0.78603	0.0045084	RIKEN cDNA 6430548M08 gene
22321	Vars	-11621	0.0046231	valyl-tRNA synthetase
207777	Tspoap1	-21164	0.0047157	TSPO associated protein 1
75234	Rnf19b	10388	0.0047607	ring finger protein 19B
244416	Ppp1r3b	19144	0.0047776	"protein phosphatase 1, regulatory subunit 3B"
208228	Mob3a	0.94787	0.0047956	MOB kinase activator 3A
15288	Hmbs	-20292	0.0048027	hydroxymethylbilane synthase
234135	Nsd3	0.86865	0.0048027	nuclear receptor binding SET domain protein 3
13806	Eno1	0.72135	0.0048155	"enolase 1, alpha non-neuron"
83431	Ndel1	15342	0.0048372	nudE neurodevelopment protein 1 like 1
67037	Pmf1	-23863	0.0048372	polyamine-modulated factor 1
77777	Ulbp1	-26623	0.0048386	UL16 binding protein 1
629499	Mroh8	-11668	0.0048386	maestro heat-like repeat family member 8
213002	Ifitm6	10798	0.0048895	interferon induced transmembrane protein 6
12827	Col4a2	33305	0.0049136	"collagen, type IV, alpha 2"
23834	Cdc6	-25339	0.0049377	cell division cycle 6
75216	Cep128	-14714	0.0049378	centrosomal protein 128
50887	Hmgn5	-15263	0.0049378	high-mobility group nucleosome binding domain 5
17476	Mpeg1	15413	0.0049413	macrophage expressed gene 1
17716	mt-Nd1	-14989	0.0049645	"NADH dehydrogenase 1, mitochondrial"
12192	Zfp36l1	31123	0.0049819	"zinc finger protein 36, C3H type-like 1"
15519	Hsp90aa1	-16614	0.0050166	"heat shock protein 90, alpha (cytosolic), class A member 1"
19224	Ptgs1	-13536	0.0050166	prostaglandin-endoperoxide synthase 1
210029	Metrnl	34171	0.0050166	"meteorin, glial cell differentiation regulator-like"
28075	Desi1	-18041	0.0050166	desumoylating isopeptidase 1
68275	Rpa1	-16264	0.0050166	replication protein A1
16993	Lta4h	-0.87953	0.0051487	leukotriene A4 hydrolase
216850	Kdm6b	11125	0.0051648	KDM1 lysine (K)-specific demethylase 6B
110265	Msra	10981	0.0051858	methionine sulfoxide reductase A
246787	Slc5a2	-10857	0.0051858	"solute carrier family 5 (sodium/glucose cotransporter), member 2"
20460	Stil	-25199	0.0051858	Scl/Tal1 interrupting locus
74840	Manf	-12743	0.0052261	mesencephalic astrocyte-derived neurotrophic factor
11950	Atp5pb	0.93154	0.0052261	ATP synthase peripheral stalk-membrane subunit b
21366	Slc6a6	1191	0.0052957	"solute carrier family 6 (neurotransmitter transporter, taurine), member 6"
22143	Tuba1b	-18583	0.0053673	"tubulin, alpha 1B"
20174	Ruvbl2	-0.64842	0.0053673	RuvB-like protein 2
18111	Nnat	15786	0.0053711	neuronatin
51788	H2az1	-0.98808	0.0053711	H2A.Z variant histone 1
20852	Stat6	1068	0.0053964	signal transducer and activator of transcription 6
215387	Ncaph	-1.87	0.0054448	"non-SMC condensin I complex, subunit H"
13660	Ehd1	0.94948	0.0054555	EH-domain containing 1
16331	Inpp5d	0.8497	0.0054555	inositol polyphosphate-5-phosphatase D
56398	Chp1	10382	0.005464	calcineurin-like EF hand protein 1
236266	Alms1	-32782	0.0055114	"ALMS1, centrosome and basal body associated"
232933	Ccdc61	-10641	0.0055203	coiled-coil domain containing 61
106504	Stk38	10343	0.0055309	serine/threonine kinase 38
78658	Ncapd3	-16677	0.0055309	"non-SMC condensin II complex, subunit D3"
338349	Cntln	-23114	0.0055309	"centlein, centrosomal protein"
70979	Fancd2os	-20243	0.0055372	Fancd2 opposite strand
53817	Ddx39b	-12742	0.0055448	DEAD (Asp-Glu-Ala-Asp) box polypeptide 39B
27360	Add3	0.87125	0.0055448	adducin 3 (gamma)
208643	Eif4g1	-0.9205	0.005547	"eukaryotic translation initiation factor 4, gamma 1"
12795	Plk3	24386	0.0056035	polo like kinase 3
13006	Smc3	-10962	0.0057237	structural maintenance of chromosomes 3
232201	Arhgap25	0.99764	0.0057237	Rho GTPase activating protein 25
12177	Bnip3l	12934	0.0058372	BCL2/adenovirus E1B interacting protein 3-like
68612	Ube2c	-1768	0.0059015	ubiquitin-conjugating enzyme E2C
14450	Gart	0.75569	0.0059029	phosphoribosylglycinamide formyltransferase
65102	Nif3l1	-0.81297	0.0060534	Ngg1 interacting factor 3-like 1 (S. pombe)
211770	Trib1	14749	0.006114	tribbles pseudokinase 1
56284	Mrpl19	-11581	0.006114	mitochondrial ribosomal protein L19
22129	Ttc3	-15695	0.0061255	tetratricopeptide repeat domain 3
12013	Bach1	12929	0.0061295	"BTB and CNC homology 1, basic leucine zipper transcription factor 1"
338355	Fkbp15	0.88708	0.0061555	FK506 binding protein 15
100503879	Gm5901	-0.92333	0.0061609	predicted gene 5901
15354	Hmgb3	-18284	0.0061796	high mobility group box 3
98415	Nucks1	-14064	0.0061796	nuclear casein kinase and cyclin-dependent kinase substrate 1
260409	Cdc42ep3	14517	0.0061875	CDC42 effector protein (Rho GTPase binding) 3
56070	Tcerg1	-16959	0.0062053	transcription elongation regulator 1 (CA150)
12517	Cd72	12571	0.0062598	CD72 antigen
68075	Lurap1	-1341	0.0062781	leucine rich adaptor protein 1
240084	Cchcr1	-23892	0.0062873	coiled-coil alpha-helical rod protein 1
231655	Oasl1	37907	0.0063422	2'-5' oligoadenylate synthetase-like 1
11536	Gpr182	16933	0.0063864	G protein-coupled receptor 182
227525	Dclre1c	-14099	0.0064239	DNA cross-link repair 1C
19769	Rit1	17096	0.0064325	Ras-like without CAAX 1
16414	Itgb2	10486	0.0064486	integrin beta 2
105988	Espl1	-23472	0.006492	"extra spindle pole bodies 1, separase"
27660	1700088E04Rik	-0.73223	0.006492	RIKEN cDNA 1700088E04 gene
58521	Eid1	14819	0.0065349	EP300 interacting inhibitor of differentiation 1
11931	Atp1b1	-22536	0.0065903	"ATPase, Na+/K+ transporting, beta 1 polypeptide"
207839	Galnt6	27585	0.0067457	polypeptide N-acetylgalactosaminyltransferase 6
51791	Rgs14	1078	0.0067636	regulator of G-protein signaling 14
214162	Kmt2a	-13582	0.0068172	lysine (K)-specific methyltransferase 2A
76843	Dtl	-23413	0.0069225	denticleless E3 ubiquitin protein ligase
12051	Bcl3	24015	0.0069347	B cell leukemia/lymphoma 3
18968	Pola1	-23284	0.0069447	"polymerase (DNA directed), alpha 1"
70823	Hmgxb4	-17982	0.0069572	HMG box domain containing 4
68943	Pink1	16871	0.0071797	PTEN induced putative kinase 1
353282	Sfmbt2	38509	0.0072154	Scm-like with four mbt domains 2
16498	Kcnab2	-0.84252	0.0072299	"potassium voltage-gated channel, shaker-related subfamily, beta member 2"
17717	mt-Nd2	-16821	0.0072572	"NADH dehydrogenase 2, mitochondrial"
71839	Osgin1	20523	0.0072872	oxidative stress induced growth inhibitor 1
80876	Ifitm2	12887	0.0072872	interferon induced transmembrane protein 2
233079	Ffar2	-11363	0.0072872	free fatty acid receptor 2
223739	5031439G07Rik	11781	0.0074019	RIKEN cDNA 5031439G07 gene
380916	Lrch1	15573	0.007435	leucine-rich repeats and calponin homology (CH) domain containing 1
107934	Celsr3	1779	0.0074945	"cadherin, EGF LAG seven-pass G-type receptor 3"
69745	Pold4	23066	0.0074964	"polymerase (DNA-directed), delta 4"
12704	Cit	-12229	0.0076367	citron
66330	1700020L24Rik	-10389	0.0076378	RIKEN cDNA 1700020L24 gene
66665	Msantd3	-16331	0.0076378	Myb/SANT-like DNA-binding domain containing 3
66965	Ctu2	-0.58114	0.0076967	cytosolic thiouridylase subunit 2
27354	Nbn	-32343	0.0077	nibrin
28114	Nsun2	-14355	0.0077323	NOL1/NOP2/Sun domain family member 2
117589	Asb7	15586	0.0077358	ankyrin repeat and SOCS box-containing 7
230709	Zmpste24	-0.80967	0.0077358	"zinc metallopeptidase, STE24"
66375	Dhrs7	0.91737	0.0079021	dehydrogenase/reductase (SDR family) member 7
245945	Rbm47	28687	0.0079126	RNA binding motif protein 47
110355	Grk2	0.58785	0.0079684	G protein-coupled receptor kinase 2
12874	Cpd	10954	0.0080643	carboxypeptidase D
67139	Mis12	-16486	0.0080848	MIS12 kinetochore complex component
78894	Aacs	12616	0.0080925	acetoacetyl-CoA synthetase
67775	Rtp4	33861	0.0080928	receptor transporter protein 4
110796	Tshz1	-19954	0.0081494	teashirt zinc finger family member 1
59090	Midn	0.88487	0.0081828	midnolin
67054	Paics	-16926	0.0082381	"phosphoribosylaminoimidazole carboxylase, phosphoribosylaminoribosylaminoimidazole, succinocarboxamide synthetase"
170737	Znrf1	0.88696	0.0082382	zinc and ring finger 1
110253	Triobp	0.89814	0.0082629	TRIO and F-actin binding protein
17904	Myl6	0.70199	0.0084361	"myosin, light polypeptide 6, alkali, smooth muscle and non-muscle"
71085	Arhgap19	-11288	0.0086194	Rho GTPase activating protein 19
56620	Clec4n	3842	0.0087249	"C-type lectin domain family 4, member n"
382034	Gse1	-11011	0.0089547	"genetic suppressor element 1, coiled-coil protein"
245877	Map7d1	0.95338	0.0090257	MAP7 domain containing 1
14567	Gdi1	0.91069	0.0090457	guanosine diphosphate (GDP) dissociation inhibitor 1
108000	Cenpf	-15119	0.0091381	centromere protein F
353328	Muc6	-15983	0.0092516	"mucin 6, gastric"
66615	Atg4b	-14814	0.0092516	"autophagy related 4B, cysteine peptidase"
232087	Mat2a	-11557	0.00926	"methionine adenosyltransferase II, alpha"
53893	Nudt5	-14253	0.0092626	nudix (nucleoside diphosphate linked moiety X)-type motif 5
13136	Cd55	22294	0.0092626	"CD55 molecule, decay accelerating factor for complement"
105171	Arrdc3	21815	0.0093568	arrestin domain containing 3
235040	Atg4d	-0.71884	0.009381	"autophagy related 4D, cysteine peptidase"
20963	Syk	0.76089	0.0096056	spleen tyrosine kinase
18081	Ninj1	21716	0.0096802	ninjurin 1
68379	Ciz1	-0.76871	0.0096802	CDKN1A interacting zinc finger protein 1
234258	Neil3	-19792	0.0097321	nei like 3 (E. coli)
20842	Stag1	-12941	0.0097321	stromal antigen 1
116873	Stim2	1231	0.0098561	stromal interaction molecule 2
19342	Rab4b	28615	0.0098583	"RAB4B, member RAS oncogene family"
19143	St14	21538	0.0098583	suppression of tumorigenicity 14 (colon carcinoma)
320472	Ppm1e	-24594	0.0098583	protein phosphatase 1E (PP2C domain containing)
72318	Cyth4	10465	0.0098583	cytohesin 4
108089	Rnf144a	0.88205	0.0098583	ring finger protein 144A
216161	Sbno2	0.84488	0.0098583	strawberry notch 2
19354	Rac2	0.62526	0.0098583	Rac family small GTPase 2
105855	Nckap1l	0.8604	0.0098583	NCK associated protein 1 like
110033	Kif22	-12868	0.0099104	kinesin family member 22
66468	Ska1	-33054	0.0099104	spindle and kinetochore associated complex subunit 1
320234	Ccdc66	-13982	0.0099275	coiled-coil domain containing 66
68097	Dynll2	-16472	0.0099835	dynein light chain LC8-type 2
381979	Brsk1	-22066	0.01001	BR serine/threonine kinase 1
66523	2810004N23Rik	-10214	0.01005	RIKEN cDNA 2810004N23 gene
66396	Ccdc82	-12802	0.010066	coiled-coil domain containing 82
16985	Lsp1	18977	0.010152	lymphocyte specific 1
70598	Filip1	10876	0.010158	filamin A interacting protein 1
15531	Ndst1	17996	0.010183	N-deacetylase/N-sulfotransferase (heparan glucosaminyl) 1
11555	Adrb2	16936	0.010302	"adrenergic receptor, beta 2"
233781	Xylt1	0.99259	0.010302	xylosyltransferase 1
14598	Ggt1	34733	0.010346	gamma-glutamyltransferase 1
432479	4930404N11Rik	-10329	0.010392	RIKEN cDNA 4930404N11 gene
69790	Med30	13656	0.010392	mediator complex subunit 30
231004	Samd11	-0.96101	0.010414	sterile alpha motif domain containing 11
67177	Cdt1	-16047	0.01049	chromatin licensing and DNA replication factor 1
66870	Serbp1	-0.74061	0.01049	serpine1 mRNA binding protein 1
60595	Actn4	-0.72419	0.010539	actinin alpha 4
11461	Actb	0.86722	0.010574	"actin, beta"
329908	Usp24	-15588	0.010601	ubiquitin specific peptidase 24
666938	Bend4	20721	0.010645	BEN domain containing 4
83984	Tssk6	-13447	0.010661	testis-specific serine kinase 6
67586	Ubxn11	0.63647	0.010677	UBX domain protein 11
110911	Cds2	0.85854	0.010722	CDP-diacylglycerol synthase (phosphatidate cytidylyltransferase) 2
14102	Fas	26397	0.010764	Fas (TNF receptor superfamily member 6)
20019	Polr1a	1202	0.010764	polymerase (RNA) I polypeptide A
68058	Chd1l	-2145	0.010764	chromodomain helicase DNA binding protein 1-like
270627	Taf1	-13543	0.010815	TATA-box binding protein associated factor 1
14469	Gbp2	35682	0.010973	guanylate binding protein 2
268373	Ppia	-10809	0.01099	peptidylprolyl isomerase A
21664	Phlda1	18541	0.011031	"pleckstrin homology like domain, family A, member 1"
13854	Epn1	0.98748	0.011057	epsin 1
231861	Tnrc18	0.75061	0.01121	trinucleotide repeat containing 18
15078	H3f3a	0.70214	0.01129	H3.3 histone A
382639	Zbtb42	20916	0.011424	zinc finger and BTB domain containing 42
77011	Ticrr	-20147	0.011424	TOPBP1-interacting checkpoint and replication regulator
16950	Loxl3	-0.79525	0.011424	lysyl oxidase-like 3
11987	Slc7a1	-2497	0.011495	"solute carrier family 7 (cationic amino acid transporter, y+ system), member 1"
13014	Cstb	25787	0.011522	cystatin B
70599	Itprid2	16101	0.011558	ITPR interacting domain containing 2
224273	Crybg3	-0.84013	0.011558	beta-gamma crystallin domain containing 3
319259	Bricd5	-0.55029	0.011579	BRICHOS domain containing 5
54354	Rassf5	0.90948	0.011599	Ras association (RalGDS/AF-6) domain family member 5
246746	Cd300lf	15174	0.01163	CD300 molecule like family member F
19881	Rom1	-19717	0.011642	rod outer segment membrane protein 1
52392	D1Ertd622e	15227	0.01166	"DNA segment, Chr 1, ERATO Doi 622, expressed"
17192	Mbd3	-10835	0.0117	methyl-CpG binding domain protein 3
100503915	Smpd5	23062	0.0117	sphingomyelin phosphodiesterase 5
112403	Dxo	-15062	0.011771	decapping exoribonuclease
18830	Pltp	13884	0.011773	phospholipid transfer protein
11852	Rhob	12203	0.011774	ras homolog family member B
105782	Scrib	-10745	0.011792	scribbled planar cell polarity
13629	Eef2	0.60379	0.011821	eukaryotic translation elongation factor 2
67263	Zswim6	22548	0.011939	zinc finger SWIM-type containing 6
109079	Sephs1	-15116	0.011969	selenophosphate synthetase 1
215114	Hip1	18842	0.011993	huntingtin interacting protein 1
18636	Cfp	19446	0.012127	complement factor properdin
71988	Esco2	-24744	0.012155	establishment of sister chromatid cohesion N-acetyltransferase 2
14293	Fpr1	35729	0.012179	formyl peptide receptor 1
230584	Yipf1	25942	0.012198	"Yip1 domain family, member 1"
77634	Snapc3	-12194	0.012199	"small nuclear RNA activating complex, polypeptide 3"
54396	Irgm2	20524	0.012206	immunity-related GTPase family M member 2
67742	Samsn1	13204	0.012242	"SAM domain, SH3 domain and nuclear localization signals, 1"
54161	Copg1	-11451	0.012263	"coatomer protein complex, subunit gamma 1"
209446	Tfe3	11726	0.012265	transcription factor E3
50930	Tnfsf14	14293	0.012265	"tumor necrosis factor (ligand) superfamily, member 14"
26931	Ppp2r5c	0.85558	0.012265	"protein phosphatase 2, regulatory subunit B', gamma"
100532	Rell1	14081	0.012267	RELT-like 1
19384	Ran	-13679	0.012308	"RAN, member RAS oncogene family"
11847	Arg2	16834	0.012349	arginase type II
381522	Ccdc180	26726	0.012349	coiled-coil domain containing 180
57257	Vav3	14801	0.012349	vav 3 oncogene
20926	Supt6	0.5563	0.012349	"SPT6, histone chaperone and transcription elongation factor"
74335	Xrcc3	-12441	0.012355	X-ray repair complementing defective repair in Chinese hamster cells 3
270198	Pfkfb4	10347	0.012362	"6-phosphofructo-2-kinase/fructose-2,6-biphosphatase 4"
19247	Ptpn11	-0.99822	0.012362	"protein tyrosine phosphatase, non-receptor type 11"
12355	Nr1i3	-0.67999	0.012419	"nuclear receptor subfamily 1, group I, member 3"
72612	Hpf1	-25621	0.012491	histone PARylation factor 1
20877	Aurkb	-15306	0.012535	aurora kinase B
210145	Irgc1	17318	0.012711	"immunity-related GTPase family, cinema 1"
218850	Tasor	-15748	0.012735	transcription activation suppressor
104009	Qsox1	1328	0.012735	quiescin Q6 sulfhydryl oxidase 1
12721	Coro1a	10646	0.012797	"coronin, actin binding protein 1A"
231803	Mepce	-10064	0.01286	methylphosphate capping enzyme
67841	Atg3	0.78938	0.01286	autophagy related 3
319513	Pced1a	-10816	0.012885	PC-esterase domain containing 1A
80985	Trim44	-15743	0.012919	tripartite motif-containing 44
18761	Prkcq	30553	0.012954	"protein kinase C, theta"
224617	Tbc1d24	-22867	0.013015	"TBC1 domain family, member 24"
56338	Txnip	16896	0.013042	thioredoxin interacting protein
80291	Rilpl2	10172	0.013099	Rab interacting lysosomal protein-like 2
319236	Trim12c	14965	0.013176	tripartite motif-containing 12C
18128	Notch1	0.87607	0.013239	notch 1
70791	Hars2	-0.8451	0.013239	histidyl-tRNA synthetase 2
12534	Cdk1	-15571	0.013273	cyclin-dependent kinase 1
320209	Ddx11	-24012	0.013283	DEAD/H (Asp-Glu-Ala-Asp/His) box helicase 11
232334	Vgll4	10409	0.013283	vestigial like family member 4
15201	Hells	-24741	0.013306	"helicase, lymphoid specific"
68134	Upf3b	-17145	0.013306	UPF3 regulator of nonsense transcripts homolog B (yeast)
21818	Tgm3	36438	0.013306	"transglutaminase 3, E polypeptide"
16889	Lipa	23878	0.013373	lysosomal acid lipase A
140483	Hnmt	3369	0.013426	histamine N-methyltransferase
69860	Eif1ad	-16562	0.013491	eukaryotic translation initiation factor 1A domain containing
20419	Shcbp1	-24203	0.013595	Shc SH2-domain binding protein 1
65945	Clstn1	1535	0.013633	calsyntenin 1
52668	Ifi27	18415	0.013796	"interferon, alpha-inducible protein 27"
12453	Ccni	0.75647	0.013796	cyclin I
654470	Tctn1	-0.79499	0.013887	tectonic family member 1
213673	9530068E07Rik	0.88837	0.013897	RIKEN cDNA 9530068E07 gene
225392	Rell2	0.98951	0.013993	RELT-like 2
68212	Tmbim4	-15286	0.014029	transmembrane BAX inhibitor motif containing 4
17069	Ly6e	16725	0.014159	"lymphocyte antigen 6 complex, locus E"
74764	Klc4	17349	0.014222	kinesin light chain 4
67488	Calcoco1	17347	0.01455	calcium binding and coiled coil domain 1
71790	Anxa9	12473	0.01455	annexin A9
13430	Dnm2	0.58035	0.014615	dynamin 2
12235	Bub1	-22874	0.014679	"BUB1, mitotic checkpoint serine/threonine kinase"
100502766	Kifc1	-16954	0.015076	kinesin family member C1
69256	Zfp397	-13493	0.015084	zinc finger protein 397
241447	Cers6	11361	0.015174	ceramide synthase 6
74136	Sec14l1	0.99038	0.015174	SEC14-like lipid binding 1
329416	Nostrin	-22413	0.015361	nitric oxide synthase trafficker
52024	Ankrd22	16857	0.015422	ankyrin repeat domain 22
67809	Rmdn3	-25802	0.015587	regulator of microtubule dynamics 3
66725	Lrrk2	0.90012	0.015621	leucine-rich repeat kinase 2
228482	Arhgap11a	-10846	0.015764	Rho GTPase activating protein 11A
14678	Gnai2	0.85733	0.015865	"guanine nucleotide binding protein (G protein), alpha inhibiting 2"
19139	Prps1	-27191	0.015951	phosphoribosyl pyrophosphate synthetase 1
22190	Ubc	12009	0.015951	ubiquitin C
227659	Slc2a6	43022	0.015979	"solute carrier family 2 (facilitated glucose transporter), member 6"
56752	Aldh9a1	-17938	0.016036	"aldehyde dehydrogenase 9, subfamily A1"
54613	St3gal6	29074	0.016041	"ST3 beta-galactoside alpha-2,3-sialyltransferase 6"
68026	Pclaf	-1224	0.016118	PCNA clamp associated factor
77087	Ankrd11	0.7479	0.016118	ankyrin repeat domain 11
19650	Rbl1	-14504	0.016165	RB transcriptional corepressor like 1
20851	Stat5b	0.9269	0.016166	signal transducer and activator of transcription 5B
59044	Rnf130	0.87307	0.016285	ring finger protein 130
14127	Fcer1g	10468	0.016298	"Fc receptor, IgE, high affinity I, gamma polypeptide"
56716	Mlst8	-10817	0.016494	"MTOR associated protein, LST8 homolog (S. cerevisiae)"
99382	Abtb2	17893	0.016609	ankyrin repeat and BTB (POZ) domain containing 2
11749	Anxa6	16491	0.01666	annexin A6
13555	E2f1	-17486	0.016685	E2F transcription factor 1
70699	Nup205	-18202	0.0167	nucleoporin 205
13010	Cst3	0.95979	0.016702	cystatin C
21813	Tgfbr2	1591	0.016724	"transforming growth factor, beta receptor II"
29858	Pmm1	-30327	0.016731	phosphomannomutase 1
237928	Phospho1	52171	0.016781	"phosphatase, orphan 1"
102339	Cog4	-0.98457	0.016796	component of oligomeric golgi complex 4
12752	Cln3	11199	0.016883	"ceroid lipofuscinosis, neuronal 3, juvenile (Batten, Spielmeyer-Vogt disease)"
66420	Polr2e	13792	0.016996	polymerase (RNA) II (DNA directed) polypeptide E
12544	Cdc45	-16148	0.017051	cell division cycle 45
224530	Acat3	-0.81985	0.017063	acetyl-Coenzyme A acetyltransferase 3
30955	Pik3cg	0.9355	0.017324	"phosphatidylinositol-4,5-bisphosphate 3-kinase catalytic subunit gamma"
56738	Mocs1	14188	0.017364	molybdenum cofactor synthesis 1
70439	Taf15	-0.91524	0.017364	TATA-box binding protein associated factor 15
67041	Oxct1	-1519	0.017391	3-oxoacid CoA transferase 1
19087	Prkar2a	-13297	0.017409	"protein kinase, cAMP dependent regulatory, type II alpha"
108995	Tbc1d10c	11419	0.017445	"TBC1 domain family, member 10c"
109305	Orai1	10519	0.017478	ORAI calcium release-activated calcium modulator 1
14702	Gng2	28324	0.017547	"guanine nucleotide binding protein (G protein), gamma 2"
328110	Prpf39	-0.96663	0.017653	pre-mRNA processing factor 39
54608	Abhd2	11541	0.01777	abhydrolase domain containing 2
30938	Fgd3	0.7504	0.018255	"FYVE, RhoGEF and PH domain containing 3"
74766	Yipf2	0.74865	0.018309	"Yip1 domain family, member 2"
17768	Mthfd2	-16464	0.018322	"methylenetetrahydrofolate dehydrogenase (NAD+ dependent), methenyltetrahydrofolate cyclohydrolase"
237877	Atad5	-2058	0.018406	"ATPase family, AAA domain containing 5"
360217	Defb40	34958	0.018406	defensin beta 40
22670	Trim26	18806	0.018406	tripartite motif-containing 26
22057	Tob1	12578	0.018424	transducer of ErbB-2.1
22241	Ulk1	15544	0.018513	unc-51 like kinase 1
192119	Dicer1	-1.62	0.018623	"dicer 1, ribonuclease type III"
12571	Cdk6	-14057	0.018623	cyclin-dependent kinase 6
67620	Lrp2bp	21339	0.018623	Lrp2 binding protein
106795	Tcf19	-23612	0.018843	transcription factor 19
13653	Egr1	27783	0.01919	early growth response 1
68926	Ubap2	-1253	0.019399	ubiquitin-associated protein 2
56208	Becn1	-0.82693	0.019758	"beclin 1, autophagy related"
68201	Ccdc34	-25032	0.019832	coiled-coil domain containing 34
75767	Rab11fip1	12833	0.019839	RAB11 family interacting protein 1 (class I)
12580	Cdkn2c	-13263	0.019841	cyclin dependent kinase inhibitor 2C
192185	Nadk	11448	0.019893	NAD kinase
69202	Ptms	10772	0.019976	parathymosin
381293	Kif14	-17081	0.020021	kinesin family member 14
18032	Nfix	-10042	0.020058	nuclear factor I/X
20868	Stk10	0.85879	0.020058	serine/threonine kinase 10
227693	Zer1	15466	0.020119	"zyg-11 related, cell cycle regulator"
14793	Cdca3	-13455	0.020262	cell division cycle associated 3
70572	Ipo5	-15948	0.020397	importin 5
56531	Ylpm1	-13028	0.020429	YLP motif containing 1
13204	Dhx15	-0.89667	0.02056	DEAH (Asp-Glu-Ala-His) box polypeptide 15
70466	Ckap2l	-17079	0.020614	cytoskeleton associated protein 2-like
67087	Ctnnbip1	28845	0.020614	catenin beta interacting protein 1
70713	Gpr137c	-26057	0.020614	G protein-coupled receptor 137C
211673	Arfgef1	-0.78581	0.020645	ADP-ribosylation factor guanine nucleotide-exchange factor 1(brefeldin A-inhibited)
70088	Meaf6	-20872	0.020704	MYST/Esa1-associated factor 6
11975	Atp6v0a1	11806	0.020704	"ATPase, H+ transporting, lysosomal V0 subunit A1"
100182	Akna	0.78565	0.020704	AT-hook transcription factor
19735	Rgs2	19126	0.020781	regulator of G-protein signaling 2
12763	Cmah	14864	0.020782	cytidine monophospho-N-acetylneuraminic acid hydroxylase
69572	Mfsd3	-14445	0.020801	major facilitator superfamily domain containing 3
17769	Mthfr	-15916	0.020801	methylenetetrahydrofolate reductase
100383	Bsdc1	13048	0.020872	BSD domain containing 1
18453	P4hb	-0.8141	0.020872	"prolyl 4-hydroxylase, beta polypeptide"
56190	Rbm38	10478	0.021014	RNA binding motif protein 38
381678	Zcwpw1	0.85183	0.02116	"zinc finger, CW type with PWWP domain 1"
68544	Trir	0.64998	0.021211	telomerase RNA component interacting RNase
16409	Itgam	0.73797	0.021234	integrin alpha M
72061	Aopep	-19842	0.021235	aminopeptidase O
327743	Ccn6	-18794	0.021325	cellular communication network factor 6
100434	Slc44a1	24956	0.021407	"solute carrier family 44, member 1"
19044	Ppox	0.45994	0.021448	protoporphyrinogen oxidase
22171	Tyms	-24419	0.021502	thymidylate synthase
71667	Tmem248	-11373	0.021768	transmembrane protein 248
105239	Rnf44	0.97047	0.022013	ring finger protein 44
118453	Mmp28	-12764	0.022039	matrix metallopeptidase 28 (epilysin)
53331	Stx7	11856	0.022108	syntaxin 7
211651	Fancd2	-24576	0.022108	"Fanconi anemia, complementation group D2"
241075	Plekhm3	28425	0.022228	"pleckstrin homology domain containing, family M, member 3"
67429	Nudcd1	-12312	0.022284	NudC domain containing 1
107375	Slc25a45	12396	0.022341	"solute carrier family 25, member 45"
20128	Trim30a	19815	0.02237	tripartite motif-containing 30A
79201	Tnfrsf23	-19626	0.022394	"tumor necrosis factor receptor superfamily, member 23"
18738	Pitpna	0.59375	0.022695	"phosphatidylinositol transfer protein, alpha"
16323	Inhba	-0.8528	0.022922	inhibin beta-A
71781	Slc16a14	32815	0.023091	"solute carrier family 16 (monocarboxylic acid transporters), member 14"
113868	Acaa1a	10919	0.023126	acetyl-Coenzyme A acyltransferase 1A
71819	Kif23	-0.96631	0.02336	kinesin family member 23
16407	Itgae	-20201	0.02338	"integrin alpha E, epithelial-associated"
74122	Tmem43	10742	0.023545	transmembrane protein 43
170720	Card14	0.85238	0.023625	"caspase recruitment domain family, member 14"
66329	Susd3	24174	0.023683	sushi domain containing 3
72947	Phykpl	-14053	0.02373	5-phosphohydroxy-L-lysine phospholyase
381318	Nsl1	-22602	0.02374	"NSL1, MIS12 kinetochore complex component"
13680	Ddx19a	-10879	0.023849	DEAD (Asp-Glu-Ala-Asp) box polypeptide 19a
15980	Ifngr2	13512	0.023915	interferon gamma receptor 2
16906	Lmnb1	-0.8397	0.024006	lamin B1
18221	Nudc	-11339	0.024045	nudC nuclear distribution protein
102193	Zdhhc7	1086	0.024213	"zinc finger, DHHC domain containing 7"
218543	Srek1	-13829	0.024237	splicing regulatory glutamine/lysine-rich protein 1
15220	Foxq1	33807	0.024238	forkhead box Q1
235442	Rab8b	0.80833	0.024238	"RAB8B, member RAS oncogene family"
330189	Tmem120b	18629	0.024729	transmembrane protein 120B
17217	Mcm4	-12123	0.024734	minichromosome maintenance complex component 4
11307	Abcg1	17424	0.024866	ATP binding cassette subfamily G member 1
76441	Daam2	-0.83566	0.024976	dishevelled associated activator of morphogenesis 2
71532	Fam217b	14621	0.024989	"family with sequence similarity 217, member B"
57751	Rnf25	12406	0.025058	ring finger protein 25
246730	Oas1a	25859	0.025359	2'-5' oligoadenylate synthetase 1A
77622	Apex2	-16501	0.025443	apurinic/apyrimidinic endonuclease 2
230872	Crocc	-28427	0.025443	"ciliary rootlet coiled-coil, rootletin"
212167	Gsap	17364	0.025443	gamma-secretase activating protein
15936	Ier2	0.97734	0.025443	immediate early response 2
29864	Rnf11	11603	0.025641	ring finger protein 11
77579	Myh10	11193	0.025792	"myosin, heavy polypeptide 10, non-muscle"
224088	Atp13a3	-14131	0.026052	ATPase type 13A3
15982	Ifrd1	15714	0.02612	interferon-related developmental regulator 1
110119	Mpi	-25736	0.026177	mannose phosphate isomerase
94212	Pag1	0.81964	0.026397	phosphoprotein associated with glycosphingolipid microdomains 1
66162	Bola2	0.76124	0.026397	bolA-like 2 (E. coli)
67287	Parp6	14311	0.026415	"poly (ADP-ribose) polymerase family, member 6"
381933	Spef1l	0.84467	0.026454	sperm flagellar 1 like
18746	Pkm	0.58557	0.02646	"pyruvate kinase, muscle"
218977	Dlgap5	-11532	0.026631	DLG associated protein 5
16978	Lrrfip1	0.75026	0.026636	leucine rich repeat (in FLII) interacting protein 1
74732	Stx11	14819	0.026654	syntaxin 11
14841	Haspin	-14027	0.026683	histone H3 associated protein kinase
14190	Fgl2	30364	0.02671	fibrinogen-like protein 2
67733	Itgb3bp	-0.72504	0.026823	integrin beta 3 binding protein (beta3-endonexin)
14082	Fadd	-22281	0.02704	Fas (TNFRSF6)-associated via death domain
68801	Elovl5	-19029	0.027101	"ELOVL family member 5, elongation of long chain fatty acids (yeast)"
380711	Rap1gap2	12004	0.027188	RAP1 GTPase activating protein 2
59008	Anapc5	-0.95114	0.027188	anaphase-promoting complex subunit 5
236573	Gbp9	31694	0.027192	guanylate-binding protein 9
26921	Map4k4	22837	0.027247	mitogen-activated protein kinase kinase kinase kinase 4
16500	Kcnb1	26268	0.027284	"potassium voltage gated channel, Shab-related subfamily, member 1"
234736	Rfwd3	-1.34	0.027292	ring finger and WD repeat domain 3
104681	Slc16a6	-0.84919	0.027292	"solute carrier family 16 (monocarboxylic acid transporters), member 6"
16912	Psmb9	0.67565	0.027322	"proteasome (prosome, macropain) subunit, beta type 9 (large multifunctional peptidase 2)"
67379	Dedd2	0.93268	0.027395	death effector domain-containing DNA binding protein 2
11302	Aatk	10487	0.027621	apoptosis-associated tyrosine kinase
224109	Nrros	15352	0.027712	negative regulator of reactive oxygen species
17722	mt-Nd6	-20428	0.027712	"NADH dehydrogenase 6, mitochondrial"
110809	Srsf1	-10027	0.027712	serine and arginine-rich splicing factor 1
19401	Rara	28557	0.027731	"retinoic acid receptor, alpha"
228839	Tgif2	0.99983	0.027735	TGFB-induced factor homeobox 2
19240	Tmsb10	12543	0.02778	"thymosin, beta 10"
77744	Bora	-17857	0.028028	"bora, aurora kinase A activator"
434756	Akap14	-27575	0.028075	A kinase (PRKA) anchor protein 14
17096	Lyn	0.91891	0.02814	"LYN proto-oncogene, Src family tyrosine kinase"
28006	Washc2	0.73543	0.028221	WASH complex subunit 2`
276950	Slfn8	22959	0.028262	schlafen 8
74318	Hopx	33615	0.028543	HOP homeobox
233064	Wdr62	-24112	0.028543	WD repeat domain 62
100048534	Cfap43	0.91389	0.028765	cilia and flagella associated protein 43
140481	Man2a2	-13739	0.028847	"mannosidase 2, alpha 2"
51944	Knstrn	-12931	0.028948	kinetochore-localized astrin/SPAG5 binding
211228	Lrrc25	26357	0.029071	leucine rich repeat containing 25
55982	Paxip1	-16015	0.029336	PAX interacting (with transcription-activation domain) protein 1
58996	Arhgap23	10645	0.029373	Rho GTPase activating protein 23
78656	Brd8	-11295	0.029373	bromodomain containing 8
53945	Slc40a1	0.87811	0.029373	"solute carrier family 40 (iron-regulated transporter), member 1"
16174	Il18rap	0.81789	0.029407	interleukin 18 receptor accessory protein
19075	Prim1	-27758	0.029767	"DNA primase, p49 subunit"
279572	Tlr13	19043	0.029833	toll-like receptor 13
56463	Snd1	-12524	0.029857	staphylococcal nuclease and tudor domain containing 1
66404	Rtf2	0.76861	0.029857	replication termination factor 2
56419	Diaph3	-17393	0.02996	diaphanous related formin 3
21781	Tfdp1	-0.68811	0.030027	transcription factor Dp 1
50883	Chek2	-26673	0.030123	checkpoint kinase 2
22295	Cdh23	0.86228	0.030281	cadherin 23 (otocadherin)
19204	Ptafr	12217	0.030394	platelet-activating factor receptor
15482	Hspa1l	-12011	0.030533	heat shock protein 1-like
67938	Myl12b	11923	0.030625	"myosin, light chain 12B, regulatory"
56615	Mgst1	12816	0.030625	microsomal glutathione S-transferase 1
73130	Tmed5	-0.69181	0.030625	transmembrane p24 trafficking protein 5
18676	Phf2	-0.95816	0.03068	PHD finger protein 2
14773	Grk5	25492	0.030963	G protein-coupled receptor kinase 5
107476	Acaca	-25186	0.030963	acetyl-Coenzyme A carboxylase alpha
14055	Ezh1	16151	0.030975	enhancer of zeste 1 polycomb repressive complex 2 subunit
24109	Ubl3	0.9147	0.03111	ubiquitin-like 3
20463	Cox7a2l	1844	0.031148	cytochrome c oxidase subunit 7A2 like
12144	Blm	-19646	0.031191	"Bloom syndrome, RecQ like helicase"
114741	Supt16	-0.87526	0.031405	"SPT16, facilitates chromatin remodeling subunit"
108767	Pnrc1	1937	0.031514	proline-rich nuclear receptor coactivator 1
68981	Snrpa1	-16389	0.031538	small nuclear ribonucleoprotein polypeptide A'
14778	Gpx3	13899	0.031538	glutathione peroxidase 3
11799	Birc5	-15443	0.031538	baculoviral IAP repeat-containing 5
238247	Arid4a	0.773	0.031538	AT rich interactive domain 4A (RBP1-like)
100163	Pafah2	-22897	0.031611	platelet-activating factor acetylhydrolase 2
85031	Pla1a	34422	0.031611	phospholipase A1 member A
67629	Spc24	-2189	0.031933	"SPC24, NDC80 kinetochore complex component, homolog (S. cerevisiae)"
24014	Rnasel	20628	0.031962	"ribonuclease L (2', 5'-oligoisoadenylate synthetase-dependent)"
270906	Prr11	-17108	0.031991	proline rich 11
14056	Ezh2	-26511	0.032042	enhancer of zeste 2 polycomb repressive complex 2 subunit
71963	Cdca4	-13718	0.032311	cell division cycle associated 4
223696	Tomm22	1139	0.032367	translocase of outer mitochondrial membrane 22
18725	Pira2	3.39	0.032376	paired-Ig-like receptor A2
13877	Erh	-0.92915	0.032498	ERH mRNA splicing and mitosis factor
19340	Rab3d	0.73767	0.032688	"RAB3D, member RAS oncogene family"
69274	Ctdspl	-16184	0.033154	"CTD (carboxy-terminal domain, RNA polymerase II, polypeptide A) small phosphatase-like"
70155	Ogfrl1	0.59224	0.033154	opioid growth factor receptor-like 1
269061	Cpsf7	-0.76206	0.033158	cleavage and polyadenylation specific factor 7
268930	Pkmyt1	-13613	0.033211	"protein kinase, membrane associated tyrosine/threonine 1"
231712	Trafd1	1232	0.033305	TRAF type zinc finger domain containing 1
20845	Star	-14244	0.033452	steroidogenic acute regulatory protein
100041546	Ly6c2	10828	0.033456	"lymphocyte antigen 6 complex, locus C2"
14422	B4galnt2	-22955	0.033522	"beta-1,4-N-acetyl-galactosaminyl transferase 2"
234374	Ddx49	-0.8477	0.033728	DEAD (Asp-Glu-Ala-Asp) box polypeptide 49
12576	Cdkn1b	0.84858	0.033728	cyclin-dependent kinase inhibitor 1B
17427	Mns1	-14325	0.033829	meiosis-specific nuclear structural protein 1
74142	Lonp1	-12523	0.03384	"lon peptidase 1, mitochondrial"
12626	Cetn3	-13755	0.033948	centrin 3
54392	Ncapg	-13995	0.034056	"non-SMC condensin I complex, subunit G"
57895	Ccdc126	15852	0.034064	coiled-coil domain containing 126
107435	Hat1	-20499	0.034276	histone aminotransferase 1
67759	Plgrkt	20572	0.034462	"plasminogen receptor, C-terminal lysine transmembrane protein"
15499	Hsf1	-1206	0.03447	heat shock factor 1
71999	Fbxo22	-12123	0.034596	F-box protein 22
19261	Sirpa	0.91229	0.034729	signal-regulatory protein alpha
258989	Olfr457	30142	0.034764	olfactory receptor 457
16069	Jchain	-26136	0.03495	immunoglobulin joining chain
56644	Clec7a	29165	0.034958	"C-type lectin domain family 7, member a"
14375	Xrcc6	-15123	0.034958	X-ray repair complementing defective repair in Chinese hamster cells 6
67241	Smc6	-2284	0.035131	structural maintenance of chromosomes 6
214290	Tut7	0.74515	0.035309	terminal uridylyl transferase 7
269941	Chsy1	11263	0.035496	chondroitin sulfate synthase 1
18771	Pknox1	14464	0.035496	Pbx/knotted 1 homeobox
50769	Atp8a2	-29216	0.035505	"ATPase, aminophospholipid transporter-like, class I, type 8A, member 2"
117600	Srgap1	24974	0.035572	SLIT-ROBO Rho GTPase activating protein 1
212168	Zswim4	12714	0.035841	zinc finger SWIM-type containing 4
74016	Phf19	-23912	0.035952	PHD finger protein 19
74600	Mrpl47	-0.65204	0.036433	mitochondrial ribosomal protein L47
26433	Plod3	0.59768	0.036646	"procollagen-lysine, 2-oxoglutarate 5-dioxygenase 3"
232227	Iqsec1	17476	0.036763	IQ motif and Sec7 domain 1
22376	Was	0.79902	0.037185	Wiskott-Aldrich syndrome
214669	L3mbtl2	-24433	0.037508	L3MBTL2 polycomb repressive complex 1 subunit
70729	Nos1ap	-16383	0.037508	nitric oxide synthase 1 (neuronal) adaptor protein
12549	Arhgap31	1429	0.037508	Rho GTPase activating protein 31
73379	Dcbld2	30601	0.037508	"discoidin, CUB and LCCL domain containing 2"
231637	Ssh1	2.22	0.037539	slingshot protein phosphatase 1
78903	Wrnip1	-15487	0.037646	Werner helicase interacting protein 1
12412	Cbx1	-13083	0.037683	chromobox 1
12021	Bard1	-25561	0.03776	BRCA1 associated RING domain 1
17886	Myh9	0.70442	0.03776	"myosin, heavy polypeptide 9, non-muscle"
381356	Cacfd1	15816	0.037972	calcium channel flower domain containing 1
192950	Nacad	0.93541	0.037987	NAC alpha domain containing
227753	Gsn	0.69818	0.03803	gelsolin
77889	Lbh	1542	0.038095	limb-bud and heart
14605	Tsc22d3	11576	0.038095	"TSC22 domain family, member 3"
17191	Mbd2	0.69139	0.038279	methyl-CpG binding domain protein 2
76925	Spata46	-16762	0.038323	spermatogenesis associated 46
59043	Wsb2	-12634	0.038377	WD repeat and SOCS box-containing 2
77782	Polq	-20911	0.038565	"polymerase (DNA directed), theta"
58801	Pmaip1	33278	0.038719	phorbol-12-myristate-13-acetate-induced protein 1
16832	Ldhb	-20838	0.038894	lactate dehydrogenase B
77832	Tchp	-25012	0.039266	"trichoplein, keratin filament binding"
238673	Zfp367	-20701	0.039345	zinc finger protein 367
21894	Tln1	0.59257	0.039514	talin 1
20112	Rps6ka2	11386	0.039672	"ribosomal protein S6 kinase, polypeptide 2"
106952	Arap3	0.76083	0.039679	"ArfGAP with RhoGAP domain, ankyrin repeat and PH domain 3"
50701	Elane	1371	0.039881	"elastase, neutrophil expressed"
18294	Ogg1	15104	0.039881	8-oxoguanine DNA-glycosylase 1
53619	Blcap	21303	0.039881	bladder cancer associated protein
53598	Dctn3	11935	0.039891	dynactin 3
14852	Gspt1	-11036	0.040177	G1 to S phase transition 1
57319	Smpdl3a	13643	0.040369	"sphingomyelin phosphodiesterase, acid-like 3A"
15900	Irf8	18256	0.040953	interferon regulatory factor 8
20598	Smpd2	0.92265	0.040953	"sphingomyelin phosphodiesterase 2, neutral"
100503572	Bbip1	0.95125	0.041002	BBSome interacting protein 1
72832	Crtac1	2952	0.04129	cartilage acidic protein 1
55950	Bri3	10694	0.041513	brain protein I3
70381	Tecpr1	23053	0.041616	tectonin beta-propeller repeat containing 1
266690	Cyb5r4	0.69072	0.041616	cytochrome b5 reductase 4
14784	Grb2	0.70294	0.041752	growth factor receptor bound protein 2
330173	2610524H06Rik	24605	0.041922	RIKEN cDNA 2610524H06 gene
106582	Nrm	0.67313	0.042179	nurim (nuclear envelope membrane protein)
74412	Gle1	-20302	0.042422	GLE1 RNA export mediator (yeast)
19088	Prkar2b	0.9983	0.042422	"protein kinase, cAMP dependent regulatory, type II beta"
12334	Capn2	25468	0.042526	calpain 2
11656	Alas2	-2247	0.042526	"aminolevulinic acid synthase 2, erythroid"
107766	Haao	18996	0.042526	"3-hydroxyanthranilate 3,4-dioxygenase"
52428	Rhpn2	-28038	0.042526	"rhophilin, Rho GTPase binding protein 2"
229285	Spg20	28516	0.042526	"spastic paraplegia 20, spartin (Troyer syndrome) homolog (human)"
329506	Ctdspl2	-17904	0.042526	"CTD (carboxy-terminal domain, RNA polymerase II, polypeptide A) small phosphatase like 2"
18813	Pa2g4	-1378	0.042673	proliferation-associated 2G4
11601	Angpt2	-20814	0.042688	angiopoietin 2
14581	Gfi1	-12411	0.042832	growth factor independent 1 transcription repressor
13178	Dck	10278	0.042876	deoxycytidine kinase
12545	Cdc7	-20979	0.042926	cell division cycle 7 (S. cerevisiae)
240055	Neurl1b	-29237	0.042926	neuralized E3 ubiquitin protein ligase 1B
20823	Ssb	-0.88831	0.042926	Sjogren syndrome antigen B
232807	Ppp1r12c	0.70833	0.042926	"protein phosphatase 1, regulatory subunit 12C"
13113	Cyp3a13	11835	0.043238	"cytochrome P450, family 3, subfamily a, polypeptide 13"
75430	Anapc15	-1933	0.043349	anaphase promoting complex C subunit 15
30940	Usp25	0.84226	0.043349	ubiquitin specific peptidase 25
114584	Clic1	0.75311	0.043376	chloride intracellular channel 1
66156	Anapc11	-12705	0.043934	anaphase promoting complex subunit 11
67593	4930519G04Rik	31119	0.044205	RIKEN cDNA 4930519G04 gene
235534	Pxylp1	-10937	0.044274	2-phosphoxylose phosphatase 1
404710	Iqgap3	-13201	0.04431	IQ motif containing GTPase activating protein 3
68276	Toe1	-0.77432	0.04431	"target of EGR1, member 1 (nuclear)"
71151	Eri2	-25586	0.044409	exoribonuclease 2
66556	Drap1	0.65545	0.044409	Dr1 associated protein 1 (negative cofactor 2 alpha)
77772	Dcst1	18447	0.044527	DC-STAMP domain containing 1
21778	Tex9	-19263	0.044819	testis expressed gene 9
69923	Agk	-28473	0.044852	acylglycerol kinase
71704	Arhgef3	12503	0.044995	Rho guanine nucleotide exchange factor (GEF) 3
18729	Pira6	30651	0.045014	paired-Ig-like receptor A6
170741	Pilrb1	0.54336	0.045014	paired immunoglobin-like type 2 receptor beta 1
268417	Zkscan17	-14977	0.045099	zinc finger with KRAB and SCAN domains 17
66107	Wfdc21	0.70104	0.04545	WAP four-disulfide core domain 21
219150	Hmbox1	-12754	0.045615	homeobox containing 1
232811	Kmt5c	-13418	0.046081	lysine methyltransferase 5C
338523	Kdm7a	0.73504	0.046081	lysine (K)-specific demethylase 7A
67739	Slc48a1	-12849	0.046124	"solute carrier family 48 (heme transporter), member 1"
68480	Card19	13066	0.046283	"caspase recruitment domain family, member 19"
11973	Atp6v1e1	10811	0.046349	"ATPase, H+ transporting, lysosomal V1 subunit E1"
15382	Hnrnpa1	-10416	0.046389	heterogeneous nuclear ribonucleoprotein A1
24015	Abce1	-18075	0.046389	"ATP-binding cassette, sub-family E (OABP), member 1"
228889	Ddx27	-13374	0.046389	DEAD (Asp-Glu-Ala-Asp) box polypeptide 27
54519	Apbb1ip	11929	0.046389	"amyloid beta (A4) precursor protein-binding, family B, member 1 interacting protein"
320982	Arl4c	21828	0.04644	ADP-ribosylation factor-like 4C
69694	Tatdn1	-17968	0.04644	TatD DNase domain containing 1
15331	Hmgn2	-0.81511	0.04644	high mobility group nucleosomal binding domain 2
100972	Rab28	-12191	0.046495	"RAB28, member RAS oncogene family"
12316	Aspm	-14912	0.04711	abnormal spindle microtubule assembly
18514	Pbx1	0.85934	0.04711	pre B cell leukemia homeobox 1
68262	Agpat4	28247	0.047458	"1-acylglycerol-3-phosphate O-acyltransferase 4 (lysophosphatidic acid acyltransferase, delta)"
23789	Coro1b	0.76224	0.047458	"coronin, actin binding protein 1B"
26886	Cenph	-27115	0.04756	centromere protein H
12332	Capg	15953	0.047711	"capping protein (actin filament), gelsolin-like"
218214	Kdm1b	-17337	0.047804	lysine (K)-specific demethylase 1B
54683	Prdx5	0.47871	0.047857	peroxiredoxin 5
319262	Fchsd1	12634	0.047914	FCH and double SH3 domains 1
106585	Ankrd12	-0.8739	0.047914	ankyrin repeat domain 12
54399	Bet1l	0.50006	0.048113	Bet1 golgi vesicular membrane trafficking protein like
107650	Pi4kb	-0.65497	0.048236	phosphatidylinositol 4-kinase beta
319939	Tns3	-11066	0.048321	tensin 3
231510	Gpat3	1.63	0.048497	glycerol-3-phosphate acyltransferase 3
208727	Hdac4	11074	0.04852	histone deacetylase 4
67036	Mrpl45	-24623	0.04852	mitochondrial ribosomal protein L45
12508	Cd53	11738	0.048732	CD53 antigen
27979	Eif3b	-10308	0.048733	"eukaryotic translation initiation factor 3, subunit B"
230233	Elp1	15035	0.048733	elongator complex protein 1
83436	Plekha2	0.8815	0.04896	"pleckstrin homology domain-containing, family A (phosphoinositide binding specific) member 2"
269955	Rccd1	-15965	0.049026	RCC1 domain containing 1
245857	Ssh3	18824	0.049182	slingshot protein phosphatase 3
66177	Ubl5	0.67503	0.049182	ubiquitin-like 5
15208	Hes5	-27163	0.04925	hes family bHLH transcription factor 5
15939	Ier5	15263	0.049427	immediate early response 5
107508	Eprs	-16017	0.049432	glutamyl-prolyl-tRNA synthetase
67710	Polr2g	-27864	0.049663	polymerase (RNA) II (DNA directed) polypeptide G
14693	Gnb2	0.48524	0.049686	"guanine nucleotide binding protein (G protein), beta 2"
12521	Cd82	0.84794	0.049686	CD82 antigen
170472	Recql5	-10441	0.049779	RecQ protein-like 5
72948	Tppp	-27684	0.049988	tubulin polymerization promoting protein
214901	Chtf18	-18783	0.050027	"CTF18, chromosome transmission fidelity factor 18"
76448	Ppp1r18	0.49411	0.050039	"protein phosphatase 1, regulatory subunit 18"
69769	Tnfaip8l2	14973	0.050378	"tumor necrosis factor, alpha-induced protein 8-like 2"
72568	Lin9	-25012	0.050548	lin-9 homolog (C. elegans)
67078	Pgp	-10552	0.050576	phosphoglycolate phosphatase
330812	Rnf150	29089	0.050578	ring finger protein 150
279029	Stkld1	24261	0.050578	serine/threonine kinase-like domain containing 1
108907	Nusap1	-18148	0.050578	nucleolar and spindle associated protein 1
20558	Slfn4	16258	0.050731	schlafen 4
66179	Ogfod3	-17851	0.050977	2-oxoglutarate and iron-dependent oxygenase domain containing 3
107995	Cdc20	-10231	0.051152	cell division cycle 20
94230	Cpsf1	-10278	0.051218	cleavage and polyadenylation specific factor 1
333182	Cox6b2	-24604	0.051612	cytochrome c oxidase subunit 6B2
52683	Ncaph2	-1004	0.051645	"non-SMC condensin II complex, subunit H2"
11886	Asah1	10091	0.051857	N-acylsphingosine amidohydrolase 1
74105	Gga2	-25481	0.051959	"golgi associated, gamma adaptin ear containing, ARF binding protein 2"
16549	Khsrp	-0.72003	0.051959	KH-type splicing regulatory protein
17454	Mov10	29915	0.052054	Mov10 RISC complex RNA helicase
22348	Slc32a1	-13239	0.052262	"solute carrier family 32 (GABA vesicular transporter), member 1"
75062	Sf3a3	-13712	0.052287	"splicing factor 3a, subunit 3"
66067	Gtpbp8	-0.7767	0.052427	GTP-binding protein 8 (putative)
76117	Arhgap15	10681	0.052429	Rho GTPase activating protein 15
74006	Dnm1l	-13497	0.052483	dynamin 1-like
52187	Rragd	31207	0.052692	Ras-related GTP binding D
232946	Bloc1s3	18278	0.052692	"biogenesis of lysosomal organelles complex-1, subunit 3"
12984	Csf2rb2	1.37	0.052709	"colony stimulating factor 2 receptor, beta 2, low-affinity (granulocyte-macrophage)"
12982	Csf2ra	0.85248	0.052974	"colony stimulating factor 2 receptor, alpha, low-affinity (granulocyte-macrophage)"
78689	Naa35	13006	0.052992	"N(alpha)-acetyltransferase 35, NatC auxiliary subunit"
20621	Snn	-14652	0.053037	stannin
214763	Cgas	-13223	0.053161	cyclic GMP-AMP synthase
74522	Morc2a	-22852	0.053327	microrchidia 2A
12263	C2	-16225	0.053327	complement component 2 (within H-2S)
68731	Rbfa	0.73071	0.053508	ribosome binding factor A
52857	Gramd1a	0.78482	0.053662	GRAM domain containing 1A
23808	Ash2l	-13179	0.053694	ASH2 like histone lysine methyltransferase complex subunit
193740	Hspa1a	27056	0.053837	heat shock protein 1A
17135	Mafk	1.17	0.053887	"v-maf musculoaponeurotic fibrosarcoma oncogene family, protein K (avian)"
229687	Chil5	1861	0.053887	chitinase-like 5
213019	Pdlim2	11558	0.054379	PDZ and LIM domain 2
16178	Il1r2	11446	0.054379	"interleukin 1 receptor, type II"
14325	Ftl1	13053	0.054885	ferritin light polypeptide 1
83813	Tnk1	-0.96928	0.055014	"tyrosine kinase, non-receptor, 1"
14744	Gpr65	18757	0.05503	G-protein coupled receptor 65
70218	Kif18b	-12215	0.05514	kinesin family member 18B
81535	Sgpp1	-1.08	0.055187	sphingosine-1-phosphate phosphatase 1
18797	Plcb3	10099	0.055321	"phospholipase C, beta 3"
60533	Cd274	29208	0.055364	CD274 antigen
63986	Gmfg	0.70317	0.055364	"glia maturation factor, gamma"
108062	Cstf2	-14405	0.055414	"cleavage stimulation factor, 3' pre-RNA subunit 2"
26965	Cul1	-0.98828	0.055414	cullin 1
15204	Herc2	-10625	0.055832	HECT and RLD domain containing E3 ubiquitin protein ligase 2
12340	Capza1	0.70436	0.055982	"capping protein (actin filament) muscle Z-line, alpha 1"
50793	Orc3	-11233	0.055982	"origin recognition complex, subunit 3"
223870	Senp1	-11708	0.055982	SUMO1/sentrin specific peptidase 1
259279	Tubgcp3	-16726	0.05601	"tubulin, gamma complex associated protein 3"
14590	Ggh	2336	0.05601	gamma-glutamyl hydrolase
109212	Pimreg	-16217	0.056026	PICALM interacting mitotic regulator
67126	Atp5e	14171	0.05619	"ATP synthase, H+ transporting, mitochondrial F1 complex, epsilon subunit"
20351	Sema4a	0.87963	0.056265	"sema domain, immunoglobulin domain (Ig), transmembrane domain (TM) and short cytoplasmic domain, (semaphorin) 4A"
100037258	Dnajc3	-11269	0.056265	DnaJ heat shock protein family (Hsp40) member C3
74140	Tm9sf1	-15006	0.056265	transmembrane 9 superfamily member 1
18600	Padi2	24843	0.056362	"peptidyl arginine deiminase, type II"
246728	Oas2	20061	0.056456	2'-5' oligoadenylate synthetase 2
67812	Ubxn4	0.86381	0.056769	UBX domain protein 4
237465	Ccdc38	-0.83468	0.056992	coiled-coil domain containing 38
56430	Clip1	0.83653	0.056992	CAP-GLY domain containing linker protein 1
170736	Parvb	-20705	0.057031	"parvin, beta"
22329	Vcam1	-15943	0.057401	vascular cell adhesion molecule 1
73723	Sh3bgrl3	0.63405	0.05749	SH3 domain binding glutamic acid-rich protein-like 3
117592	B3galt6	-10238	0.05749	"UDP-Gal:betaGal beta 1,3-galactosyltransferase, polypeptide 6"
68961	Phkg2	0.94275	0.057575	"phosphorylase kinase, gamma 2 (testis)"
22339	Vegfa	-10384	0.057652	vascular endothelial growth factor A
70769	Nolc1	-13227	0.057652	nucleolar and coiled-body phosphoprotein 1
54384	Mtmr7	-15876	0.057687	myotubularin related protein 7
223255	Stk24	0.58107	0.05782	serine/threonine kinase 24
212032	Hk3	0.62741	0.05782	hexokinase 3
100503991	Acp4	-14385	0.05782	acid phosphatase 4
27214	Dbf4	-13578	0.057938	DBF4 zinc finger
12503	Cd247	-0.70811	0.058222	CD247 antigen
27361	Msrb1	16095	0.058309	methionine sulfoxide reductase B1
18793	Plaur	13338	0.058312	"plasminogen activator, urokinase receptor"
72155	Cenpn	-2583	0.058754	centromere protein N
71435	Arhgap21	-14904	0.05917	Rho GTPase activating protein 21
668218	Bin2	0.95783	0.059615	bridging integrator 2
381077	Ccdc78	-10944	0.059671	coiled-coil domain containing 78
240641	Kif20b	-1149	0.059799	kinesin family member 20B
22210	Ube2b	11154	0.059799	ubiquitin-conjugating enzyme E2B
16859	Lgals9	0.97425	0.059799	"lectin, galactose binding, soluble 9"
16451	Jak1	10912	0.05996	Janus kinase 1
69387	Dnajb13	-1139	0.05996	DnaJ heat shock protein family (Hsp40) member B13
