# Supplementary material for: CD40L modulates transcriptional signatures of neutrophils in the bone marrow associated with development and trafficking
Source: JCI Insight. 2021 Aug 23;6(16):e148652. doi: 10.1172/jci.insight.148652 (PMC8410015; doi:10.1172/jci.insight.148652)
Supplement: Supplemental data set 5 [file jciinsight-6-148652-s124.xlsx]

## Sheet: Mus Musculus-uniprot
Ensembl ID	Isomap	Entry	Entry name	Status	Protein name	Gene name	Organism	Length
ENSMUSG00000060807		D3Z2I9	D3Z2I9_MOUSE	unreviewed	Corticosteroid-binding globulin (Fragment)	Serpina6	Mus musculus (Mouse)	38
ENSMUSG00000060807		Q06770	CBG_MOUSE	reviewed	Corticosteroid-binding globulin (CBG) (Serpin A6) (Transcortin)	Serpina6 Cbg	Mus musculus (Mouse)	397
ENSMUSG00000054469		A0A3B2WDB3	A0A3B2WDB3_MOUSE	unreviewed	Lysocardiolipin acyltransferase 1 (Fragment)	Lclat1	Mus musculus (Mouse)	355
ENSMUSG00000054469		B0V2Q8	B0V2Q8_MOUSE	unreviewed	Lysocardiolipin acyltransferase 1 (Fragment)	Lclat1	Mus musculus (Mouse)	55
ENSMUSG00000054469		B0V2Q9	B0V2Q9_MOUSE	unreviewed	Lysocardiolipin acyltransferase 1 (Fragment)	Lclat1	Mus musculus (Mouse)	203
ENSMUSG00000054469		Q3UN02	LCLT1_MOUSE	reviewed	Lysocardiolipin acyltransferase 1 (EC 2.3.1.-) (1-acylglycerol-3-phosphate O-acyltransferase 8) (1-AGP acyltransferase 8) (1-AGPAT 8) (EC 2.3.1.51) (Acyl-CoA:lysocardiolipin acyltransferase 1)	Lclat1 Agpat8 Alcat1 Gm91 Lycat	Mus musculus (Mouse)	376
ENSMUSG00000033831		Q8K0E8	FIBB_MOUSE	reviewed	Fibrinogen beta chain [Cleaved into: Fibrinopeptide B; Fibrinogen beta chain]	Fgb	Mus musculus (Mouse)	481
ENSMUSG00000020917		Q3TS02	Q3TS02_MOUSE	unreviewed	ATP citrate synthase (EC 2.3.3.8)	Acly	Mus musculus (Mouse)	491
ENSMUSG00000020917		Q3V117	Q3V117_MOUSE	unreviewed	ATP-citrate synthase (EC 2.3.3.8) (ATP-citrate (pro-S-)-lyase) (Citrate cleavage enzyme)	Acly	Mus musculus (Mouse)	1101
ENSMUSG00000020917		Q91V92	ACLY_MOUSE	reviewed	ATP-citrate synthase (EC 2.3.3.8) (ATP-citrate (pro-S-)-lyase) (Citrate cleavage enzyme)	Acly	Mus musculus (Mouse)	1091
ENSMUSG00000003038		A3KGL9	A3KGL9_MOUSE	unreviewed	Non-histone chromosomal protein HMG-17	Hmgn2	Mus musculus (Mouse)	96
ENSMUSG00000003038		B7ZCQ3	B7ZCQ3_MOUSE	unreviewed	Non-histone chromosomal protein HMG-17	Hmgn2	Mus musculus (Mouse)	109
ENSMUSG00000003038		F6W687	F6W687_MOUSE	unreviewed	Non-histone chromosomal protein HMG-17 (Fragment)	Hmgn2	Mus musculus (Mouse)	112
ENSMUSG00000003038		P09602	HMGN2_MOUSE	reviewed	Non-histone chromosomal protein HMG-17 (High mobility group nucleosome-binding domain-containing protein 2)	Hmgn2 Hmg-17 Hmg17	Mus musculus (Mouse)	90
ENSMUSG00000003038		Q5XK38	Q5XK38_MOUSE	unreviewed	Hmgn2 protein (Non-histone chromosomal protein HMG-17)	Hmgn2	Mus musculus (Mouse)	92
ENSMUSG00000001249		A0A0U1RNM3	A0A0U1RNM3_MOUSE	unreviewed	Serine protease hepsin	Hpn	Mus musculus (Mouse)	137
ENSMUSG00000001249		E9Q3X9	E9Q3X9_MOUSE	unreviewed	Serine protease hepsin (Fragment)	Hpn	Mus musculus (Mouse)	82
ENSMUSG00000001249		E9Q5P0	E9Q5P0_MOUSE	unreviewed	Serine protease hepsin	Hpn	Mus musculus (Mouse)	445
ENSMUSG00000001249		F6W6S4	F6W6S4_MOUSE	unreviewed	Serine protease hepsin (Fragment)	Hpn	Mus musculus (Mouse)	179
ENSMUSG00000001249		F7C9T6	F7C9T6_MOUSE	unreviewed	Serine protease hepsin (Fragment)	Hpn	Mus musculus (Mouse)	32
ENSMUSG00000001249		G3UWE8	G3UWE8_MOUSE	unreviewed	Serine protease hepsin	Hpn	Mus musculus (Mouse)	416
ENSMUSG00000001249	ENSMUSG00000001249 -> O35453-1	O35453	HEPS_MOUSE	reviewed	Serine protease hepsin (EC 3.4.21.106) [Cleaved into: Serine protease hepsin non-catalytic chain; Serine protease hepsin catalytic chain]	Hpn	Mus musculus (Mouse)	436
ENSMUSG00000051727		A0A0U1RNG7	A0A0U1RNG7_MOUSE	unreviewed	Potassium channel tetramerisation domain-containing 14	Kctd14	Mus musculus (Mouse)	287
ENSMUSG00000051727		A0A0U1RPG8	A0A0U1RPG8_MOUSE	unreviewed	Potassium channel tetramerisation domain-containing 14	Kctd14	Mus musculus (Mouse)	266
ENSMUSG00000051727		A0A0U1RPQ8	A0A0U1RPQ8_MOUSE	unreviewed	Potassium channel tetramerisation domain-containing 14	Kctd14	Mus musculus (Mouse)	58
ENSMUSG00000051727		F7DE04	F7DE04_MOUSE	unreviewed	Potassium channel tetramerisation domain-containing 14	Kctd14	Mus musculus (Mouse)	74
ENSMUSG00000051727		Q5EER8	Q5EER8_MOUSE	unreviewed	Potassium channel tetramerisation domain-containing 14 (Potassium channel tetramerization domain containing 14)	Kctd14	Mus musculus (Mouse)	234
ENSMUSG00000029915		A0A0R4J269	A0A0R4J269_MOUSE	unreviewed	C-type lectin domain family 5 member A	Clec5a	Mus musculus (Mouse)	164
ENSMUSG00000029915	ENSMUSG00000029915 -> Q9R007-1;Q9R007-3	Q9R007	CLC5A_MOUSE	reviewed	C-type lectin domain family 5 member A (C-type lectin superfamily member 5) (Myeloid DAP12-associating lectin 1) (MDL-1)	Clec5a Clecsf5 Mdl1	Mus musculus (Mouse)	190
ENSMUSG00000022438		F2Z417	F2Z417_MOUSE	unreviewed	Beta-parvin	Parvb	Mus musculus (Mouse)	93
ENSMUSG00000022438		Q9ES46	PARVB_MOUSE	reviewed	Beta-parvin	Parvb	Mus musculus (Mouse)	365
ENSMUSG00000014686		A0A140LJK4	A0A140LJK4_MOUSE	unreviewed	Carcinoembryonic antigen-related cell adhesion molecule 16 (Fragment)	Ceacam16	Mus musculus (Mouse)	122
ENSMUSG00000014686		E9QA28	CEA16_MOUSE	reviewed	Carcinoembryonic antigen-related cell adhesion molecule 16	Ceacam16	Mus musculus (Mouse)	426
ENSMUSG00000056999		F6RPJ9	F6RPJ9_MOUSE	unreviewed	Insulin-degrading enzyme (Fragment)	Ide	Mus musculus (Mouse)	987
ENSMUSG00000030876		A0A140LJ45	A0A140LJ45_MOUSE	unreviewed	Methyltransferase-like protein 9 (Fragment)	Mettl9	Mus musculus (Mouse)	168
ENSMUSG00000030876		Q9EPL4	METL9_MOUSE	reviewed	Methyltransferase-like protein 9 (DORA reverse strand protein) (DREV)	Mettl9 drev MNCb-5680	Mus musculus (Mouse)	318
ENSMUSG00000036104		A0A1D5RLG3	A0A1D5RLG3_MOUSE	unreviewed	Rab3 GTPase-activating protein catalytic subunit	Rab3gap1	Mus musculus (Mouse)	988
ENSMUSG00000036104		Q80UJ7	RB3GP_MOUSE	reviewed	Rab3 GTPase-activating protein catalytic subunit (RAB3 GTPase-activating protein 130 kDa subunit) (Rab3-GAP p130) (Rab3-GAP)	Rab3gap1 Kiaa0066 Rab3gap	Mus musculus (Mouse)	981
ENSMUSG00000045767		Q80X32	CE024_MOUSE	reviewed	UPF0461 protein C5orf24 homolog		Mus musculus (Mouse)	188
ENSMUSG00000030789		A0A0U1RNJ3	A0A0U1RNJ3_MOUSE	unreviewed	Integrin alpha-X	Itgax	Mus musculus (Mouse)	257
ENSMUSG00000030789		Q9QXH4	ITAX_MOUSE	reviewed	Integrin alpha-X (CD11 antigen-like family member C) (Leukocyte adhesion glycoprotein p150,95 alpha chain) (Leukocyte adhesion receptor p150,95) (CD antigen CD11c)	Itgax	Mus musculus (Mouse)	1169
ENSMUSG00000015027		Q571E4	GALNS_MOUSE	reviewed	N-acetylgalactosamine-6-sulfatase (EC 3.1.6.4) (Chondroitinsulfatase) (Chondroitinase) (Galactose-6-sulfate sulfatase) (N-acetylgalactosamine-6-sulfate sulfatase) (GalNAc6S sulfatase)	Galns	Mus musculus (Mouse)	520
ENSMUSG00000015027		Q8CC47	Q8CC47_MOUSE	unreviewed	N-acetylgalactosamine-6-sulfatase	Galns	Mus musculus (Mouse)	440
ENSMUSG00000053411		D3YY71	D3YY71_MOUSE	unreviewed	Chromobox protein homolog 7 (Fragment)	Cbx7	Mus musculus (Mouse)	61
ENSMUSG00000053411		D3YYK4	D3YYK4_MOUSE	unreviewed	Chromobox protein homolog 7 (Fragment)	Cbx7	Mus musculus (Mouse)	106
ENSMUSG00000053411		F6WJA6	F6WJA6_MOUSE	unreviewed	Chromobox protein homolog 7 (Fragment)	Cbx7	Mus musculus (Mouse)	180
ENSMUSG00000053411		F8WHN2	F8WHN2_MOUSE	unreviewed	Chromobox protein homolog 7	Cbx7	Mus musculus (Mouse)	251
ENSMUSG00000053411		H3BK45	H3BK45_MOUSE	unreviewed	Chromobox protein homolog 7 (Fragment)	Cbx7	Mus musculus (Mouse)	121
ENSMUSG00000053411		Q8VDS3	CBX7_MOUSE	reviewed	Chromobox protein homolog 7	Cbx7 D15Ertd417e	Mus musculus (Mouse)	158
ENSMUSG00000021957		A0A286YE28	A0A286YE28_MOUSE	unreviewed	Transketolase (Fragment)	Tkt	Mus musculus (Mouse)	502
ENSMUSG00000021957		E0CY51	E0CY51_MOUSE	unreviewed	Transketolase	Tkt	Mus musculus (Mouse)	42
ENSMUSG00000021957		P40142	TKT_MOUSE	reviewed	Transketolase (TK) (EC 2.2.1.1) (P68)	Tkt	Mus musculus (Mouse)	623
ENSMUSG00000042312		A0A0A0MQ90	A0A0A0MQ90_MOUSE	unreviewed	Protein S100-A13	S100a13	Mus musculus (Mouse)	160
ENSMUSG00000024122		F2Z3V6	F2Z3V6_MOUSE	unreviewed	Non-specific serine/threonine protein kinase (EC 2.7.11.1) (Fragment)	Pdpk1	Mus musculus (Mouse)	111
ENSMUSG00000024122		F2Z3X6	F2Z3X6_MOUSE	unreviewed	3-phosphoinositide-dependent protein kinase 1 (EC 2.7.11.1)	Pdpk1	Mus musculus (Mouse)	532
ENSMUSG00000024122		F2Z3X9	F2Z3X9_MOUSE	unreviewed	3-phosphoinositide-dependent protein kinase 1 (Fragment)	Pdpk1	Mus musculus (Mouse)	56
ENSMUSG00000024122		F2Z3Z9	F2Z3Z9_MOUSE	unreviewed	3-phosphoinositide-dependent protein kinase 1 (EC 2.7.11.1)	Pdpk1	Mus musculus (Mouse)	432
ENSMUSG00000024122		F2Z400	F2Z400_MOUSE	unreviewed	Non-specific serine/threonine protein kinase (EC 2.7.11.1)	Pdpk1	Mus musculus (Mouse)	457
ENSMUSG00000024122		F2Z4A5	F2Z4A5_MOUSE	unreviewed	Non-specific serine/threonine protein kinase (EC 2.7.11.1) (Fragment)	Pdpk1	Mus musculus (Mouse)	128
ENSMUSG00000024122		Q3TRL2	Q3TRL2_MOUSE	unreviewed	3-phosphoinositide-dependent protein kinase 1 (EC 2.7.11.1)	Pdpk1	Mus musculus (Mouse)	522
ENSMUSG00000024122		Q9Z2A0	PDPK1_MOUSE	reviewed	3-phosphoinositide-dependent protein kinase 1 (mPDK1) (EC 2.7.11.1)	Pdpk1 Pdk1	Mus musculus (Mouse)	559
ENSMUSG00000007415		A0A0G2JDS4	A0A0G2JDS4_MOUSE	unreviewed	GATA zinc finger domain-containing protein 1	Gatad1	Mus musculus (Mouse)	54
ENSMUSG00000007415		F7CAN4	F7CAN4_MOUSE	unreviewed	GATA zinc finger domain-containing protein 1 (Fragment)	Gatad1	Mus musculus (Mouse)	49
ENSMUSG00000007415	ENSMUSG00000007415 -> Q920S3-1;Q920S3-2	Q920S3	GATD1_MOUSE	reviewed	GATA zinc finger domain-containing protein 1 (Ocular development-associated gene protein)	Gatad1 Odag	Mus musculus (Mouse)	266
ENSMUSG00000031785		A0A1D5RLB9	A0A1D5RLB9_MOUSE	unreviewed	Adhesion G-protein-coupled receptor G1 (Fragment)	Adgrg1	Mus musculus (Mouse)	167
ENSMUSG00000031785		A0A1D5RLC4	A0A1D5RLC4_MOUSE	unreviewed	Adhesion G-protein-coupled receptor G1 (Fragment)	Adgrg1	Mus musculus (Mouse)	20
ENSMUSG00000031785		A0A1D5RLE2	A0A1D5RLE2_MOUSE	unreviewed	Adhesion G-protein-coupled receptor G1 (Fragment)	Adgrg1	Mus musculus (Mouse)	256
ENSMUSG00000031785		A0A1D5RLF7	A0A1D5RLF7_MOUSE	unreviewed	Adhesion G-protein-coupled receptor G1 (Fragment)	Adgrg1	Mus musculus (Mouse)	149
ENSMUSG00000031785		A0A1D5RLH8	A0A1D5RLH8_MOUSE	unreviewed	Adhesion G-protein-coupled receptor G1 (Fragment)	Adgrg1	Mus musculus (Mouse)	112
ENSMUSG00000031785		A0A1D5RLI8	A0A1D5RLI8_MOUSE	unreviewed	Adhesion G-protein-coupled receptor G1 (Fragment)	Adgrg1	Mus musculus (Mouse)	32
ENSMUSG00000031785		A0A1D5RLK9	A0A1D5RLK9_MOUSE	unreviewed	Adhesion G-protein-coupled receptor G1 (Fragment)	Adgrg1	Mus musculus (Mouse)	185
ENSMUSG00000031785		A0A1D5RLN4	A0A1D5RLN4_MOUSE	unreviewed	Adhesion G-protein-coupled receptor G1 (Fragment)	Adgrg1	Mus musculus (Mouse)	229
ENSMUSG00000031785		A0A1D5RM68	A0A1D5RM68_MOUSE	unreviewed	Adhesion G-protein-coupled receptor G1 (Fragment)	Adgrg1	Mus musculus (Mouse)	118
ENSMUSG00000031785		A0A1D5RME3	A0A1D5RME3_MOUSE	unreviewed	Adhesion G-protein-coupled receptor G1 (Fragment)	Adgrg1	Mus musculus (Mouse)	105
ENSMUSG00000031785		Q8K209	AGRG1_MOUSE	reviewed	Adhesion G-protein coupled receptor G1 (G-protein coupled receptor 56) (Serpentine receptor cyt28) [Cleaved into: ADGRG1 N-terminal fragment (ADGRG1 NT) (GPR56 N-terminal fragment) (GPR56 NT) (GPR56(N)) (GPR56 extracellular subunit) (GPR56 subunit alpha); ADGRG1 C-terminal fragment (ADGRG1-CT) (GPR56 C-terminal fragment) (GPR56 CT) (GPR56(C)) (GPR56 seven-transmembrane subunit) (GPR56 7TM) (GPR56…	Adgrg1 Cyt28 Gpr56	Mus musculus (Mouse)	687
ENSMUSG00000041921	ENSMUSG00000041921 -> Q9CPW9-1	Q9CPW9	MAP12_MOUSE	reviewed	Methionine aminopeptidase 1D, mitochondrial (MAP 1D) (MetAP 1D) (EC 3.4.11.18) (Methionyl aminopeptidase type 1D, mitochondrial) (Peptidase M 1D)	Metap1d Map1d Metapl1 Mnpepl	Mus musculus (Mouse)	335
ENSMUSG00000029840		A0A0J9YV46	A0A0J9YV46_MOUSE	unreviewed	Myotrophin (Fragment)	Mtpn	Mus musculus (Mouse)	73
ENSMUSG00000029840		P62774	MTPN_MOUSE	reviewed	Myotrophin (Granule cell differentiation protein) (Protein V-1)	Mtpn Gcdp	Mus musculus (Mouse)	118
ENSMUSG00000052212		Q8R2S8	CD177_MOUSE	reviewed	CD177 antigen (CD antigen CD177)	Cd177	Mus musculus (Mouse)	817
ENSMUSG00000038844		A0A1D5RMB3	A0A1D5RMB3_MOUSE	unreviewed	Kinesin-like protein KIF16B (Fragment)	Kif16b	Mus musculus (Mouse)	719
ENSMUSG00000038844		A0A1D5RMD4	A0A1D5RMD4_MOUSE	unreviewed	Kinesin-like protein KIF16B	Kif16b	Mus musculus (Mouse)	1386
ENSMUSG00000038844		B1AVY7	KI16B_MOUSE	reviewed	Kinesin-like protein KIF16B	Kif16b Kiaa1590	Mus musculus (Mouse)	1312
ENSMUSG00000038844		E7FLY0	E7FLY0_MOUSE	unreviewed	Kinesin superfamily protein 16B (Kinesin-like protein KIF16B)	Kif16b	Mus musculus (Mouse)	1323
ENSMUSG00000018474		A0A5F8MQ82	A0A5F8MQ82_MOUSE	unreviewed	Chromodomain helicase DNA-binding protein 3 (Fragment)	Chd3	Mus musculus (Mouse)	385
ENSMUSG00000018474		B0QZH7	B0QZH7_MOUSE	unreviewed	Chromodomain helicase DNA-binding protein 3 (Fragment)	Chd3	Mus musculus (Mouse)	151
ENSMUSG00000018474		B0QZH8	B0QZH8_MOUSE	unreviewed	Chromodomain helicase DNA-binding protein 3 (Fragment)	Chd3	Mus musculus (Mouse)	143
ENSMUSG00000018474		B1AR17	B1AR17_MOUSE	unreviewed	DNA helicase (EC 3.6.4.12)	Chd3	Mus musculus (Mouse)	2055
ENSMUSG00000018474		E9Q614	E9Q614_MOUSE	unreviewed	DNA helicase (EC 3.6.4.12)	Chd3	Mus musculus (Mouse)	2021
ENSMUSG00000018474		F6V4V3	F6V4V3_MOUSE	unreviewed	Chromodomain helicase DNA-binding protein 3 (Fragment)	Chd3	Mus musculus (Mouse)	197
ENSMUSG00000018474		F7C528	F7C528_MOUSE	unreviewed	DNA helicase (EC 3.6.4.12) (Fragment)	Chd3	Mus musculus (Mouse)	1886
ENSMUSG00000089682		A0A2I3BR11	A0A2I3BR11_MOUSE	unreviewed	Bcl-2-like protein 2 (Fragment)	Bcl2l2	Mus musculus (Mouse)	117
ENSMUSG00000089682		G3XA70	G3XA70_MOUSE	unreviewed	Bcl-2-like protein 2	Bcl2l2	Mus musculus (Mouse)	79
ENSMUSG00000089682	ENSMUSG00000089682 -> P70345-1;P70345-2	P70345	B2CL2_MOUSE	reviewed	Bcl-2-like protein 2 (Bcl2-L-2) (Apoptosis regulator Bcl-W) (c98)	Bcl2l2 Bclw Kiaa0271	Mus musculus (Mouse)	193
ENSMUSG00000026005		A0A087WQM3	A0A087WQM3_MOUSE	unreviewed	Ribulose-phosphate 3-epimerase (EC 5.1.3.1)	Rpe	Mus musculus (Mouse)	50
ENSMUSG00000026005		B2KGF0	B2KGF0_MOUSE	unreviewed	Ribulose-phosphate 3-epimerase (EC 5.1.3.1)	Rpe	Mus musculus (Mouse)	235
ENSMUSG00000026005		M0QWJ2	M0QWJ2_MOUSE	unreviewed	Ribulose-phosphate 3-epimerase (EC 5.1.3.1)	Rpe	Mus musculus (Mouse)	41
ENSMUSG00000026005		M0QWQ0	M0QWQ0_MOUSE	unreviewed	Ribulose-phosphate 3-epimerase (EC 5.1.3.1)	Rpe	Mus musculus (Mouse)	71
ENSMUSG00000026005		Q8VEE0	RPE_MOUSE	reviewed	Ribulose-phosphate 3-epimerase (EC 5.1.3.1) (Ribulose-5-phosphate-epimerase)	Rpe	Mus musculus (Mouse)	228
ENSMUSG00000021665		P20060	HEXB_MOUSE	reviewed	Beta-hexosaminidase subunit beta (EC 3.2.1.52) (Beta-N-acetylhexosaminidase subunit beta) (Hexosaminidase subunit B) (N-acetyl-beta-glucosaminidase subunit beta)	Hexb	Mus musculus (Mouse)	536
ENSMUSG00000051413		Q925T4	Q925T4_MOUSE	unreviewed	PLAGL2 (Pleiomorphic adenoma gene-like 2)	Plagl2 plagl2	Mus musculus (Mouse)	496
ENSMUSG00000030359		D3YUI3	D3YUI3_MOUSE	unreviewed	Pregnancy zone protein (Fragment)	Pzp	Mus musculus (Mouse)	233
ENSMUSG00000030359		Q61838	PZP_MOUSE	reviewed	Pregnancy zone protein (Alpha-2-macroglobulin) (Alpha-2-M) [Cleaved into: Alpha-2-macroglobulin 165 kDa subunit; Alpha-2-macroglobulin 35 kDa subunit]	Pzp A2m	Mus musculus (Mouse)	1495
ENSMUSG00000017697		P03958	ADA_MOUSE	reviewed	Adenosine deaminase (EC 3.5.4.4) (Adenosine aminohydrolase)	Ada	Mus musculus (Mouse)	352
ENSMUSG00000054630		Q8K169	Q8K169_MOUSE	unreviewed	UDP-glucuronosyltransferase (EC 2.4.1.17)	Ugt2b5	Mus musculus (Mouse)	530
ENSMUSG00000031216		B1AZJ1	B1AZJ1_MOUSE	unreviewed	StAR-related lipid transfer protein 8 (Fragment)	Stard8	Mus musculus (Mouse)	57
ENSMUSG00000031216		Q8K031	STAR8_MOUSE	reviewed	StAR-related lipid transfer protein 8 (START domain-containing protein 8) (StARD8)	Stard8 Kiaa0189	Mus musculus (Mouse)	1019
ENSMUSG00000029998		A0A0N4SWD3	A0A0N4SWD3_MOUSE	unreviewed	Prenylcysteine oxidase	Pcyox1	Mus musculus (Mouse)	148
ENSMUSG00000029998		D3Z275	D3Z275_MOUSE	unreviewed	Prenylcysteine oxidase (Fragment)	Pcyox1	Mus musculus (Mouse)	214
ENSMUSG00000029998		F7CIP8	F7CIP8_MOUSE	unreviewed	Prenylcysteine oxidase (Fragment)	Pcyox1	Mus musculus (Mouse)	197
ENSMUSG00000029998		Q9CQF9	PCYOX_MOUSE	reviewed	Prenylcysteine oxidase (EC 1.8.3.5)	Pcyox1 Kiaa0908	Mus musculus (Mouse)	505
ENSMUSG00000032083		A0A1L1STX7	A0A1L1STX7_MOUSE	unreviewed	Apolipoprotein A-I (Fragment)	Apoa1	Mus musculus (Mouse)	122
ENSMUSG00000032083		Q00623	APOA1_MOUSE	reviewed	Apolipoprotein A-I (Apo-AI) (ApoA-I) (Apolipoprotein A1) [Cleaved into: Proapolipoprotein A-I (ProapoA-I); Truncated apolipoprotein A-I]	Apoa1	Mus musculus (Mouse)	264
ENSMUSG00000038116		A2AV92	A2AV92_MOUSE	unreviewed	PHD finger protein 20 (Fragment)	Phf20	Mus musculus (Mouse)	113
ENSMUSG00000038116	ENSMUSG00000038116 -> Q8BLG0-1	Q8BLG0	PHF20_MOUSE	reviewed	PHD finger protein 20 (Hepatocellular carcinoma-associated antigen 58 homolog)	Phf20 Hca58	Mus musculus (Mouse)	1010
ENSMUSG00000030203		A0A0N4SUV2	A0A0N4SUV2_MOUSE	unreviewed	Dual-specificity phosphatase 16	Dusp16	Mus musculus (Mouse)	143
ENSMUSG00000030203		A0A0N4SV20	A0A0N4SV20_MOUSE	unreviewed	Dual-specificity phosphatase 16 (Fragment)	Dusp16	Mus musculus (Mouse)	51
ENSMUSG00000030203		F6UIK0	F6UIK0_MOUSE	unreviewed	Dual-specificity phosphatase 16	Dusp16	Mus musculus (Mouse)	338
ENSMUSG00000030203		Q6PCP3	Q6PCP3_MOUSE	unreviewed	Dual-specificity phosphatase 16	Dusp16	Mus musculus (Mouse)	660
ENSMUSG00000030203		Q8BZE4	Q8BZE4_MOUSE	unreviewed	Dual-specificity phosphatase 16	Dusp16	Mus musculus (Mouse)	206
ENSMUSG00000024758	ENSMUSG00000024758 -> Q9ES97-1;Q9ES97-2;Q9ES97-3;Q9ES97-4;Q9ES97-5	Q9ES97	RTN3_MOUSE	reviewed	Reticulon-3	Rtn3	Mus musculus (Mouse)	964
ENSMUSG00000025786		A0A571BEV7	A0A571BEV7_MOUSE	unreviewed	Palmitoyltransferase (EC 2.3.1.225)	Zdhhc3	Mus musculus (Mouse)	332
ENSMUSG00000025786		D3Z2A6	D3Z2A6_MOUSE	unreviewed	Palmitoyltransferase ZDHHC3 (Fragment)	Zdhhc3	Mus musculus (Mouse)	83
ENSMUSG00000025786		D6RDS4	D6RDS4_MOUSE	unreviewed	Palmitoyltransferase ZDHHC3	Zdhhc3	Mus musculus (Mouse)	122
ENSMUSG00000025786		D6RFV6	D6RFV6_MOUSE	unreviewed	Palmitoyltransferase ZDHHC3	Zdhhc3	Mus musculus (Mouse)	112
ENSMUSG00000025786		D6RHA3	D6RHA3_MOUSE	unreviewed	Palmitoyltransferase ZDHHC3	Zdhhc3	Mus musculus (Mouse)	128
ENSMUSG00000025786		D6RHS2	D6RHS2_MOUSE	unreviewed	Palmitoyltransferase ZDHHC3	Zdhhc3	Mus musculus (Mouse)	154
ENSMUSG00000025786		F6Q2M4	F6Q2M4_MOUSE	unreviewed	Palmitoyltransferase ZDHHC3 (Fragment)	Zdhhc3	Mus musculus (Mouse)	65
ENSMUSG00000025786		Q05D46	Q05D46_MOUSE	unreviewed	Palmitoyltransferase ZDHHC3 (Zdhhc3 protein)	Zdhhc3	Mus musculus (Mouse)	104
ENSMUSG00000025786		Q8R173	ZDHC3_MOUSE	reviewed	Palmitoyltransferase ZDHHC3 (EC 2.3.1.225) (Acyltransferase ZDHHC3) (EC 2.3.1.-) (GABA-A receptor-associated membrane protein 1) (Golgi-specific DHHC zinc finger protein) (Zinc finger DHHC domain-containing protein 3) (DHHC-3)	Zdhhc3 Godz Gramp1	Mus musculus (Mouse)	299
ENSMUSG00000043953		A0A0G2JFB5	A0A0G2JFB5_MOUSE	unreviewed	C-C chemokine receptor-like 2 (Fragment)	Ccrl2	Mus musculus (Mouse)	133
ENSMUSG00000043953		O35457	CCRL2_MOUSE	reviewed	C-C chemokine receptor-like 2 (Chemokine receptor CCR11) (G-protein coupled beta chemokine receptor) (Lipopolysaccharide-inducible C-C chemokine receptor) (L-CCR)	Ccrl2 Ccr11 Lccr	Mus musculus (Mouse)	360
ENSMUSG00000040385		P62137	PP1A_MOUSE	reviewed	Serine/threonine-protein phosphatase PP1-alpha catalytic subunit (PP-1A) (EC 3.1.3.16)	Ppp1ca Ppp1a	Mus musculus (Mouse)	330
ENSMUSG00000034168		Q8K3X4	I2BPL_MOUSE	reviewed	Probable E3 ubiquitin-protein ligase IRF2BPL (EC 2.3.2.27) (Enhanced at puberty protein 1) (Interferon regulatory factor 2-binding protein-like)	Irf2bpl Eap1 Kiaa1865	Mus musculus (Mouse)	775
ENSMUSG00000034175		Q5SUT8	Q5SUT8_MOUSE	unreviewed	Rhomboid domain-containing protein 3 (Fragment)	Rhbdd3	Mus musculus (Mouse)	49
ENSMUSG00000034175		Q5SUT9	Q5SUT9_MOUSE	unreviewed	Rhomboid domain-containing protein 3 (Fragment)	Rhbdd3	Mus musculus (Mouse)	19
ENSMUSG00000034175		Q5SUU0	Q5SUU0_MOUSE	unreviewed	Rhomboid domain-containing protein 3 (Fragment)	Rhbdd3	Mus musculus (Mouse)	17
ENSMUSG00000034175	ENSMUSG00000034175 -> Q8BP97-1;Q8BP97-2	Q8BP97	RHBD3_MOUSE	reviewed	Rhomboid domain-containing protein 3	Rhbdd3	Mus musculus (Mouse)	385
ENSMUSG00000034175		Z4YMS1	Z4YMS1_MOUSE	unreviewed	Rhomboid domain-containing protein 3 (Fragment)	Rhbdd3	Mus musculus (Mouse)	192
ENSMUSG00000094796		Q3V185	Q3V185_MOUSE	unreviewed	Similar to 2-cell-stage, variable group, member 3 (cDNA sequence BC147527)	BC147527 Gm8953 LOC625360	Mus musculus (Mouse)	167
ENSMUSG00000023942		E9PVH9	E9PVH9_MOUSE	unreviewed	Equilibrative nucleoside transporter 1 (Fragment)	Slc29a1	Mus musculus (Mouse)	162
ENSMUSG00000023942		E9PWD6	E9PWD6_MOUSE	unreviewed	Equilibrative nucleoside transporter 1 (Fragment)	Slc29a1	Mus musculus (Mouse)	121
ENSMUSG00000023942		E9PWY7	E9PWY7_MOUSE	unreviewed	Equilibrative nucleoside transporter 1 (Fragment)	Slc29a1	Mus musculus (Mouse)	262
ENSMUSG00000023942		E9PXM6	E9PXM6_MOUSE	unreviewed	Equilibrative nucleoside transporter 1	Slc29a1	Mus musculus (Mouse)	358
ENSMUSG00000023942		E9PXQ6	E9PXQ6_MOUSE	unreviewed	Equilibrative nucleoside transporter 1 (Fragment)	Slc29a1	Mus musculus (Mouse)	195
ENSMUSG00000023942		E9PZV0	E9PZV0_MOUSE	unreviewed	Equilibrative nucleoside transporter 1 (Fragment)	Slc29a1	Mus musculus (Mouse)	160
ENSMUSG00000023942		E9Q0Q5	E9Q0Q5_MOUSE	unreviewed	Equilibrative nucleoside transporter 1 (Fragment)	Slc29a1	Mus musculus (Mouse)	41
ENSMUSG00000023942		E9Q221	E9Q221_MOUSE	unreviewed	Equilibrative nucleoside transporter 1 (Fragment)	Slc29a1	Mus musculus (Mouse)	93
ENSMUSG00000023942		E9Q3D1	E9Q3D1_MOUSE	unreviewed	Equilibrative nucleoside transporter 1 (Fragment)	Slc29a1	Mus musculus (Mouse)	114
ENSMUSG00000023942		E9Q503	E9Q503_MOUSE	unreviewed	Equilibrative nucleoside transporter 1 (Fragment)	Slc29a1	Mus musculus (Mouse)	105
ENSMUSG00000023942		E9Q5E9	E9Q5E9_MOUSE	unreviewed	Equilibrative nucleoside transporter 1 (Fragment)	Slc29a1	Mus musculus (Mouse)	56
ENSMUSG00000023942		E9Q7R8	E9Q7R8_MOUSE	unreviewed	Equilibrative nucleoside transporter 1 (Fragment)	Slc29a1	Mus musculus (Mouse)	39
ENSMUSG00000023942	ENSMUSG00000023942 -> Q9JIM1-1;Q9JIM1-2	Q9JIM1	S29A1_MOUSE	reviewed	Equilibrative nucleoside transporter 1 (Equilibrative nitrobenzylmercaptopurine riboside-sensitive nucleoside transporter) (Equilibrative NBMPR-sensitive nucleoside transporter) (Nucleoside transporter, es-type) (Solute carrier family 29 member 1)	Slc29a1 Ent1	Mus musculus (Mouse)	460
ENSMUSG00000040520		A8Y5Q7	A8Y5Q7_MOUSE	unreviewed	Glycoprotein endo-alpha-1,2-mannosidase (Fragment)	Manea	Mus musculus (Mouse)	70
ENSMUSG00000040520		Q6NXH2	MANEA_MOUSE	reviewed	Glycoprotein endo-alpha-1,2-mannosidase (Endo-alpha mannosidase) (Endomannosidase) (mEndo) (EC 3.2.1.130)	Manea	Mus musculus (Mouse)	462
ENSMUSG00000033860		Q3UER8	Q3UER8_MOUSE	unreviewed	Fibrinogen gamma chain	Fgg	Mus musculus (Mouse)	443
ENSMUSG00000033860		Q8VCM7	FIBG_MOUSE	reviewed	Fibrinogen gamma chain	Fgg	Mus musculus (Mouse)	436
ENSMUSG00000026827		A2AQR0	A2AQR0_MOUSE	unreviewed	Glycerol-3-phosphate dehydrogenase (EC 1.1.5.3)	Gpd2	Mus musculus (Mouse)	745
ENSMUSG00000026827		Q64521	GPDM_MOUSE	reviewed	Glycerol-3-phosphate dehydrogenase, mitochondrial (GPD-M) (GPDH-M) (EC 1.1.5.3) (Protein TISP38)	Gpd2 Gdm1	Mus musculus (Mouse)	727
ENSMUSG00000016194		F2Z3U6	F2Z3U6_MOUSE	unreviewed	Corticosteroid 11-beta-dehydrogenase isozyme 1 (Fragment)	Hsd11b1	Mus musculus (Mouse)	214
ENSMUSG00000016194		F6TSI8	F6TSI8_MOUSE	unreviewed	Corticosteroid 11-beta-dehydrogenase isozyme 1 (Fragment)	Hsd11b1	Mus musculus (Mouse)	80
ENSMUSG00000016194		P50172	DHI1_MOUSE	reviewed	Corticosteroid 11-beta-dehydrogenase isozyme 1 (EC 1.1.1.146) (11-beta-hydroxysteroid dehydrogenase 1) (11-DH) (11-beta-HSD1) (11beta-HSD1A)	Hsd11b1 Hsd11	Mus musculus (Mouse)	292
ENSMUSG00000016194		Q3TJI8	Q3TJI8_MOUSE	unreviewed	Corticosteroid 11-beta-dehydrogenase isozyme 1	Hsd11b1	Mus musculus (Mouse)	262
ENSMUSG00000038357		P51437	CAMP_MOUSE	reviewed	Cathelicidin antimicrobial peptide (Cathelin-like protein) (CLP) [Cleaved into: Cathelin-related antimicrobial peptide (Cramp)]	Camp Cnlp Cramp	Mus musculus (Mouse)	172
ENSMUSG00000016528		A0A087WSN7	A0A087WSN7_MOUSE	unreviewed	MAP kinase-activated protein kinase 2 (Fragment)	Mapkapk2	Mus musculus (Mouse)	162
ENSMUSG00000016528		P49138	MAPK2_MOUSE	reviewed	MAP kinase-activated protein kinase 2 (MAPK-activated protein kinase 2) (MAPKAP kinase 2) (MAPKAP-K2) (MAPKAPK-2) (MK-2) (MK2) (EC 2.7.11.1)	Mapkapk2 Rps6kc1	Mus musculus (Mouse)	386
ENSMUSG00000061981		E9PV09	E9PV09_MOUSE	unreviewed	Flotillin	Flot2	Mus musculus (Mouse)	86
ENSMUSG00000061981		Q5SS83	Q5SS83_MOUSE	unreviewed	Flotillin	Flot2	Mus musculus (Mouse)	428
ENSMUSG00000061981	ENSMUSG00000061981 -> Q60634-1;Q60634-3	Q60634	FLOT2_MOUSE	reviewed	Flotillin-2 (Epidermal surface antigen) (ESA) (Membrane component chromosome 17 surface marker 1 homolog)	Flot2 Esa1 M17s1	Mus musculus (Mouse)	428
ENSMUSG00000059108		A0A1B0GS75	A0A1B0GS75_MOUSE	unreviewed	Interferon-induced transmembrane protein 6	Ifitm6	Mus musculus (Mouse)	124
ENSMUSG00000059108		Q3SXF0	Q3SXF0_MOUSE	unreviewed	Interferon-induced transmembrane protein 6	Ifitm6	Mus musculus (Mouse)	104
ENSMUSG00000027177		A2AQH3	A2AQH3_MOUSE	unreviewed	Homeodomain-interacting protein kinase 3	Hipk3	Mus musculus (Mouse)	1213
ENSMUSG00000027177		Q9ERH7	HIPK3_MOUSE	reviewed	Homeodomain-interacting protein kinase 3 (EC 2.7.11.1) (Androgen receptor-interacting nuclear protein kinase) (ANPK) (Fas-interacting serine/threonine-protein kinase) (FIST) (Nuclear body-associated kinase 3) (Nbak3)	Hipk3 Fist3	Mus musculus (Mouse)	1192
ENSMUSG00000020785		B1AUD3	B1AUD3_MOUSE	unreviewed	Calcium/calmodulin-dependent protein kinase kinase 1 (Fragment)	Camkk1	Mus musculus (Mouse)	342
ENSMUSG00000020785		Q8VBY2	KKCC1_MOUSE	reviewed	Calcium/calmodulin-dependent protein kinase kinase 1 (CaM-KK 1) (CaM-kinase kinase 1) (CaMKK 1) (EC 2.7.11.17) (CaM-kinase IV kinase) (Calcium/calmodulin-dependent protein kinase kinase alpha) (CaM-KK alpha) (CaM-kinase kinase alpha) (CaMKK alpha)	Camkk1 Camkk	Mus musculus (Mouse)	505
ENSMUSG00000050241		A0A0N4SVG0	A0A0N4SVG0_MOUSE	unreviewed	Killer cell lectin-like receptor subfamily E member 1	Klre1	Mus musculus (Mouse)	63
ENSMUSG00000050241		Q8CJC7	KLRE1_MOUSE	reviewed	Killer cell lectin-like receptor subfamily E member 1	Klre1 NKG2I	Mus musculus (Mouse)	226
ENSMUSG00000027531		A0A0A6YW07	A0A0A6YW07_MOUSE	unreviewed	Inositol-1-monophosphatase (EC 3.1.3.25)	Impa1	Mus musculus (Mouse)	208
ENSMUSG00000027531		D3Z703	D3Z703_MOUSE	unreviewed	Inositol monophosphatase 1 (Fragment)	Impa1	Mus musculus (Mouse)	89
ENSMUSG00000027531		Q80ZJ2	Q80ZJ2_MOUSE	unreviewed	Inositol-1-monophosphatase (EC 3.1.3.25)	Impa1	Mus musculus (Mouse)	276
ENSMUSG00000027531		Q924B0	Q924B0_MOUSE	unreviewed	Inositol-1-monophosphatase (EC 3.1.3.25)	Impa1	Mus musculus (Mouse)	277
ENSMUSG00000020429		P47876	IBP1_MOUSE	reviewed	Insulin-like growth factor-binding protein 1 (IBP-1) (IGF-binding protein 1) (IGFBP-1)	Igfbp1 Igfbp-1	Mus musculus (Mouse)	272
ENSMUSG00000031328		A0A668KLG7	A0A668KLG7_MOUSE	unreviewed	Filamin-A (Fragment)	Flna	Mus musculus (Mouse)	73
ENSMUSG00000031328		B7FAU9	B7FAU9_MOUSE	unreviewed	Filamin, alpha (Filamin-A)	Flna RP23-436K3.1-002	Mus musculus (Mouse)	2639
ENSMUSG00000031328		B7FAV1	B7FAV1_MOUSE	unreviewed	Filamin, alpha (Filamin-A) (Fragment)	Flna RP23-436K3.1-013	Mus musculus (Mouse)	2583
ENSMUSG00000031328		F6XC15	F6XC15_MOUSE	unreviewed	Filamin-A (Fragment)	Flna	Mus musculus (Mouse)	511
ENSMUSG00000031328		F6Z2C0	F6Z2C0_MOUSE	unreviewed	Filamin-A (Fragment)	Flna	Mus musculus (Mouse)	280
ENSMUSG00000031328		F7AVL7	F7AVL7_MOUSE	unreviewed	Filamin-A (Fragment)	Flna	Mus musculus (Mouse)	74
ENSMUSG00000031328		J3JS91	J3JS91_MOUSE	unreviewed	Filamin, alpha (Filamin-A) (Fragment)	Flna RP23-436K3.1-015	Mus musculus (Mouse)	277
ENSMUSG00000031328	ENSMUSG00000031328 -> Q8BTM8-1	Q8BTM8	FLNA_MOUSE	reviewed	Filamin-A (FLN-A) (Actin-binding protein 280) (ABP-280) (Alpha-filamin) (Endothelial actin-binding protein) (Filamin-1) (Non-muscle filamin)	Flna Fln Fln1	Mus musculus (Mouse)	2647
ENSMUSG00000030098		E0CXE0	E0CXE0_MOUSE	unreviewed	Glutamate receptor-interacting protein 2	Grip2	Mus musculus (Mouse)	821
ENSMUSG00000030098		E0CXS4	E0CXS4_MOUSE	unreviewed	Glutamate receptor-interacting protein 2	Grip2	Mus musculus (Mouse)	1001
ENSMUSG00000030098		E0CYS1	E0CYS1_MOUSE	unreviewed	Glutamate receptor-interacting protein 2	Grip2	Mus musculus (Mouse)	174
ENSMUSG00000030098		F7BQ55	F7BQ55_MOUSE	unreviewed	Glutamate receptor-interacting protein 2 (Fragment)	Grip2	Mus musculus (Mouse)	119
ENSMUSG00000030098		G3XA20	G3XA20_MOUSE	unreviewed	Glutamate receptor-interacting protein 2	Grip2	Mus musculus (Mouse)	1042
ENSMUSG00000057074		Q8VCC2	EST1_MOUSE	reviewed	Liver carboxylesterase 1 (EC 3.1.1.1) (Acyl-coenzyme A:cholesterol acyltransferase) (Carboxylesterase 1G) (Cholesteryl ester hydrolase) (CEH) (EC 3.1.1.13) (ES-x)	Ces1 Ces1g	Mus musculus (Mouse)	565
ENSMUSG00000004018		D3Z6C0	D3Z6C0_MOUSE	unreviewed	E3 ubiquitin-protein ligase FANCL (Fragment)	Fancl	Mus musculus (Mouse)	123
ENSMUSG00000004018		F6Q7G3	F6Q7G3_MOUSE	unreviewed	E3 ubiquitin-protein ligase FANCL (Fragment)	Fancl	Mus musculus (Mouse)	145
ENSMUSG00000004018	ENSMUSG00000004018 -> Q9CR14-1;Q9CR14-2	Q9CR14	FANCL_MOUSE	reviewed	E3 ubiquitin-protein ligase FANCL (EC 2.3.2.27) (Fanconi anemia group L protein homolog) (Proliferation of germ cells protein) (RING-type E3 ubiquitin transferase FANCL)	Fancl Phf9 Pog	Mus musculus (Mouse)	375
ENSMUSG00000020788		B1ATS4	B1ATS4_MOUSE	unreviewed	Calcium-transporting ATPase (EC 7.2.2.10)	Atp2a3	Mus musculus (Mouse)	981
ENSMUSG00000020788		B1ATS5	B1ATS5_MOUSE	unreviewed	Calcium-transporting ATPase (EC 7.2.2.10)	Atp2a3	Mus musculus (Mouse)	1020
ENSMUSG00000020788		E9Q559	E9Q559_MOUSE	unreviewed	Calcium-transporting ATPase (EC 7.2.2.10)	Atp2a3	Mus musculus (Mouse)	1026
ENSMUSG00000020788	ENSMUSG00000020788 -> Q64518-1;Q64518-2	Q64518	AT2A3_MOUSE	reviewed	Sarcoplasmic/endoplasmic reticulum calcium ATPase 3 (SERCA3) (SR Ca(2+)-ATPase 3) (EC 7.2.2.10) (Calcium pump 3)	Atp2a3	Mus musculus (Mouse)	1038
ENSMUSG00000020522		A0A0R4J1C7	A0A0R4J1C7_MOUSE	unreviewed	Microfibril-associated glycoprotein 3	Mfap3	Mus musculus (Mouse)	349
ENSMUSG00000020522		D3Z5B4	D3Z5B4_MOUSE	unreviewed	Microfibril-associated glycoprotein 3 (Fragment)	Mfap3	Mus musculus (Mouse)	110
ENSMUSG00000074093		A0A140LHH1	A0A140LHH1_MOUSE	unreviewed	Small VCP/p97-interacting protein	Svip	Mus musculus (Mouse)	67
ENSMUSG00000074093		Q3UZP4	SVIP_MOUSE	reviewed	Small VCP/p97-interacting protein	Svip	Mus musculus (Mouse)	77
ENSMUSG00000022010		D3YW86	D3YW86_MOUSE	unreviewed	TSC22 domain family protein 1	Tsc22d1	Mus musculus (Mouse)	107
ENSMUSG00000022010		D3Z0V7	D3Z0V7_MOUSE	unreviewed	TSC22 domain family protein 1	Tsc22d1	Mus musculus (Mouse)	995
ENSMUSG00000022010		E9QLZ1	E9QLZ1_MOUSE	unreviewed	TSC22 domain family protein 1	Tsc22d1	Mus musculus (Mouse)	1077
ENSMUSG00000022010		H3BJ00	H3BJ00_MOUSE	unreviewed	TSC22 domain family protein 1 (Fragment)	Tsc22d1	Mus musculus (Mouse)	95
ENSMUSG00000022010		H3BJV9	H3BJV9_MOUSE	unreviewed	TSC22 domain family protein 1	Tsc22d1	Mus musculus (Mouse)	82
ENSMUSG00000022010		H3BK07	H3BK07_MOUSE	unreviewed	TSC22 domain family protein 1 (Fragment)	Tsc22d1	Mus musculus (Mouse)	128
ENSMUSG00000022010		H3BK98	H3BK98_MOUSE	unreviewed	TSC22 domain family protein 1 (Fragment)	Tsc22d1	Mus musculus (Mouse)	133
ENSMUSG00000022010		H3BLH4	H3BLH4_MOUSE	unreviewed	TSC22 domain family protein 1 (Fragment)	Tsc22d1	Mus musculus (Mouse)	132
ENSMUSG00000022010		H3BLI9	H3BLI9_MOUSE	unreviewed	TSC22 domain family protein 1	Tsc22d1	Mus musculus (Mouse)	86
ENSMUSG00000022010	ENSMUSG00000022010 -> P62500-2	P62500	T22D1_MOUSE	reviewed	TSC22 domain family protein 1 (Regulatory protein TSC-22) (TGFB-stimulated clone 22 homolog) (TSC22-related inducible leucine zipper 1b) (Transforming growth factor beta-1-induced transcript 4 protein)	Tsc22d1 Kiaa1994 Tgfb1i4 Tilz1b Tsc22	Mus musculus (Mouse)	1077
ENSMUSG00000008435		A0A0R4J1N8	A0A0R4J1N8_MOUSE	unreviewed	Retinol dehydrogenase 13	Rdh13	Mus musculus (Mouse)	299
ENSMUSG00000008435		D3YVJ8	D3YVJ8_MOUSE	unreviewed	Retinol dehydrogenase 13 (Fragment)	Rdh13	Mus musculus (Mouse)	115
ENSMUSG00000008435		Q8CEE7	RDH13_MOUSE	reviewed	Retinol dehydrogenase 13 (EC 1.1.1.300)	Rdh13	Mus musculus (Mouse)	334
ENSMUSG00000006179		A0A286YCE6	A0A286YCE6_MOUSE	unreviewed	Thymus-specific serine protease	Prss16	Mus musculus (Mouse)	169
ENSMUSG00000006179		Q9QXE5	TSSP_MOUSE	reviewed	Thymus-specific serine protease (EC 3.4.-.-) (Serine protease 16)	Prss16 Tssp	Mus musculus (Mouse)	509
ENSMUSG00000062822		A0A286YD57	A0A286YD57_MOUSE	unreviewed	RIKEN cDNA 4833420G17 gene (Fragment)	4833420G17Rik	Mus musculus (Mouse)	200
ENSMUSG00000062822	ENSMUSG00000062822 -> Q3UJC8-1;Q3UJC8-2	Q3UJC8	CE034_MOUSE	reviewed	Uncharacterized protein C5orf34 homolog		Mus musculus (Mouse)	639
ENSMUSG00000026667		D3YUF5	D3YUF5_MOUSE	unreviewed	Serine/threonine-protein kinase Kist	Uhmk1	Mus musculus (Mouse)	344
ENSMUSG00000026667		P97343	UHMK1_MOUSE	reviewed	Serine/threonine-protein kinase Kist (EC 2.7.11.1) (Kinase interacting with stathmin) (PAM COOH-terminal interactor protein 2) (P-CIP2) (U2AF homology motif kinase 1)	Uhmk1 Kis Kist	Mus musculus (Mouse)	419
ENSMUSG00000026667		Q8C0N6	Q8C0N6_MOUSE	unreviewed	Serine/threonine-protein kinase Kist	Uhmk1 Kist	Mus musculus (Mouse)	330
ENSMUSG00000020422		A0A5F8MP98	A0A5F8MP98_MOUSE	unreviewed	Tensin-3	Tns3	Mus musculus (Mouse)	1553
ENSMUSG00000020422		A0A5F8MPF2	A0A5F8MPF2_MOUSE	unreviewed	Tensin-3	Tns3	Mus musculus (Mouse)	1589
ENSMUSG00000020422	ENSMUSG00000020422 -> Q5SSZ5-1	Q5SSZ5	TENS3_MOUSE	reviewed	Tensin-3 (Tensin-like SH2 domain-containing protein 1)	Tns3 Tens1	Mus musculus (Mouse)	1440
ENSMUSG00000058258		G3XA48	G3XA48_MOUSE	unreviewed	Isopentenyl-diphosphate Delta-isomerase (EC 5.3.3.2)	Idi1	Mus musculus (Mouse)	283
ENSMUSG00000058258		H3BKD7	H3BKD7_MOUSE	unreviewed	Isopentenyl-diphosphate Delta-isomerase (EC 5.3.3.2) (Fragment)	Idi1	Mus musculus (Mouse)	163
ENSMUSG00000058258		H3BLF8	H3BLF8_MOUSE	unreviewed	Isopentenyl-diphosphate Delta-isomerase (EC 5.3.3.2) (Fragment)	Idi1	Mus musculus (Mouse)	163
ENSMUSG00000058258		H3BLP1	H3BLP1_MOUSE	unreviewed	Isopentenyl-diphosphate Delta-isomerase (EC 5.3.3.2) (Fragment)	Idi1	Mus musculus (Mouse)	146
ENSMUSG00000018654		G5E8H3	G5E8H3_MOUSE	unreviewed	DNA-binding protein Ikaros	Ikzf1	Mus musculus (Mouse)	515
ENSMUSG00000018654		Q5SWT6	Q5SWT6_MOUSE	unreviewed	DNA-binding protein Ikaros (Fragment)	Ikzf1	Mus musculus (Mouse)	18
ENSMUSG00000018654		Q5SWT7	Q5SWT7_MOUSE	unreviewed	DNA-binding protein Ikaros (Fragment)	Ikzf1	Mus musculus (Mouse)	79
ENSMUSG00000018654		Q5SWT9	Q5SWT9_MOUSE	unreviewed	DNA-binding protein Ikaros	Ikzf1	Mus musculus (Mouse)	535
ENSMUSG00000018654		Q5SWU0	Q5SWU0_MOUSE	unreviewed	DNA-binding protein Ikaros (IKAROS family zinc finger 1)	Ikzf1	Mus musculus (Mouse)	428
ENSMUSG00000018654		Q8C9X3	Q8C9X3_MOUSE	unreviewed	DNA-binding protein Ikaros	Ikzf1 Zfpn1a1	Mus musculus (Mouse)	198
ENSMUSG00000022265		Q9JHZ2	ANKH_MOUSE	reviewed	Progressive ankylosis protein (Fn54 protein)	Ankh Ank	Mus musculus (Mouse)	492
ENSMUSG00000027122	ENSMUSG00000027122 -> Q8BIX3-1	Q8BIX3	AL14E_MOUSE	reviewed	ARL14 effector protein (ARF7 effector protein)	Arl14ep Arf7ep	Mus musculus (Mouse)	276
ENSMUSG00000061286		A0A0U1RPC2	A0A0U1RPC2_MOUSE	unreviewed	Exosome complex component RRP46	Exosc5	Mus musculus (Mouse)	128
ENSMUSG00000061286		A0A0U1RPX0	A0A0U1RPX0_MOUSE	unreviewed	Exosome complex component RRP46	Exosc5	Mus musculus (Mouse)	84
ENSMUSG00000061286		Q9CRA8	EXOS5_MOUSE	reviewed	Exosome complex component RRP46 (Exosome component 5) (Ribosomal RNA-processing protein 46)	Exosc5 D7Wsu180e Rrp46	Mus musculus (Mouse)	235
ENSMUSG00000024042		Q60670	SIK1_MOUSE	reviewed	Serine/threonine-protein kinase SIK1 (EC 2.7.11.1) (HRT-20) (Myocardial SNF1-like kinase) (Salt-inducible kinase 1) (SIK-1) (Serine/threonine-protein kinase SNF1-like kinase 1) (Serine/threonine-protein kinase SNF1LK)	Sik1 Msk Sik Snf1lk	Mus musculus (Mouse)	779
ENSMUSG00000026080		A0A0A6YVW5	A0A0A6YVW5_MOUSE	unreviewed	Carbohydrate sulfotransferase (EC 2.8.2.-)	Chst10	Mus musculus (Mouse)	370
ENSMUSG00000026080		A0A0A6YWA7	A0A0A6YWA7_MOUSE	unreviewed	Carbohydrate sulfotransferase (EC 2.8.2.-) (Fragment)	Chst10	Mus musculus (Mouse)	242
ENSMUSG00000026080		A0A0A6YWB7	A0A0A6YWB7_MOUSE	unreviewed	Carbohydrate sulfotransferase (EC 2.8.2.-)	Chst10	Mus musculus (Mouse)	77
ENSMUSG00000026080		A0A0A6YWM2	A0A0A6YWM2_MOUSE	unreviewed	Carbohydrate sulfotransferase (EC 2.8.2.-) (Fragment)	Chst10	Mus musculus (Mouse)	64
ENSMUSG00000026080		A0A0A6YXK3	A0A0A6YXK3_MOUSE	unreviewed	Carbohydrate sulfotransferase (EC 2.8.2.-)	Chst10	Mus musculus (Mouse)	196
ENSMUSG00000026080		A2RSS2	A2RSS2_MOUSE	unreviewed	Carbohydrate sulfotransferase (EC 2.8.2.-)	Chst10	Mus musculus (Mouse)	374
ENSMUSG00000061666		Q9CRY7	GDPD1_MOUSE	reviewed	Lysophospholipase D GDPD1 (EC 3.1.4.-) (Glycerophosphodiester phosphodiesterase 4) (Glycerophosphodiester phosphodiesterase domain-containing protein 1)	Gdpd1 Gde4	Mus musculus (Mouse)	314
ENSMUSG00000021036		P97363	SPTC2_MOUSE	reviewed	Serine palmitoyltransferase 2 (EC 2.3.1.50) (Long chain base biosynthesis protein 2) (LCB 2) (Long chain base biosynthesis protein 2a) (LCB2a) (Serine-palmitoyl-CoA transferase 2) (SPT 2)	Sptlc2 Lcb2	Mus musculus (Mouse)	560
ENSMUSG00000028207		A2AL71	A2AL71_MOUSE	unreviewed	Aspartyl/asparaginyl beta-hydroxylase (Fragment)	Asph	Mus musculus (Mouse)	73
ENSMUSG00000028207		A2AL74	A2AL74_MOUSE	unreviewed	Aspartyl/asparaginyl beta-hydroxylase	Asph	Mus musculus (Mouse)	215
ENSMUSG00000028207		A2AL75	A2AL75_MOUSE	unreviewed	Aspartyl/asparaginyl beta-hydroxylase	Asph	Mus musculus (Mouse)	272
ENSMUSG00000028207		A2AL76	A2AL76_MOUSE	unreviewed	Aspartyl/asparaginyl beta-hydroxylase	Asph	Mus musculus (Mouse)	261
ENSMUSG00000028207		A2AL77	A2AL77_MOUSE	unreviewed	Aspartyl/asparaginyl beta-hydroxylase (Fragment)	Asph	Mus musculus (Mouse)	149
ENSMUSG00000028207		A2AL78	A2AL78_MOUSE	unreviewed	Aspartyl/asparaginyl beta-hydroxylase	Asph	Mus musculus (Mouse)	245
ENSMUSG00000028207		A2AL79	A2AL79_MOUSE	unreviewed	Aspartyl/asparaginyl beta-hydroxylase	Asph	Mus musculus (Mouse)	197
ENSMUSG00000028207		A2AL81	A2AL81_MOUSE	unreviewed	Aspartyl/asparaginyl beta-hydroxylase	Asph	Mus musculus (Mouse)	310
ENSMUSG00000028207		A2AL83	A2AL83_MOUSE	unreviewed	Aspartyl/asparaginyl beta-hydroxylase (Fragment)	Asph	Mus musculus (Mouse)	163
ENSMUSG00000028207		A2AL85	A2AL85_MOUSE	unreviewed	Aspartyl/asparaginyl beta-hydroxylase	Asph	Mus musculus (Mouse)	725
ENSMUSG00000028207		Q3TU40	Q3TU40_MOUSE	unreviewed	Aspartyl/asparaginyl beta-hydroxylase	Asph	Mus musculus (Mouse)	294
ENSMUSG00000028207		Q6P8S1	Q6P8S1_MOUSE	unreviewed	Aspartyl/asparaginyl beta-hydroxylase (Asph protein)	Asph	Mus musculus (Mouse)	212
ENSMUSG00000028207	ENSMUSG00000028207 -> Q8BSY0-1	Q8BSY0	ASPH_MOUSE	reviewed	Aspartyl/asparaginyl beta-hydroxylase (EC 1.14.11.16) (Aspartate beta-hydroxylase) (ASP beta-hydroxylase) (Peptide-aspartate beta-dioxygenase)	Asph Bah	Mus musculus (Mouse)	741
ENSMUSG00000028207		Q8CBM2	Q8CBM2_MOUSE	unreviewed	Aspartyl/asparaginyl beta-hydroxylase	Asph	Mus musculus (Mouse)	658
ENSMUSG00000028207		Q9CR06	Q9CR06_MOUSE	unreviewed	Aspartyl/asparaginyl beta-hydroxylase	Asph	Mus musculus (Mouse)	207
ENSMUSG00000034664		Q9QUM0	ITA2B_MOUSE	reviewed	Integrin alpha-IIb (GPalpha IIb) (GPIIb) (Platelet membrane glycoprotein IIb) (CD antigen CD41) [Cleaved into: Integrin alpha-IIb heavy chain; Integrin alpha-IIb light chain]	Itga2b	Mus musculus (Mouse)	1033
ENSMUSG00000013646		Q99LH9	3BP5L_MOUSE	reviewed	SH3 domain-binding protein 5-like (SH3BP-5-like)	Sh3bp5l Kiaa1720	Mus musculus (Mouse)	392
ENSMUSG00000024048		D3YV37	D3YV37_MOUSE	unreviewed	Myosin, light chain 12A, regulatory, non-sarcomeric (Fragment)	Myl12a	Mus musculus (Mouse)	107
ENSMUSG00000024048		D3Z249	D3Z249_MOUSE	unreviewed	Myosin, light chain 12A, regulatory, non-sarcomeric (Fragment)	Myl12a	Mus musculus (Mouse)	58
ENSMUSG00000024048		Q6ZWQ9	Q6ZWQ9_MOUSE	unreviewed	Myosin, light chain 12A, regulatory, non-sarcomeric (Predicted gene, 49909)	Myl12a 2900073G15Rik Gm49909 Myl12b	Mus musculus (Mouse)	172
ENSMUSG00000020593		A0A1Y7VJ01	A0A1Y7VJ01_MOUSE	unreviewed	Phosphatidate phosphatase LPIN1 (Fragment)	Lpin1	Mus musculus (Mouse)	158
ENSMUSG00000020593		A0A1Y7VLN4	A0A1Y7VLN4_MOUSE	unreviewed	Phosphatidate phosphatase (EC 3.1.3.4)	Lpin1	Mus musculus (Mouse)	891
ENSMUSG00000020593		A0A5F8MPG1	A0A5F8MPG1_MOUSE	unreviewed	Phosphatidate phosphatase (EC 3.1.3.4)	Lpin1	Mus musculus (Mouse)	973
ENSMUSG00000020593		A0A5F8MQ53	A0A5F8MQ53_MOUSE	unreviewed	Phosphatidate phosphatase (EC 3.1.3.4)	Lpin1	Mus musculus (Mouse)	950
ENSMUSG00000020593		E9QKQ5	E9QKQ5_MOUSE	unreviewed	Phosphatidate phosphatase (EC 3.1.3.4)	Lpin1	Mus musculus (Mouse)	924
ENSMUSG00000021585		A0A1Y7VJN8	A0A1Y7VJN8_MOUSE	unreviewed	Calpain inhibitor (Calpastatin)	Cast	Mus musculus (Mouse)	445
ENSMUSG00000021585		A0A338P6J9	A0A338P6J9_MOUSE	unreviewed	Calpain inhibitor (Calpastatin) (Fragment)	Cast	Mus musculus (Mouse)	520
ENSMUSG00000021585	ENSMUSG00000021585 -> P51125-1;P51125-5	P51125	ICAL_MOUSE	reviewed	Calpastatin (Calpain inhibitor)	Cast	Mus musculus (Mouse)	788
ENSMUSG00000021585		Q8C281	Q8C281_MOUSE	unreviewed	Calpain inhibitor (Calpastatin)	Cast	Mus musculus (Mouse)	686
ENSMUSG00000021585		Q8CE04	Q8CE04_MOUSE	unreviewed	Calpain inhibitor (Calpastatin)	Cast	Mus musculus (Mouse)	704
ENSMUSG00000021585		Q8CE80	Q8CE80_MOUSE	unreviewed	Calpain inhibitor (Calpastatin)	Cast	Mus musculus (Mouse)	754
ENSMUSG00000021585		Q921U7	Q921U7_MOUSE	unreviewed	Calpain inhibitor (Calpastatin)	Cast	Mus musculus (Mouse)	674
ENSMUSG00000001150		A0A1W2P6M1	A0A1W2P6M1_MOUSE	unreviewed	Germinal-center-associated nuclear protein (Fragment)	Mcm3ap	Mus musculus (Mouse)	81
ENSMUSG00000001150		A0A1W2P8E2	A0A1W2P8E2_MOUSE	unreviewed	Germinal-center-associated nuclear protein (Fragment)	Mcm3ap	Mus musculus (Mouse)	116
ENSMUSG00000001150		Q9WUU9	GANP_MOUSE	reviewed	Germinal-center associated nuclear protein (GANP) (EC 2.3.1.48) (GC-associated DNA primase)	Mcm3ap Ganp Map80	Mus musculus (Mouse)	1971
ENSMUSG00000090121		G3UZN6	G3UZN6_MOUSE	unreviewed	Abhydrolase domain-containing 12B	Abhd12b	Mus musculus (Mouse)	359
ENSMUSG00000090121		S4R1Y3	S4R1Y3_MOUSE	unreviewed	Abhydrolase domain-containing 12B	Abhd12b	Mus musculus (Mouse)	57
ENSMUSG00000090121		S4R2K4	S4R2K4_MOUSE	unreviewed	Abhydrolase domain-containing 12B	Abhd12b	Mus musculus (Mouse)	282
ENSMUSG00000054720		D3YUV5	D3YUV5_MOUSE	unreviewed	Volume-regulated anion channel subunit LRRC8C (Fragment)	Lrrc8c	Mus musculus (Mouse)	170
ENSMUSG00000054720		D3Z557	D3Z557_MOUSE	unreviewed	Volume-regulated anion channel subunit LRRC8C (Fragment)	Lrrc8c	Mus musculus (Mouse)	32
ENSMUSG00000054720		Q8R502	LRC8C_MOUSE	reviewed	Volume-regulated anion channel subunit LRRC8C (Factor for adipocyte differentiation 158) (Leucine-rich repeat-containing protein 8C)	Lrrc8c Ad158 Fad158	Mus musculus (Mouse)	803
ENSMUSG00000032679		O55186	CD59A_MOUSE	reviewed	CD59A glycoprotein (MAC-inhibitory protein) (MAC-IP) (Membrane attack complex inhibition factor) (MACIF) (Protectin) (CD antigen CD59)	Cd59a Cd59	Mus musculus (Mouse)	123
ENSMUSG00000033909		B0QZF8	B0QZF8_MOUSE	unreviewed	Ubiquitin carboxyl-terminal hydrolase 36 (Fragment)	Usp36	Mus musculus (Mouse)	890
ENSMUSG00000033909		B1AQJ2	UBP36_MOUSE	reviewed	Ubiquitin carboxyl-terminal hydrolase 36 (EC 3.4.19.12) (Deubiquitinating enzyme 36) (Ubiquitin thioesterase 36) (Ubiquitin-specific-processing protease 36)	Usp36 Kiaa1453	Mus musculus (Mouse)	1098
ENSMUSG00000039501		A2A5R4	A2A5R4_MOUSE	unreviewed	NFX1-type zinc finger-containing protein 1 (Fragment)	Znfx1	Mus musculus (Mouse)	840
ENSMUSG00000039501		A2A5R5	A2A5R5_MOUSE	unreviewed	NFX1-type zinc finger-containing protein 1 (Fragment)	Znfx1	Mus musculus (Mouse)	869
ENSMUSG00000039501		A2A5R6	A2A5R6_MOUSE	unreviewed	NFX1-type zinc finger-containing protein 1	Znfx1	Mus musculus (Mouse)	1045
ENSMUSG00000039501		Q8R151	ZNFX1_MOUSE	reviewed	NFX1-type zinc finger-containing protein 1	Znfx1	Mus musculus (Mouse)	1909
ENSMUSG00000059669		A0A1Y7VK37	A0A1Y7VK37_MOUSE	unreviewed	TATA box-binding protein-associated factor RNA polymerase I subunit B	Taf1b	Mus musculus (Mouse)	69
ENSMUSG00000059669	ENSMUSG00000059669 -> P97358-1	P97358	TAF1B_MOUSE	reviewed	TATA box-binding protein-associated factor RNA polymerase I subunit B (RNA polymerase I-specific TBP-associated factor 68 kDa) (TAFI68) (TATA box-binding protein-associated factor 1B) (TBP-associated factor 1B) (Transcription initiation factor SL1/TIF-IB subunit B)	Taf1b	Mus musculus (Mouse)	586
ENSMUSG00000004100		A0A1L1SRW3	A0A1L1SRW3_MOUSE	unreviewed	Suppressor of SWI4 1 homolog	Ppan	Mus musculus (Mouse)	193
ENSMUSG00000004100		Q91YU8	SSF1_MOUSE	reviewed	Suppressor of SWI4 1 homolog (Ssf-1) (Peter Pan homolog)	Ppan Ssf1	Mus musculus (Mouse)	470
ENSMUSG00000035310		D6RJL6	D6RJL6_MOUSE	unreviewed	Protein lin-54 homolog	Lin54	Mus musculus (Mouse)	98
ENSMUSG00000035310		E9PUI8	E9PUI8_MOUSE	unreviewed	Protein lin-54 homolog	Lin54	Mus musculus (Mouse)	243
ENSMUSG00000035310		E9PV28	E9PV28_MOUSE	unreviewed	Protein lin-54 homolog	Lin54	Mus musculus (Mouse)	528
ENSMUSG00000035310		E9Q8B7	E9Q8B7_MOUSE	unreviewed	Protein lin-54 homolog	Lin54	Mus musculus (Mouse)	660
ENSMUSG00000035310		F6XQ46	F6XQ46_MOUSE	unreviewed	Protein lin-54 homolog (Fragment)	Lin54	Mus musculus (Mouse)	146
ENSMUSG00000035310	ENSMUSG00000035310 -> Q571G4-1	Q571G4	LIN54_MOUSE	reviewed	Protein lin-54 homolog	Lin54 Kiaa2037	Mus musculus (Mouse)	749
ENSMUSG00000044258		A0A286YCS9	A0A286YCS9_MOUSE	unreviewed	Protein CTLA-2-alpha	Ctla2a	Mus musculus (Mouse)	38
ENSMUSG00000044258		P12399	CTL2A_MOUSE	reviewed	Protein CTLA-2-alpha (Cytotoxic T-lymphocyte-associated protein 2-alpha)	Ctla2a	Mus musculus (Mouse)	137
ENSMUSG00000035078		A0A286YE22	A0A286YE22_MOUSE	unreviewed	Myotubularin-related protein 9 (Fragment)	Mtmr9	Mus musculus (Mouse)	139
ENSMUSG00000035078		Q9Z2D0	MTMR9_MOUSE	reviewed	Myotubularin-related protein 9 (Inactive phosphatidylinositol 3-phosphatase 9)	Mtmr9 Mtmr3	Mus musculus (Mouse)	545
ENSMUSG00000054263		A0A2I3BRT7	A0A2I3BRT7_MOUSE	unreviewed	Leukemia inhibitory factor receptor (Fragment)	Lifr	Mus musculus (Mouse)	140
ENSMUSG00000054263	ENSMUSG00000054263 -> P42703-1;P42703-2	P42703	LIFR_MOUSE	reviewed	Leukemia inhibitory factor receptor (LIF receptor) (LIF-R) (D-factor/LIF receptor) (CD antigen CD118)	Lifr	Mus musculus (Mouse)	1092
ENSMUSG00000024949		D3YVH4	D3YVH4_MOUSE	unreviewed	Splicing factor 1 (Fragment)	Sf1	Mus musculus (Mouse)	267
ENSMUSG00000024949		D3YZC9	D3YZC9_MOUSE	unreviewed	Splicing factor 1	Sf1	Mus musculus (Mouse)	571
ENSMUSG00000024949		D3YZD0	D3YZD0_MOUSE	unreviewed	Splicing factor 1	Sf1	Mus musculus (Mouse)	638
ENSMUSG00000024949		D6RDB7	D6RDB7_MOUSE	unreviewed	Splicing factor 1	Sf1	Mus musculus (Mouse)	84
ENSMUSG00000024949		E9Q4Q2	E9Q4Q2_MOUSE	unreviewed	Splicing factor 1	Sf1	Mus musculus (Mouse)	548
ENSMUSG00000024949		F6SRV1	F6SRV1_MOUSE	unreviewed	Splicing factor 1 (Fragment)	Sf1	Mus musculus (Mouse)	171
ENSMUSG00000024949		F6YR19	F6YR19_MOUSE	unreviewed	Splicing factor 1 (Fragment)	Sf1	Mus musculus (Mouse)	225
ENSMUSG00000024949		F6Z9W2	F6Z9W2_MOUSE	unreviewed	Splicing factor 1 (Fragment)	Sf1	Mus musculus (Mouse)	200
ENSMUSG00000024949		F8WHF9	F8WHF9_MOUSE	unreviewed	Splicing factor 1	Sf1	Mus musculus (Mouse)	110
ENSMUSG00000024949	ENSMUSG00000024949 -> Q64213-3	Q64213	SF01_MOUSE	reviewed	Splicing factor 1 (CW17) (Mammalian branch point-binding protein) (BBP) (mBBP) (Transcription factor ZFM1) (mZFM) (Zinc finger gene in MEN1 locus) (Zinc finger protein 162)	Sf1 Zfm1 Zfp162	Mus musculus (Mouse)	653
ENSMUSG00000031865		D3YX34	D3YX34_MOUSE	unreviewed	Dynactin subunit 1	Dctn1	Mus musculus (Mouse)	1142
ENSMUSG00000031865		D3YYG9	D3YYG9_MOUSE	unreviewed	Dynactin subunit 1 (Fragment)	Dctn1	Mus musculus (Mouse)	189
ENSMUSG00000031865		D3Z2M9	D3Z2M9_MOUSE	unreviewed	Dynactin subunit 1 (Fragment)	Dctn1	Mus musculus (Mouse)	159
ENSMUSG00000031865		E9Q3M3	E9Q3M3_MOUSE	unreviewed	Dynactin subunit 1	Dctn1	Mus musculus (Mouse)	1264
ENSMUSG00000031865		E9Q586	E9Q586_MOUSE	unreviewed	Dynactin subunit 1	Dctn1	Mus musculus (Mouse)	1239
ENSMUSG00000031865	ENSMUSG00000031865 -> O08788-1;O08788-2	O08788	DCTN1_MOUSE	reviewed	Dynactin subunit 1 (150 kDa dynein-associated polypeptide) (DAP-150) (DP-150) (p150-glued)	Dctn1	Mus musculus (Mouse)	1281
ENSMUSG00000003379		P11911	CD79A_MOUSE	reviewed	B-cell antigen receptor complex-associated protein alpha chain (Ig-alpha) (MB-1 membrane glycoprotein) (Membrane-bound immunoglobulin-associated protein) (Surface IgM-associated protein) (CD antigen CD79a)	Cd79a Iga Mb-1	Mus musculus (Mouse)	220
ENSMUSG00000037172		A0A0J9YTZ0	A0A0J9YTZ0_MOUSE	unreviewed	DENN domain-containing protein 11 (Fragment)	Dennd11 E330009J07Rik	Mus musculus (Mouse)	137
ENSMUSG00000037172	ENSMUSG00000037172 -> Q3UHG7-1;Q3UHG7-2	Q3UHG7	DEN11_MOUSE	reviewed	DENN domain-containing protein 11 (DENND11) (Protein LCHN)	Dennd11 Kiaa1147 Lchn	Mus musculus (Mouse)	455
ENSMUSG00000004815		D6RFT1	D6RFT1_MOUSE	unreviewed	Diacylglycerol kinase theta	Dgkq	Mus musculus (Mouse)	169
ENSMUSG00000004815		D6RI30	D6RI30_MOUSE	unreviewed	Diacylglycerol kinase theta	Dgkq	Mus musculus (Mouse)	257
ENSMUSG00000004815	ENSMUSG00000004815 -> Q6P5E8-1	Q6P5E8	DGKQ_MOUSE	reviewed	Diacylglycerol kinase theta (DAG kinase theta) (EC 2.7.1.107) (Diglyceride kinase theta) (DGK-theta)	Dgkq	Mus musculus (Mouse)	934
ENSMUSG00000052736		D3YXP2	D3YXP2_MOUSE	unreviewed	Killer cell lectin-like receptor subfamily C, member 2	Klrc2	Mus musculus (Mouse)	221
ENSMUSG00000052736		Q8CB89	Q8CB89_MOUSE	unreviewed	Killer cell lectin-like receptor subfamily C, member 2	Klrc2	Mus musculus (Mouse)	206
ENSMUSG00000052736		Q9WTJ9	Q9WTJ9_MOUSE	unreviewed	Killer cell lectin-like receptor subfamily C, member 2 (Natural killer cell protein group 2-C1) (Natural killer cell receptor NKG2C)	Klrc2 Nkg2c	Mus musculus (Mouse)	238
ENSMUSG00000052736		Q9WVJ7	Q9WVJ7_MOUSE	unreviewed	Killer cell lectin-like receptor subfamily C, member 2 (Natural killer cell protein group 2-C2)	Klrc2	Mus musculus (Mouse)	213
ENSMUSG00000056185		A0A494B972	A0A494B972_MOUSE	unreviewed	Sorting nexin-32	Snx32	Mus musculus (Mouse)	451
ENSMUSG00000056185		Q80ZJ7	SNX32_MOUSE	reviewed	Sorting nexin-32 (Sorting nexin-6B)	Snx32 Snx6b	Mus musculus (Mouse)	404
ENSMUSG00000048373		O70514	FGFP1_MOUSE	reviewed	Fibroblast growth factor-binding protein 1 (FGF-BP) (FGF-BP1) (FGF-binding protein 1) (FGFBP-1)	Fgfbp1	Mus musculus (Mouse)	251
ENSMUSG00000095105		Q5D0F1	Q5D0F1_MOUSE	unreviewed	Crinkled (EDAR (Ectodysplasin-A receptor)-associated death domain) (Ectodysplasin-A receptor-associated adapter protein)	Edaradd	Mus musculus (Mouse)	208
ENSMUSG00000033862		A0A1D5RLN0	A0A1D5RLN0_MOUSE	unreviewed	Cyclin-dependent kinase 10	Cdk10	Mus musculus (Mouse)	289
ENSMUSG00000033862		A0A1D5RLN1	A0A1D5RLN1_MOUSE	unreviewed	Cyclin-dependent kinase 10	Cdk10	Mus musculus (Mouse)	129
ENSMUSG00000033862		A0A1D5RLY3	A0A1D5RLY3_MOUSE	unreviewed	Cyclin-dependent kinase 10 (Fragment)	Cdk10	Mus musculus (Mouse)	115
ENSMUSG00000033862		A0A1D5RM75	A0A1D5RM75_MOUSE	unreviewed	Cyclin-dependent kinase 10	Cdk10	Mus musculus (Mouse)	140
ENSMUSG00000033862		Q3UMM4	CDK10_MOUSE	reviewed	Cyclin-dependent kinase 10 (EC 2.7.11.22) (Cell division protein kinase 10)	Cdk10	Mus musculus (Mouse)	360
ENSMUSG00000028759		A2AM62	A2AM62_MOUSE	unreviewed	Heterochromatin protein 1-binding protein 3 (Fragment)	Hp1bp3	Mus musculus (Mouse)	165
ENSMUSG00000028759		A2AM63	A2AM63_MOUSE	unreviewed	Heterochromatin protein 1-binding protein 3 (Fragment)	Hp1bp3	Mus musculus (Mouse)	208
ENSMUSG00000028759		A2AM65	A2AM65_MOUSE	unreviewed	Heterochromatin protein 1-binding protein 3 (Fragment)	Hp1bp3	Mus musculus (Mouse)	292
ENSMUSG00000028759		A2AM69	A2AM69_MOUSE	unreviewed	Heterochromatin protein 1-binding protein 3 (Fragment)	Hp1bp3	Mus musculus (Mouse)	85
ENSMUSG00000028759		A2AM70	A2AM70_MOUSE	unreviewed	Heterochromatin protein 1-binding protein 3 (Fragment)	Hp1bp3	Mus musculus (Mouse)	150
ENSMUSG00000028759	ENSMUSG00000028759 -> Q3TEA8-1;Q3TEA8-3	Q3TEA8	HP1B3_MOUSE	reviewed	Heterochromatin protein 1-binding protein 3	Hp1bp3	Mus musculus (Mouse)	554
ENSMUSG00000028759		Z4YKA3	Z4YKA3_MOUSE	unreviewed	Heterochromatin protein 1-binding protein 3	Hp1bp3	Mus musculus (Mouse)	516
ENSMUSG00000028759		Z4YKB8	Z4YKB8_MOUSE	unreviewed	Heterochromatin protein 1-binding protein 3	Hp1bp3	Mus musculus (Mouse)	554
ENSMUSG00000050377		A0A286YCG5	A0A286YCG5_MOUSE	unreviewed	Interleukin-31 receptor subunit alpha	Il31ra	Mus musculus (Mouse)	662
ENSMUSG00000050377		A0A286YD69	A0A286YD69_MOUSE	unreviewed	Interleukin-31 receptor subunit alpha (Fragment)	Il31ra	Mus musculus (Mouse)	165
ENSMUSG00000050377		A0A286YDE2	A0A286YDE2_MOUSE	unreviewed	Interleukin-31 receptor subunit alpha	Il31ra	Mus musculus (Mouse)	635
ENSMUSG00000050377		A0A286YE03	A0A286YE03_MOUSE	unreviewed	Interleukin-31 receptor subunit alpha	Il31ra	Mus musculus (Mouse)	57
ENSMUSG00000050377	ENSMUSG00000050377 -> Q8K5B1-1	Q8K5B1	IL31R_MOUSE	reviewed	Interleukin-31 receptor subunit alpha (IL-31 receptor subunit alpha) (IL-31R subunit alpha) (IL-31R-alpha) (IL-31RA) (GLM-R) (mGLM-R) (Gp130-like monocyte receptor) (Gp130-like receptor) (Novel cytokine receptor 10) (NR10) (ZcytoR17)	Il31ra Glmr	Mus musculus (Mouse)	716
ENSMUSG00000022351		P52019	ERG1_MOUSE	reviewed	Squalene monooxygenase (EC 1.14.14.17) (Squalene epoxidase) (SE)	Sqle Erg1	Mus musculus (Mouse)	572
ENSMUSG00000022351		Q3TSS7	Q3TSS7_MOUSE	unreviewed	Squalene monooxygenase (EC 1.14.14.17)	Sqle	Mus musculus (Mouse)	540
ENSMUSG00000028378		Q91YR9	PTGR1_MOUSE	reviewed	Prostaglandin reductase 1 (PRG-1) (EC 1.3.1.-) (15-oxoprostaglandin 13-reductase) (EC 1.3.1.48) (NADP-dependent leukotriene B4 12-hydroxydehydrogenase) (EC 1.3.1.74)	Ptgr1 Ltb4dh	Mus musculus (Mouse)	329
ENSMUSG00000060803		A0A494B908	A0A494B908_MOUSE	unreviewed	GST class-pi (EC 2.5.1.18) (Fragment)	Gstp1	Mus musculus (Mouse)	160
ENSMUSG00000060803		A0A494BAW2	A0A494BAW2_MOUSE	unreviewed	GST class-pi (EC 2.5.1.18)	Gstp1	Mus musculus (Mouse)	193
ENSMUSG00000060803		P19157	GSTP1_MOUSE	reviewed	Glutathione S-transferase P 1 (Gst P1) (EC 2.5.1.18) (GST YF-YF) (GST class-pi) (GST-piB) (Preadipocyte growth factor)	Gstp1 Gstpib	Mus musculus (Mouse)	210
ENSMUSG00000038437		B1AR09	B1AR09_MOUSE	unreviewed	Myeloid/lymphoid or mixed-lineage leukemia; translocated to, 6	Mllt6	Mus musculus (Mouse)	1079
ENSMUSG00000038437		B1AR10	B1AR10_MOUSE	unreviewed	Myeloid/lymphoid or mixed-lineage leukemia; translocated to, 6	Mllt6	Mus musculus (Mouse)	1109
ENSMUSG00000038280		D3Z4W7	D3Z4W7_MOUSE	unreviewed	Osteopetrosis-associated transmembrane protein 1 (Fragment)	Ostm1	Mus musculus (Mouse)	168
ENSMUSG00000038280		D3Z790	D3Z790_MOUSE	unreviewed	Osteopetrosis-associated transmembrane protein 1	Ostm1	Mus musculus (Mouse)	181
ENSMUSG00000038280		Q8BGT0	OSTM1_MOUSE	reviewed	Osteopetrosis-associated transmembrane protein 1 (Chloride channel 7 beta subunit) (Grey-lethal protein)	Ostm1 Gl	Mus musculus (Mouse)	338
ENSMUSG00000022350	ENSMUSG00000022350 -> Q8C2E7-1;Q8C2E7-2	Q8C2E7	WASC5_MOUSE	reviewed	WASH complex subunit 5 (WASH complex subunit strumpellin)	Washc5 Kiaa0196	Mus musculus (Mouse)	1159
ENSMUSG00000022439		A0A2I3BS32	A0A2I3BS32_MOUSE	unreviewed	Gamma-parvin (Fragment)	Parvg	Mus musculus (Mouse)	56
ENSMUSG00000022439		A6PW97	A6PW97_MOUSE	unreviewed	Gamma-parvin (Fragment)	Parvg	Mus musculus (Mouse)	122
ENSMUSG00000022439		E9PYG5	E9PYG5_MOUSE	unreviewed	Gamma-parvin	Parvg	Mus musculus (Mouse)	384
ENSMUSG00000022439		Q9ERD8	PARVG_MOUSE	reviewed	Gamma-parvin	Parvg	Mus musculus (Mouse)	331
ENSMUSG00000019370		G3UX57	G3UX57_MOUSE	unreviewed	Calmodulin-3 (Fragment)	Calm3	Mus musculus (Mouse)	39
ENSMUSG00000019370		G3UZ90	G3UZ90_MOUSE	unreviewed	Calmodulin-3 (Fragment)	Calm3	Mus musculus (Mouse)	65
ENSMUSG00000019370		P0DP26	CALM1_MOUSE	reviewed	Calmodulin-1	Calm1 Calm Cam Cam1	Mus musculus (Mouse)	149
ENSMUSG00000019370		P0DP27	CALM2_MOUSE	reviewed	Calmodulin-2	Calm2 Cam2 CamC	Mus musculus (Mouse)	149
ENSMUSG00000019370		P0DP28	CALM3_MOUSE	reviewed	Calmodulin-3	Calm3 Cam3 Camc	Mus musculus (Mouse)	149
ENSMUSG00000026542		P12246	SAMP_MOUSE	reviewed	Serum amyloid P-component (SAP)	Apcs Ptx2 Sap	Mus musculus (Mouse)	224
ENSMUSG00000028465		A2AIM2	A2AIM2_MOUSE	unreviewed	Talin-1 (Fragment)	Tln1	Mus musculus (Mouse)	241
ENSMUSG00000028465		F6S1V7	F6S1V7_MOUSE	unreviewed	Talin-1 (Fragment)	Tln1	Mus musculus (Mouse)	122
ENSMUSG00000028465		F6SX70	F6SX70_MOUSE	unreviewed	Talin-1 (Fragment)	Tln1	Mus musculus (Mouse)	279
ENSMUSG00000028465		P26039	TLN1_MOUSE	reviewed	Talin-1	Tln1 Tln	Mus musculus (Mouse)	2541
ENSMUSG00000025492		Q9CQW9	IFM3_MOUSE	reviewed	Interferon-induced transmembrane protein 3 (Dispanin subfamily A member 2b) (DSPA2b) (Fragilis protein) (Interferon-inducible protein 15) (Mouse ifitm-like protein 1) (Mil-1)	Ifitm3	Mus musculus (Mouse)	137
ENSMUSG00000004562	ENSMUSG00000004562 -> Q3UPH7-1;Q3UPH7-2;Q3UPH7-3	Q3UPH7	ARH40_MOUSE	reviewed	Rho guanine nucleotide exchange factor 40 (Protein SOLO)	Arhgef40 Solo	Mus musculus (Mouse)	1517
ENSMUSG00000004562		S4R189	S4R189_MOUSE	unreviewed	Rho guanine nucleotide exchange factor 40	Arhgef40	Mus musculus (Mouse)	1526
ENSMUSG00000004562		S4R1R5	S4R1R5_MOUSE	unreviewed	Rho guanine nucleotide exchange factor 40 (Fragment)	Arhgef40	Mus musculus (Mouse)	73
ENSMUSG00000004562		S4R1S6	S4R1S6_MOUSE	unreviewed	Rho guanine nucleotide exchange factor 40	Arhgef40	Mus musculus (Mouse)	500
ENSMUSG00000004562		S4R1X0	S4R1X0_MOUSE	unreviewed	Rho guanine nucleotide exchange factor 40 (Fragment)	Arhgef40	Mus musculus (Mouse)	45
ENSMUSG00000004562		S4R1Y4	S4R1Y4_MOUSE	unreviewed	Rho guanine nucleotide exchange factor 40 (Fragment)	Arhgef40	Mus musculus (Mouse)	179
ENSMUSG00000004562		S4R237	S4R237_MOUSE	unreviewed	Rho guanine nucleotide exchange factor 40	Arhgef40	Mus musculus (Mouse)	85
ENSMUSG00000004562		S4R2A6	S4R2A6_MOUSE	unreviewed	Rho guanine nucleotide exchange factor 40 (Fragment)	Arhgef40	Mus musculus (Mouse)	115
ENSMUSG00000004562		S4R2G8	S4R2G8_MOUSE	unreviewed	Rho guanine nucleotide exchange factor 40	Arhgef40	Mus musculus (Mouse)	44
ENSMUSG00000004562		S4R2R3	S4R2R3_MOUSE	unreviewed	Rho guanine nucleotide exchange factor 40 (Fragment)	Arhgef40	Mus musculus (Mouse)	89
ENSMUSG00000004562		S4R2U9	S4R2U9_MOUSE	unreviewed	Rho guanine nucleotide exchange factor 40	Arhgef40	Mus musculus (Mouse)	1191
ENSMUSG00000073609		A0A087WPG6	A0A087WPG6_MOUSE	unreviewed	D-2-hydroxyglutarate dehydrogenase, mitochondrial (Fragment)	D2hgdh	Mus musculus (Mouse)	37
ENSMUSG00000073609		A0A087WPK4	A0A087WPK4_MOUSE	unreviewed	D-2-hydroxyglutarate dehydrogenase, mitochondrial (Fragment)	D2hgdh	Mus musculus (Mouse)	77
ENSMUSG00000073609		A0A087WQG0	A0A087WQG0_MOUSE	unreviewed	D-2-hydroxyglutarate dehydrogenase, mitochondrial (Fragment)	D2hgdh	Mus musculus (Mouse)	50
ENSMUSG00000073609		A0A087WR78	A0A087WR78_MOUSE	unreviewed	D-2-hydroxyglutarate dehydrogenase, mitochondrial (Fragment)	D2hgdh	Mus musculus (Mouse)	219
ENSMUSG00000073609		E9QN44	E9QN44_MOUSE	unreviewed	D-2-hydroxyglutarate dehydrogenase, mitochondrial	D2hgdh	Mus musculus (Mouse)	557
ENSMUSG00000073609		Q8CIM3	D2HDH_MOUSE	reviewed	D-2-hydroxyglutarate dehydrogenase, mitochondrial (EC 1.1.99.-)	D2hgdh	Mus musculus (Mouse)	535
ENSMUSG00000031246		Q9JJU8	SH3L1_MOUSE	reviewed	SH3 domain-binding glutamic acid-rich-like protein	Sh3bgrl	Mus musculus (Mouse)	114
ENSMUSG00000020899		F6RUL9	F6RUL9_MOUSE	unreviewed	Phosphoribosylformylglycinamidine synthase (Fragment)	Pfas	Mus musculus (Mouse)	473
ENSMUSG00000020899		G3UY86	G3UY86_MOUSE	unreviewed	Phosphoribosylformylglycinamidine synthase (Fragment)	Pfas	Mus musculus (Mouse)	117
ENSMUSG00000020899		Q5SUR0	PUR4_MOUSE	reviewed	Phosphoribosylformylglycinamidine synthase (FGAM synthase) (FGAMS) (EC 6.3.5.3) (Formylglycinamide ribonucleotide amidotransferase) (FGAR amidotransferase) (FGAR-AT) (Formylglycinamide ribotide amidotransferase)	Pfas Kiaa0361	Mus musculus (Mouse)	1337
ENSMUSG00000069792		Q5SSJ1	Q5SSJ1_MOUSE	unreviewed	Activated macrophage/microglia WAP domain protein (OTTMUSG00000000971 protein) (WAP four-disulfide core domain 17)	Wfdc17 Amwap Gm11428 OTTMUSG00000000971	Mus musculus (Mouse)	76
ENSMUSG00000039713		A0A0A0MQC2	A0A0A0MQC2_MOUSE	unreviewed	Pleckstrin homology domain-containing family G member 5	Plekhg5	Mus musculus (Mouse)	1041
ENSMUSG00000039713		A0A5F8MPI8	A0A5F8MPI8_MOUSE	unreviewed	Pleckstrin homology domain-containing family G member 5	Plekhg5	Mus musculus (Mouse)	1103
ENSMUSG00000039713		B1AS67	B1AS67_MOUSE	unreviewed	Pleckstrin homology domain-containing family G member 5	Plekhg5	Mus musculus (Mouse)	1060
ENSMUSG00000039713	ENSMUSG00000039713 -> Q66T02-1;Q66T02-2	Q66T02	PKHG5_MOUSE	reviewed	Pleckstrin homology domain-containing family G member 5 (PH domain-containing family G member 5) (Synectin-binding RhoA exchange factor) (SYX)	Plekhg5 Kiaa0720 Syx	Mus musculus (Mouse)	1073
ENSMUSG00000001552		Q02257	PLAK_MOUSE	reviewed	Junction plakoglobin (Desmoplakin III) (Desmoplakin-3)	Jup	Mus musculus (Mouse)	745
ENSMUSG00000028719		A0A0R4J093	A0A0R4J093_MOUSE	unreviewed	UMP-CMP kinase (EC 2.7.4.14) (Deoxycytidylate kinase) (CK) (dCMP kinase) (Nucleoside-diphosphate kinase) (EC 2.7.4.6) (Uridine monophosphate/cytidine monophosphate kinase) (UMP/CMP kinase) (UMP/CMPK)	Cmpk1 CMPK CMPK1	Mus musculus (Mouse)	227
ENSMUSG00000028719		D6RIL5	D6RIL5_MOUSE	unreviewed	UMP-CMP kinase	Cmpk1	Mus musculus (Mouse)	62
ENSMUSG00000028719		F6TY56	F6TY56_MOUSE	unreviewed	UMP-CMP kinase (Fragment)	Cmpk1	Mus musculus (Mouse)	42
ENSMUSG00000020424		Q9CWQ8	CAST1_MOUSE	reviewed	Cytosolic arginine sensor for mTORC1 subunit 1 (GATS-like protein 3)	Castor1 Gatsl3	Mus musculus (Mouse)	331
ENSMUSG00000058672		Q7TMM9	TBB2A_MOUSE	reviewed	Tubulin beta-2A chain	Tubb2a Tubb2	Mus musculus (Mouse)	445
ENSMUSG00000067629		A0A0A6YVS6	A0A0A6YVS6_MOUSE	unreviewed	Ras/Rap GTPase-activating protein SynGAP (Fragment)	Syngap1	Mus musculus (Mouse)	1281
ENSMUSG00000067629		A0A0J9YUM2	A0A0J9YUM2_MOUSE	unreviewed	Ras/Rap GTPase-activating protein SynGAP	Syngap1	Mus musculus (Mouse)	1289
ENSMUSG00000067629		A0A0J9YUY7	A0A0J9YUY7_MOUSE	unreviewed	Ras/Rap GTPase-activating protein SynGAP (Fragment)	Syngap1	Mus musculus (Mouse)	65
ENSMUSG00000067629		A0A0J9YUZ2	A0A0J9YUZ2_MOUSE	unreviewed	Ras/Rap GTPase-activating protein SynGAP (Fragment)	Syngap1	Mus musculus (Mouse)	214
ENSMUSG00000067629		A0A0J9YUZ5	A0A0J9YUZ5_MOUSE	unreviewed	Ras/Rap GTPase-activating protein SynGAP (Fragment)	Syngap1	Mus musculus (Mouse)	124
ENSMUSG00000067629		A0A0J9YV63	A0A0J9YV63_MOUSE	unreviewed	Ras/Rap GTPase-activating protein SynGAP (Fragment)	Syngap1	Mus musculus (Mouse)	117
ENSMUSG00000067629		A0A0J9YVH8	A0A0J9YVH8_MOUSE	unreviewed	Ras/Rap GTPase-activating protein SynGAP (Fragment)	Syngap1	Mus musculus (Mouse)	1282
ENSMUSG00000067629		A0A140T8K9	A0A140T8K9_MOUSE	unreviewed	Ras/Rap GTPase-activating protein SynGAP	Syngap1	Mus musculus (Mouse)	1281
ENSMUSG00000067629		A0A2R8VH83	A0A2R8VH83_MOUSE	unreviewed	Ras/Rap GTPase-activating protein SynGAP	Syngap1	Mus musculus (Mouse)	1246
ENSMUSG00000067629		A0A2R8VHH2	A0A2R8VHH2_MOUSE	unreviewed	Ras/Rap GTPase-activating protein SynGAP	Syngap1	Mus musculus (Mouse)	1305
ENSMUSG00000067629		A0A338P799	A0A338P799_MOUSE	unreviewed	Ras/Rap GTPase-activating protein SynGAP	Syngap1	Mus musculus (Mouse)	1167
ENSMUSG00000067629		F6SEU4	SYGP1_MOUSE	reviewed	Ras/Rap GTPase-activating protein SynGAP (Neuronal RasGAP) (Synaptic Ras GTPase-activating protein 1) (Synaptic Ras-GAP 1)	Syngap1	Mus musculus (Mouse)	1340
ENSMUSG00000067629		J3QQ18	J3QQ18_MOUSE	unreviewed	Ras/Rap GTPase-activating protein SynGAP	Syngap1	Mus musculus (Mouse)	1308
ENSMUSG00000035109		A2AUN0	A2AUN0_MOUSE	unreviewed	SHC-transforming protein 4	Shc4	Mus musculus (Mouse)	340
ENSMUSG00000035109		Q6S5L9	SHC4_MOUSE	reviewed	SHC-transforming protein 4 (Rai-like protein) (RaLP) (SHC-transforming protein D) (mShcD) (Src homology 2 domain-containing-transforming protein C4) (SH2 domain protein C4)	Shc4 Shcd	Mus musculus (Mouse)	626
ENSMUSG00000020787		B1AUD1	B1AUD1_MOUSE	unreviewed	P2X purinoceptor	P2rx1	Mus musculus (Mouse)	372
ENSMUSG00000020787		P51576	P2RX1_MOUSE	reviewed	P2X purinoceptor 1 (P2X1) (ATP receptor) (Purinergic receptor)	P2rx1	Mus musculus (Mouse)	399
ENSMUSG00000090150		A0A087WSI8	A0A087WSI8_MOUSE	unreviewed	Acyl-CoA dehydrogenase family member 11	Acad11	Mus musculus (Mouse)	541
ENSMUSG00000090150		A0A0R4J0I6	A0A0R4J0I6_MOUSE	unreviewed	Acyl-CoA dehydrogenase family member 11	Acad11	Mus musculus (Mouse)	779
ENSMUSG00000090150		D3YTQ5	D3YTQ5_MOUSE	unreviewed	Acyl-CoA dehydrogenase family member 11	Acad11	Mus musculus (Mouse)	661
ENSMUSG00000040857		A0A0R4J0I0	A0A0R4J0I0_MOUSE	unreviewed	ETS domain-containing transcription factor ERF	Erf	Mus musculus (Mouse)	551
ENSMUSG00000040857		D3YXK6	D3YXK6_MOUSE	unreviewed	ETS domain-containing transcription factor ERF	Erf	Mus musculus (Mouse)	149
ENSMUSG00000034867		A0A087WPF2	A0A087WPF2_MOUSE	unreviewed	Ankyrin repeat domain-containing protein 27 (Fragment)	Ankrd27	Mus musculus (Mouse)	85
ENSMUSG00000034867		A0A087WS06	A0A087WS06_MOUSE	unreviewed	Ankyrin repeat domain-containing protein 27 (Fragment)	Ankrd27	Mus musculus (Mouse)	231
ENSMUSG00000034867		A0A0R4J2C4	A0A0R4J2C4_MOUSE	unreviewed	Ankyrin repeat domain-containing protein 27	Ankrd27	Mus musculus (Mouse)	377
ENSMUSG00000034867		A0A0U1RP40	A0A0U1RP40_MOUSE	unreviewed	Ankyrin repeat domain-containing protein 27 (Fragment)	Ankrd27	Mus musculus (Mouse)	23
ENSMUSG00000034867		A0A0U1RPG1	A0A0U1RPG1_MOUSE	unreviewed	Ankyrin repeat domain-containing protein 27	Ankrd27	Mus musculus (Mouse)	76
ENSMUSG00000034867		A0A0U1RPT7	A0A0U1RPT7_MOUSE	unreviewed	Ankyrin repeat domain-containing protein 27	Ankrd27	Mus musculus (Mouse)	388
ENSMUSG00000034867	ENSMUSG00000034867 -> Q3UMR0-1;Q3UMR0-2	Q3UMR0	ANR27_MOUSE	reviewed	Ankyrin repeat domain-containing protein 27 (VPS9 domain-containing protein) (VPS9-ankyrin-repeat protein)	Ankrd27 Varp	Mus musculus (Mouse)	1048
ENSMUSG00000029073		Q8BS40	CPTP_MOUSE	reviewed	Ceramide-1-phosphate transfer protein (CPTP) (Glycolipid transfer protein domain-containing protein 1)	Cptp Gltpd1	Mus musculus (Mouse)	216
ENSMUSG00000029073		Z4YLU2	Z4YLU2_MOUSE	unreviewed	Ceramide-1-phosphate transfer protein (Fragment)	Cptp	Mus musculus (Mouse)	214
ENSMUSG00000059182		A0A0N4SVW8	A0A0N4SVW8_MOUSE	unreviewed	Src kinase-associated phosphoprotein 2 (Fragment)	Skap2	Mus musculus (Mouse)	126
ENSMUSG00000059182	ENSMUSG00000059182 -> Q3UND0-1;Q3UND0-2	Q3UND0	SKAP2_MOUSE	reviewed	Src kinase-associated phosphoprotein 2 (Pyk2/RAFTK-associated protein) (SKAP55 homolog) (SKAP-HOM) (Src family-associated phosphoprotein 2) (Src kinase-associated phosphoprotein 55-related protein) (Src-associated adapter protein with PH and SH3 domains)	Skap2 Prap Ra70 Saps Scap2 Skap55r	Mus musculus (Mouse)	358
ENSMUSG00000043252		Q3U145	TMM64_MOUSE	reviewed	Transmembrane protein 64	Tmem64	Mus musculus (Mouse)	381
ENSMUSG00000014867		E0CXD9	E0CXD9_MOUSE	unreviewed	Surfeit locus protein 4	Surf4	Mus musculus (Mouse)	82
ENSMUSG00000014867		F7CH13	F7CH13_MOUSE	unreviewed	Surfeit locus protein 4 (Fragment)	Surf4	Mus musculus (Mouse)	124
ENSMUSG00000014867		Q64310	SURF4_MOUSE	reviewed	Surfeit locus protein 4	Surf4 Surf-4	Mus musculus (Mouse)	269
ENSMUSG00000005103		A0A0J9YU05	A0A0J9YU05_MOUSE	unreviewed	WD repeat-containing protein 1	Wdr1	Mus musculus (Mouse)	333
ENSMUSG00000005103		O88342	WDR1_MOUSE	reviewed	WD repeat-containing protein 1 (Actin-interacting protein 1) (AIP1)	Wdr1	Mus musculus (Mouse)	606
ENSMUSG00000022803		Q6P3F7	Q6P3F7_MOUSE	unreviewed	Popdc2 protein (Popeye domain-containing protein 2)	Popdc2	Mus musculus (Mouse)	371
ENSMUSG00000022803		Q9ES82	POPD2_MOUSE	reviewed	Popeye domain-containing protein 2 (Popeye protein 2)	Popdc2 Pop2	Mus musculus (Mouse)	367
ENSMUSG00000040774		A0A0A6YXR0	A0A0A6YXR0_MOUSE	unreviewed	Choline/ethanolaminephosphotransferase 1 (Fragment)	Cept1	Mus musculus (Mouse)	247
ENSMUSG00000040774		D3YX12	D3YX12_MOUSE	unreviewed	Choline/ethanolaminephosphotransferase 1 (Fragment)	Cept1	Mus musculus (Mouse)	178
ENSMUSG00000040774		D3Z5Y5	D3Z5Y5_MOUSE	unreviewed	Choline/ethanolaminephosphotransferase 1 (Fragment)	Cept1	Mus musculus (Mouse)	60
ENSMUSG00000040774		D6RFR8	D6RFR8_MOUSE	unreviewed	Choline/ethanolaminephosphotransferase 1	Cept1	Mus musculus (Mouse)	50
ENSMUSG00000040774	ENSMUSG00000040774 -> Q8BGS7-1;Q8BGS7-2	Q8BGS7	CEPT1_MOUSE	reviewed	Choline/ethanolaminephosphotransferase 1 (mCEPT1) (EC 2.7.8.1) (EC 2.7.8.2)	Cept1	Mus musculus (Mouse)	416
ENSMUSG00000040720	ENSMUSG00000040720 -> A2AIV2-1;A2AIV2-2	A2AIV2	VIR_MOUSE	reviewed	Protein virilizer homolog	Virma Kiaa1429	Mus musculus (Mouse)	1811
ENSMUSG00000040720		E9PZY8	E9PZY8_MOUSE	unreviewed	Protein virilizer homolog	Virma 1110037F02Rik	Mus musculus (Mouse)	1861
ENSMUSG00000071659		Q00PI9	HNRL2_MOUSE	reviewed	Heterogeneous nuclear ribonucleoprotein U-like protein 2 (MLF1-associated nuclear protein)	Hnrnpul2 Hnrpul2 Manp	Mus musculus (Mouse)	745
ENSMUSG00000054091		Q99M08	CD003_MOUSE	reviewed	Uncharacterized protein C4orf3 homolog		Mus musculus (Mouse)	65
ENSMUSG00000033429		A0A0U1RNJ6	A0A0U1RNJ6_MOUSE	unreviewed	Methylmalonyl-CoA epimerase, mitochondrial	Mcee	Mus musculus (Mouse)	32
ENSMUSG00000033429		A0A0U1RQ27	A0A0U1RQ27_MOUSE	unreviewed	Methylmalonyl-CoA epimerase, mitochondrial	Mcee	Mus musculus (Mouse)	124
ENSMUSG00000033429		Q9D1I5	MCEE_MOUSE	reviewed	Methylmalonyl-CoA epimerase, mitochondrial (EC 5.1.99.1) (DL-methylmalonyl-CoA racemase)	Mcee	Mus musculus (Mouse)	178
ENSMUSG00000020527	ENSMUSG00000020527 -> Q5SV80-1;Q5SV80-2	Q5SV80	MYO19_MOUSE	reviewed	Unconventional myosin-XIX (Myosin head domain-containing protein 1)	Myo19 Myohd1	Mus musculus (Mouse)	963
ENSMUSG00000042269		G3UYC8	G3UYC8_MOUSE	unreviewed	CBY1-interacting BAR domain-containing protein 2 (Fragment)	Cibar2 Fam92b	Mus musculus (Mouse)	121
ENSMUSG00000042269		Q3V2J0	CBAR2_MOUSE	reviewed	CBY1-interacting BAR domain-containing protein 2 (Protein FAM92B)	Cibar2 Fam92b	Mus musculus (Mouse)	292
ENSMUSG00000018923		G3UZ31	G3UZ31_MOUSE	unreviewed	Mediator of RNA polymerase II transcription subunit 11 (Mediator complex subunit 11)	Med11 MED11	Mus musculus (Mouse)	127
ENSMUSG00000018923		Q9D8C6	MED11_MOUSE	reviewed	Mediator of RNA polymerase II transcription subunit 11 (Mediator complex subunit 11)	Med11	Mus musculus (Mouse)	117
ENSMUSG00000028107		A0A0G2JF59	A0A0G2JF59_MOUSE	unreviewed	Threonine--tRNA ligase, mitochondrial (Fragment)	Tars2	Mus musculus (Mouse)	43
ENSMUSG00000028107		A0A0G2JF63	A0A0G2JF63_MOUSE	unreviewed	Threonine--tRNA ligase, mitochondrial (Fragment)	Tars2	Mus musculus (Mouse)	209
ENSMUSG00000028107		A0A0G2JFQ9	A0A0G2JFQ9_MOUSE	unreviewed	Threonine--tRNA ligase, mitochondrial (Fragment)	Tars2	Mus musculus (Mouse)	11
ENSMUSG00000028107		A0A0G2JFR0	A0A0G2JFR0_MOUSE	unreviewed	Threonine--tRNA ligase, mitochondrial (Fragment)	Tars2	Mus musculus (Mouse)	142
ENSMUSG00000028107		A0A0G2JFT3	A0A0G2JFT3_MOUSE	unreviewed	Threonine--tRNA ligase, mitochondrial	Tars2	Mus musculus (Mouse)	79
ENSMUSG00000028107		A0A0G2JFW1	A0A0G2JFW1_MOUSE	unreviewed	Threonine--tRNA ligase, mitochondrial	Tars2	Mus musculus (Mouse)	177
ENSMUSG00000028107		A0A0G2JGW2	A0A0G2JGW2_MOUSE	unreviewed	Threonine--tRNA ligase, mitochondrial (Fragment)	Tars2	Mus musculus (Mouse)	264
ENSMUSG00000028107		A0A0G2JGZ2	A0A0G2JGZ2_MOUSE	unreviewed	Threonine--tRNA ligase, mitochondrial (Fragment)	Tars2	Mus musculus (Mouse)	104
ENSMUSG00000028107		E9Q7H6	E9Q7H6_MOUSE	unreviewed	Threonyl-tRNA synthetase (EC 6.1.1.3)	Tars2	Mus musculus (Mouse)	642
ENSMUSG00000028107		Q3TP97	Q3TP97_MOUSE	unreviewed	Threonine--tRNA ligase, mitochondrial	Tars2 Tarsl1	Mus musculus (Mouse)	423
ENSMUSG00000028107		Q3UQ84	SYTM_MOUSE	reviewed	Threonine--tRNA ligase, mitochondrial (EC 6.1.1.3) (Threonyl-tRNA synthetase) (ThrRS) (Threonyl-tRNA synthetase-like 1)	Tars2 Tarsl1	Mus musculus (Mouse)	723
ENSMUSG00000028107		Q922A3	Q922A3_MOUSE	unreviewed	Threonyl-tRNA synthetase (EC 6.1.1.3)	Tars2 Tarsl1	Mus musculus (Mouse)	697
ENSMUSG00000029464		A0A0G2JG32	A0A0G2JG32_MOUSE	unreviewed	GPN-loop GTPase 3	Gpn3	Mus musculus (Mouse)	189
ENSMUSG00000029464		F6WTD8	F6WTD8_MOUSE	unreviewed	GPN-loop GTPase 3 (Fragment)	Gpn3	Mus musculus (Mouse)	32
ENSMUSG00000029464		F6WZX5	F6WZX5_MOUSE	unreviewed	GPN-loop GTPase 3 (Fragment)	Gpn3	Mus musculus (Mouse)	113
ENSMUSG00000029464		F7CWA0	F7CWA0_MOUSE	unreviewed	GPN-loop GTPase 3 (Fragment)	Gpn3	Mus musculus (Mouse)	106
ENSMUSG00000029464		Q9D3W4	GPN3_MOUSE	reviewed	GPN-loop GTPase 3 (ATP-binding domain 1 family member C)	Gpn3 Atpbd1c D5Ertd708e	Mus musculus (Mouse)	284
ENSMUSG00000001467		Q8K0C4	CP51A_MOUSE	reviewed	Lanosterol 14-alpha demethylase (LDM) (EC 1.14.14.154) (CYPLI) (Cytochrome P450 51A1) (Cytochrome P450-14DM) (Cytochrome P45014DM) (Cytochrome P450LI) (Sterol 14-alpha demethylase)	Cyp51a1 Cyp51	Mus musculus (Mouse)	503
ENSMUSG00000026003		A0A0R4J083	A0A0R4J083_MOUSE	unreviewed	Long-chain specific acyl-CoA dehydrogenase, mitochondrial (EC 1.3.8.8)	Acadl	Mus musculus (Mouse)	430
ENSMUSG00000094806		A0A2R8VHY1	A0A2R8VHY1_MOUSE	unreviewed	Cytochrome P450 2D10 (Fragment)	Cyp2d10	Mus musculus (Mouse)	282
ENSMUSG00000094806		A0A2R8VKK3	A0A2R8VKK3_MOUSE	unreviewed	Cytochrome P450 2D10	Cyp2d10	Mus musculus (Mouse)	450
ENSMUSG00000094806		A0A2R8W6W2	A0A2R8W6W2_MOUSE	unreviewed	Cytochrome P450 2D10	Cyp2d10	Mus musculus (Mouse)	176
ENSMUSG00000094806		A0A2R8W703	A0A2R8W703_MOUSE	unreviewed	Cytochrome P450 2D10 (Fragment)	Cyp2d10	Mus musculus (Mouse)	130
ENSMUSG00000094806		A0A2R8W740	A0A2R8W740_MOUSE	unreviewed	Cytochrome P450 2D10	Cyp2d10	Mus musculus (Mouse)	335
ENSMUSG00000094806		P24456	CP2DA_MOUSE	reviewed	Cytochrome P450 2D10 (EC 1.14.14.1) (CYPIID10) (Cytochrome P450-16-alpha) (Cytochrome P450CB) (Testosterone 16-alpha hydroxylase)	Cyp2d10 Cyp2d-10	Mus musculus (Mouse)	504
ENSMUSG00000033114		A0A0R4J181	A0A0R4J181_MOUSE	unreviewed	UDP-N-acetylglucosamine/UDP-glucose/GDP-mannose transporter	Slc35d2	Mus musculus (Mouse)	326
ENSMUSG00000033114		A0A1Y7VJS4	A0A1Y7VJS4_MOUSE	unreviewed	UDP-N-acetylglucosamine/UDP-glucose/GDP-mannose transporter	Slc35d2	Mus musculus (Mouse)	129
ENSMUSG00000033114		A0A1Y7VJT8	A0A1Y7VJT8_MOUSE	unreviewed	UDP-N-acetylglucosamine/UDP-glucose/GDP-mannose transporter (Fragment)	Slc35d2	Mus musculus (Mouse)	124
ENSMUSG00000033114		A0A1Y7VK47	A0A1Y7VK47_MOUSE	unreviewed	UDP-N-acetylglucosamine/UDP-glucose/GDP-mannose transporter	Slc35d2	Mus musculus (Mouse)	43
ENSMUSG00000033114		A0A1Y7VL74	A0A1Y7VL74_MOUSE	unreviewed	UDP-N-acetylglucosamine/UDP-glucose/GDP-mannose transporter	Slc35d2	Mus musculus (Mouse)	283
ENSMUSG00000033114		Q3KNM7	Q3KNM7_MOUSE	unreviewed	Slc35d2 protein (UDP-N-acetylglucosamine/UDP-glucose/GDP-mannose transporter)	Slc35d2	Mus musculus (Mouse)	45
ENSMUSG00000042215		A0A087WNX9	A0A087WNX9_MOUSE	unreviewed	BAG family molecular chaperone regulator 2	Bag2	Mus musculus (Mouse)	57
ENSMUSG00000042215		Q91YN9	BAG2_MOUSE	reviewed	BAG family molecular chaperone regulator 2 (BAG-2) (Bcl-2-associated athanogene 2)	Bag2	Mus musculus (Mouse)	210
ENSMUSG00000016255		A2AQ07	TBB1_MOUSE	reviewed	Tubulin beta-1 chain	Tubb1	Mus musculus (Mouse)	451
ENSMUSG00000029101		A0A0J9YU30	A0A0J9YU30_MOUSE	unreviewed	Regulator of G-protein-signaling 12 (Fragment)	Rgs12	Mus musculus (Mouse)	185
ENSMUSG00000029101		A0A286YDE1	A0A286YDE1_MOUSE	unreviewed	Regulator of G-protein-signaling 12 (Fragment)	Rgs12	Mus musculus (Mouse)	78
ENSMUSG00000029101		D3YXA5	D3YXA5_MOUSE	unreviewed	Regulator of G-protein-signaling 12 (Fragment)	Rgs12	Mus musculus (Mouse)	116
ENSMUSG00000029101		D3Z0G5	D3Z0G5_MOUSE	unreviewed	Regulator of G-protein-signaling 12	Rgs12	Mus musculus (Mouse)	803
ENSMUSG00000029101		D3Z0G6	D3Z0G6_MOUSE	unreviewed	Regulator of G-protein-signaling 12	Rgs12	Mus musculus (Mouse)	733
ENSMUSG00000029101		D3Z0G7	D3Z0G7_MOUSE	unreviewed	Regulator of G-protein-signaling 12	Rgs12	Mus musculus (Mouse)	793
ENSMUSG00000029101		E9Q1K7	E9Q1K7_MOUSE	unreviewed	Regulator of G-protein-signaling 12	Rgs12	Mus musculus (Mouse)	723
ENSMUSG00000029101		E9Q652	E9Q652_MOUSE	unreviewed	Regulator of G-protein-signaling 12	Rgs12	Mus musculus (Mouse)	1451
ENSMUSG00000029101		F6YRR2	F6YRR2_MOUSE	unreviewed	Regulator of G-protein-signaling 12 (Fragment)	Rgs12	Mus musculus (Mouse)	107
ENSMUSG00000029101		F7B2U5	F7B2U5_MOUSE	unreviewed	Regulator of G-protein-signaling 12 (Fragment)	Rgs12	Mus musculus (Mouse)	236
ENSMUSG00000029101		Q3TTW9	Q3TTW9_MOUSE	unreviewed	Regulator of G-protein-signaling 12	Rgs12	Mus musculus (Mouse)	499
ENSMUSG00000029101		Q8CGE9	RGS12_MOUSE	reviewed	Regulator of G-protein signaling 12 (RGS12)	Rgs12	Mus musculus (Mouse)	1381
ENSMUSG00000000563		A0A0G2JGX3	A0A0G2JGX3_MOUSE	unreviewed	ATP synthase F(0) complex subunit B1, mitochondrial (ATP synthase peripheral stalk-membrane subunit b) (ATP synthase subunit b) (Fragment)	Atp5pb Atp5f1	Mus musculus (Mouse)	122
ENSMUSG00000000563		D6RGL7	D6RGL7_MOUSE	unreviewed	ATP synthase F(0) complex subunit B1, mitochondrial	Atp5pb Atp5f1	Mus musculus (Mouse)	59
ENSMUSG00000000563		Q9CQQ7	AT5F1_MOUSE	reviewed	ATP synthase F(0) complex subunit B1, mitochondrial (ATP synthase peripheral stalk-membrane subunit b) (ATP synthase subunit b) (ATPase subunit b)	Atp5pb Atp5f1	Mus musculus (Mouse)	256
ENSMUSG00000004996		F6YY88	F6YY88_MOUSE	unreviewed	Methylthioribose-1-phosphate isomerase (Fragment)	Mri1	Mus musculus (Mouse)	228
ENSMUSG00000004996		F8WI95	F8WI95_MOUSE	unreviewed	Methylthioribose-1-phosphate isomerase (Fragment)	Mri1	Mus musculus (Mouse)	158
ENSMUSG00000004996		Q9CQT1	MTNA_MOUSE	reviewed	Methylthioribose-1-phosphate isomerase (M1Pi) (MTR-1-P isomerase) (EC 5.3.1.23) (S-methyl-5-thioribose-1-phosphate isomerase) (Translation initiation factor eIF-2B subunit alpha/beta/delta-like protein)	Mri1	Mus musculus (Mouse)	369
ENSMUSG00000079481		A0A0G2JFH6	A0A0G2JFH6_MOUSE	unreviewed	NHS-like protein 2 (Fragment)	Nhsl2	Mus musculus (Mouse)	148
ENSMUSG00000079481		B1AXG8	B1AXG8_MOUSE	unreviewed	NHS-like protein 2 (Fragment)	Nhsl2	Mus musculus (Mouse)	154
ENSMUSG00000079481		B1AXH1	NHSL2_MOUSE	reviewed	NHS-like protein 2	Nhsl2	Mus musculus (Mouse)	1219
ENSMUSG00000032398		E9QPK5	E9QPK5_MOUSE	unreviewed	snRNA-activating protein complex subunit 5	Snapc5	Mus musculus (Mouse)	102
ENSMUSG00000040725	ENSMUSG00000040725 -> Q8VDM6-1;Q8VDM6-2;Q8VDM6-3	Q8VDM6	HNRL1_MOUSE	reviewed	Heterogeneous nuclear ribonucleoprotein U-like protein 1	Hnrnpul1 Hnrpul1	Mus musculus (Mouse)	859
ENSMUSG00000047446		G3UVX1	G3UVX1_MOUSE	unreviewed	ADP-ribosylation factor-like protein 4A	Arl4a	Mus musculus (Mouse)	64
ENSMUSG00000047446		P61213	ARL4A_MOUSE	reviewed	ADP-ribosylation factor-like protein 4A	Arl4a Arl4	Mus musculus (Mouse)	200
ENSMUSG00000061878		B1AT85	B1AT85_MOUSE	unreviewed	Sphingosine kinase 1 (Fragment)	Sphk1	Mus musculus (Mouse)	116
ENSMUSG00000061878		B1AT86	B1AT86_MOUSE	unreviewed	Sphingosine kinase 1 (Fragment)	Sphk1	Mus musculus (Mouse)	153
ENSMUSG00000061878		B1AT87	B1AT87_MOUSE	unreviewed	Sphingosine kinase 1 (Fragment)	Sphk1	Mus musculus (Mouse)	153
ENSMUSG00000061878		B1AT88	B1AT88_MOUSE	unreviewed	Sphingosine kinase 1 (Fragment)	Sphk1	Mus musculus (Mouse)	157
ENSMUSG00000061878		B1AT89	B1AT89_MOUSE	unreviewed	Sphingosine kinase 1 (Fragment)	Sphk1	Mus musculus (Mouse)	251
ENSMUSG00000061878	ENSMUSG00000061878 -> Q8CI15-1;Q8CI15-2;Q8CI15-3	Q8CI15	SPHK1_MOUSE	reviewed	Sphingosine kinase 1 (SK 1) (SPK 1) (EC 2.7.1.91) (Acetyltransferase SPHK1) (EC 2.3.1.-)	Sphk1 Sk1	Mus musculus (Mouse)	382
ENSMUSG00000035934		A0A087WPD3	A0A087WPD3_MOUSE	unreviewed	Homeobox protein PKNOX2 (Fragment)	Pknox2	Mus musculus (Mouse)	49
ENSMUSG00000035934		A0A087WPZ3	A0A087WPZ3_MOUSE	unreviewed	Homeobox protein PKNOX2 (Fragment)	Pknox2	Mus musculus (Mouse)	93
ENSMUSG00000035934		A0A087WRV9	A0A087WRV9_MOUSE	unreviewed	Homeobox protein PKNOX2 (Fragment)	Pknox2	Mus musculus (Mouse)	88
ENSMUSG00000035934		H3BL39	H3BL39_MOUSE	unreviewed	Homeobox protein PKNOX2 (Fragment)	Pknox2	Mus musculus (Mouse)	73
ENSMUSG00000035934		Q8BG99	PKNX2_MOUSE	reviewed	Homeobox protein PKNOX2 (Homeobox protein PREP-2) (PBX/knotted homeobox 2)	Pknox2 Prep2	Mus musculus (Mouse)	474
ENSMUSG00000035934		V9GWW7	V9GWW7_MOUSE	unreviewed	Homeobox protein PKNOX2	Pknox2	Mus musculus (Mouse)	40
ENSMUSG00000026821		A0A571BEH0	A0A571BEH0_MOUSE	unreviewed	Ral guanine nucleotide dissociation stimulator	Ralgds	Mus musculus (Mouse)	869
ENSMUSG00000026821		A2AK33	A2AK33_MOUSE	unreviewed	Ral guanine nucleotide dissociation stimulator	Ralgds	Mus musculus (Mouse)	895
ENSMUSG00000026821		B0R018	B0R018_MOUSE	unreviewed	Ral guanine nucleotide dissociation stimulator (Fragment)	Ralgds	Mus musculus (Mouse)	127
ENSMUSG00000026821		B0R019	B0R019_MOUSE	unreviewed	Ral guanine nucleotide dissociation stimulator (Fragment)	Ralgds	Mus musculus (Mouse)	152
ENSMUSG00000026821		F6QRS4	F6QRS4_MOUSE	unreviewed	Ral guanine nucleotide dissociation stimulator (Fragment)	Ralgds	Mus musculus (Mouse)	116
ENSMUSG00000026821		Q03385	GNDS_MOUSE	reviewed	Ral guanine nucleotide dissociation stimulator (RalGDS) (Ral guanine nucleotide exchange factor) (RalGEF)	Ralgds Rgds	Mus musculus (Mouse)	852
ENSMUSG00000026821		Q3TWC1	Q3TWC1_MOUSE	unreviewed	Ral guanine nucleotide dissociation stimulator	Ralgds	Mus musculus (Mouse)	907
ENSMUSG00000055485		A2ACV6	A2ACV6_MOUSE	unreviewed	Protein SOGA1	Soga1 9830001H06Rik	Mus musculus (Mouse)	1654
ENSMUSG00000043263		A0A0A6YXV9	A0A0A6YXV9_MOUSE	unreviewed	Interferon-activated gene 209	Ifi209 Pyhin1	Mus musculus (Mouse)	213
ENSMUSG00000043263		Q8BV49	IFIX_MOUSE	reviewed	Pyrin and HIN domain-containing protein 1 (Interferon-inducible protein 209) (Ifi-209) (Interferon-inducible protein X) (Interferon-inducible protein p209)	Pyhin1 Ifi209 Ifix	Mus musculus (Mouse)	420
ENSMUSG00000071562		A0A384DV91	A0A384DV91_MOUSE	unreviewed	Stefin-1	Stfa1	Mus musculus (Mouse)	128
ENSMUSG00000071562		P35175	CYT1_MOUSE	reviewed	Stefin-1	Stfa1 Stf-1 Stf1	Mus musculus (Mouse)	97
ENSMUSG00000020523	ENSMUSG00000020523 -> Q8VE88-1;Q8VE88-2	Q8VE88	F1142_MOUSE	reviewed	Protein FAM114A2	Fam114a2	Mus musculus (Mouse)	497
ENSMUSG00000030282		A0A0N4SW65	A0A0N4SW65_MOUSE	unreviewed	N-acylneuraminate cytidylyltransferase	Cmas	Mus musculus (Mouse)	86
ENSMUSG00000030282		A0A0N4SWC3	A0A0N4SWC3_MOUSE	unreviewed	N-acylneuraminate cytidylyltransferase (Fragment)	Cmas	Mus musculus (Mouse)	115
ENSMUSG00000030282		A0A0R4J0B4	A0A0R4J0B4_MOUSE	unreviewed	CMP-N-acetylneuraminic acid synthase (EC 2.7.7.43) (N-acylneuraminate cytidylyltransferase)	Cmas	Mus musculus (Mouse)	432
ENSMUSG00000005107		A0A5H1ZRL6	A0A5H1ZRL6_MOUSE	unreviewed	Solute carrier family 2, facilitated glucose transporter member 9	Slc2a9	Mus musculus (Mouse)	281
ENSMUSG00000005107		A0A5H1ZRL9	A0A5H1ZRL9_MOUSE	unreviewed	Solute carrier family 2, facilitated glucose transporter member 9 (Fragment)	Slc2a9	Mus musculus (Mouse)	144
ENSMUSG00000005107		A0A5H1ZRN5	A0A5H1ZRN5_MOUSE	unreviewed	Solute carrier family 2, facilitated glucose transporter member 9 (Fragment)	Slc2a9	Mus musculus (Mouse)	158
ENSMUSG00000005107	ENSMUSG00000005107 -> Q3T9X0-1;Q3T9X0-2;Q3T9X0-3;Q3T9X0-4	Q3T9X0	GTR9_MOUSE	reviewed	Solute carrier family 2, facilitated glucose transporter member 9 (Glucose transporter type 9) (GLUT-9) (Urate transporter)	Slc2a9 Glut9	Mus musculus (Mouse)	538
ENSMUSG00000056737		D3YTL5	D3YTL5_MOUSE	unreviewed	Macrophage-capping protein (Fragment)	Capg	Mus musculus (Mouse)	254
ENSMUSG00000056737		D3YU77	D3YU77_MOUSE	unreviewed	Macrophage-capping protein (Fragment)	Capg	Mus musculus (Mouse)	193
ENSMUSG00000056737		D3YZN3	D3YZN3_MOUSE	unreviewed	Macrophage-capping protein (Fragment)	Capg	Mus musculus (Mouse)	173
ENSMUSG00000056737		D3Z014	D3Z014_MOUSE	unreviewed	Macrophage-capping protein (Fragment)	Capg	Mus musculus (Mouse)	90
ENSMUSG00000056737		D3Z4K5	D3Z4K5_MOUSE	unreviewed	Macrophage-capping protein (Fragment)	Capg	Mus musculus (Mouse)	104
ENSMUSG00000056737		Q99LB4	Q99LB4_MOUSE	unreviewed	Capping protein (Actin filament), gelsolin-like (Macrophage-capping protein)	Capg	Mus musculus (Mouse)	349
ENSMUSG00000022149		A0A0R4J032	A0A0R4J032_MOUSE	unreviewed	Complement component C9	C9	Mus musculus (Mouse)	561
ENSMUSG00000022149		H3BKN4	H3BKN4_MOUSE	unreviewed	Complement component C9 (Fragment)	C9	Mus musculus (Mouse)	103
ENSMUSG00000022149		H3BL17	H3BL17_MOUSE	unreviewed	Complement component C9 (Fragment)	C9	Mus musculus (Mouse)	67
ENSMUSG00000070803	ENSMUSG00000070803 -> Q9WUL8-1	Q9WUL8	CITE4_MOUSE	reviewed	Cbp/p300-interacting transactivator 4 (MSG1-related protein 2) (MRG-2)	Cited4 Mrg2	Mus musculus (Mouse)	182
ENSMUSG00000037434		F6TRQ3	F6TRQ3_MOUSE	unreviewed	Zinc transporter 1 (Fragment)	Slc30a1	Mus musculus (Mouse)	122
ENSMUSG00000037434		Q60738	ZNT1_MOUSE	reviewed	Zinc transporter 1 (ZnT-1) (Solute carrier family 30 member 1)	Slc30a1 Znt1	Mus musculus (Mouse)	503
ENSMUSG00000030882		D3Z2X2	D3Z2X2_MOUSE	unreviewed	Dynein heavy chain domain 1	Dnhd1	Mus musculus (Mouse)	4750
ENSMUSG00000030882		Q9CX41	Q9CX41_MOUSE	unreviewed	Dynein heavy chain domain 1	Dnhd1	Mus musculus (Mouse)	285
ENSMUSG00000022836		B1B1A8	B1B1A8_MOUSE	unreviewed	Myosin light chain kinase, smooth muscle (EC 2.7.11.18) (Myosin light chain kinase, smooth muscle, deglutamylated form) (Telokin)	Mylk	Mus musculus (Mouse)	1950
ENSMUSG00000022836	ENSMUSG00000022836 -> Q6PDN3-4	Q6PDN3	MYLK_MOUSE	reviewed	Myosin light chain kinase, smooth muscle (MLCK) (smMLCK) (EC 2.7.11.18) (Kinase-related protein) (KRP) (Telokin) [Cleaved into: Myosin light chain kinase, smooth muscle, deglutamylated form]	Mylk	Mus musculus (Mouse)	1941
ENSMUSG00000023132	ENSMUSG00000023132 -> P11032-1;P11032-2	P11032	GRAA_MOUSE	reviewed	Granzyme A (EC 3.4.21.78) (Autocrine thymic lymphoma granzyme-like serine protease) (CTLA-3) (Fragmentin-1) (T cell-specific serine protease 1) (TSP-1)	Gzma Ctla-3 Ctla3 Mtsp-1	Mus musculus (Mouse)	260
ENSMUSG00000025862		A0A1B0GXA7	A0A1B0GXA7_MOUSE	unreviewed	Cohesin subunit SA-2 (Fragment)	Stag2	Mus musculus (Mouse)	145
ENSMUSG00000025862		A2AFF3	A2AFF3_MOUSE	unreviewed	Cohesin subunit SA-2 (Fragment)	Stag2	Mus musculus (Mouse)	40
ENSMUSG00000025862		A2AFF6	A2AFF6_MOUSE	unreviewed	Cohesin subunit SA-2	Stag2	Mus musculus (Mouse)	1268
ENSMUSG00000025862		B7ZCD2	B7ZCD2_MOUSE	unreviewed	Cohesin subunit SA-2 (Fragment)	Stag2	Mus musculus (Mouse)	41
ENSMUSG00000025862		O35638	STAG2_MOUSE	reviewed	Cohesin subunit SA-2 (SCC3 homolog 2) (Stromal antigen 2)	Stag2 Sa2 Sap2	Mus musculus (Mouse)	1231
ENSMUSG00000038578		A2AN91	A2AN91_MOUSE	unreviewed	Sushi domain-containing 1	Susd1	Mus musculus (Mouse)	699
ENSMUSG00000038578		E9Q3H4	E9Q3H4_MOUSE	unreviewed	Sushi domain-containing 1	Susd1	Mus musculus (Mouse)	752
ENSMUSG00000042564		A0A087WRJ7	A0A087WRJ7_MOUSE	unreviewed	Family with sequence similarity 227, member A	Fam227a	Mus musculus (Mouse)	115
ENSMUSG00000042564		A0A2R8VHN9	A0A2R8VHN9_MOUSE	unreviewed	Family with sequence similarity 227, member A	Fam227a	Mus musculus (Mouse)	621
ENSMUSG00000042564		Q08EB1	Q08EB1_MOUSE	unreviewed	4933432B09Rik protein (Family with sequence similarity 227, member A)	Fam227a 4933432B09Rik	Mus musculus (Mouse)	269
ENSMUSG00000042564		Q9D3V8	Q9D3V8_MOUSE	unreviewed	Family with sequence similarity 227, member A	Fam227a 4933432B09Rik	Mus musculus (Mouse)	625
ENSMUSG00000034127		A0A1W2P749	A0A1W2P749_MOUSE	unreviewed	Tetraspanin-8 (Fragment)	Tspan8	Mus musculus (Mouse)	83
ENSMUSG00000034127		Q8R3G9	TSN8_MOUSE	reviewed	Tetraspanin-8 (Tspan-8)	Tspan8	Mus musculus (Mouse)	235
ENSMUSG00000018750		B0QZJ2	B0QZJ2_MOUSE	unreviewed	Zinc finger and BTB domain-containing protein 4 (Fragment)	Zbtb4	Mus musculus (Mouse)	136
ENSMUSG00000018750		B0QZJ3	B0QZJ3_MOUSE	unreviewed	Zinc finger and BTB domain-containing protein 4	Zbtb4	Mus musculus (Mouse)	219
ENSMUSG00000018750		Q14DI5	Q14DI5_MOUSE	unreviewed	Zinc finger and BTB domain containing 4 (Zinc finger and BTB domain-containing protein 4)	Zbtb4	Mus musculus (Mouse)	364
ENSMUSG00000018750		Q5F293	ZBTB4_MOUSE	reviewed	Zinc finger and BTB domain-containing protein 4	Zbtb4 Kiaa1538	Mus musculus (Mouse)	982
ENSMUSG00000018750		Q5F295	Q5F295_MOUSE	unreviewed	Zinc finger and BTB domain-containing protein 4 (Fragment)	Zbtb4	Mus musculus (Mouse)	56
ENSMUSG00000018750		Q5F296	Q5F296_MOUSE	unreviewed	Zinc finger and BTB domain-containing protein 4 (Fragment)	Zbtb4	Mus musculus (Mouse)	50
ENSMUSG00000061411		Q3TZG8	Q3TZG8_MOUSE	unreviewed	Nucleolar protein 4-like	Nol4l 8430427H17Rik	Mus musculus (Mouse)	435
ENSMUSG00000061411		Q3UH85	Q3UH85_MOUSE	unreviewed	Nucleolar protein 4-like	Nol4l 8430427H17Rik	Mus musculus (Mouse)	679
ENSMUSG00000034663	ENSMUSG00000034663 -> Q91Z96-1;Q91Z96-2	Q91Z96	BMP2K_MOUSE	reviewed	BMP-2-inducible protein kinase (BIKe) (EC 2.7.11.1)	Bmp2k Bike	Mus musculus (Mouse)	1138
ENSMUSG00000032081		A0A0R4J1N3	A0A0R4J1N3_MOUSE	unreviewed	Apolipoprotein C-III (Apolipoprotein C3)	Apoc3	Mus musculus (Mouse)	99
ENSMUSG00000032081		D3YXN8	D3YXN8_MOUSE	unreviewed	Apolipoprotein C-III (Apolipoprotein C3) (Fragment)	Apoc3	Mus musculus (Mouse)	53
ENSMUSG00000032081		E9QP56	E9QP56_MOUSE	unreviewed	Apolipoprotein C-III (Apolipoprotein C3)	Apoc3	Mus musculus (Mouse)	137
ENSMUSG00000045160		E9PX89	E9PX89_MOUSE	unreviewed	BolA-like protein 3	Bola3	Mus musculus (Mouse)	136
ENSMUSG00000045160		E9Q705	E9Q705_MOUSE	unreviewed	BolA-like protein 3	Bola3	Mus musculus (Mouse)	95
ENSMUSG00000045160		Q8CEI1	BOLA3_MOUSE	reviewed	BolA-like protein 3	Bola3	Mus musculus (Mouse)	110
ENSMUSG00000055817		E9Q794	E9Q794_MOUSE	unreviewed	Metastasis-associated protein MTA3	Mta3	Mus musculus (Mouse)	514
ENSMUSG00000055817		H3BIY7	H3BIY7_MOUSE	unreviewed	Metastasis-associated protein MTA3 (Fragment)	Mta3	Mus musculus (Mouse)	251
ENSMUSG00000055817		H3BJP3	H3BJP3_MOUSE	unreviewed	Metastasis-associated protein MTA3	Mta3	Mus musculus (Mouse)	40
ENSMUSG00000055817		H3BLE1	H3BLE1_MOUSE	unreviewed	Metastasis-associated protein MTA3 (Fragment)	Mta3	Mus musculus (Mouse)	271
ENSMUSG00000055817		Q3U3A7	Q3U3A7_MOUSE	unreviewed	Metastasis-associated protein MTA3	Mta3	Mus musculus (Mouse)	513
ENSMUSG00000055817		Q3UII8	Q3UII8_MOUSE	unreviewed	Metastasis-associated protein MTA3	Mta3	Mus musculus (Mouse)	586
ENSMUSG00000055817	ENSMUSG00000055817 -> Q924K8-1	Q924K8	MTA3_MOUSE	reviewed	Metastasis-associated protein MTA3	Mta3	Mus musculus (Mouse)	591
ENSMUSG00000054434		E0CX33	E0CX33_MOUSE	unreviewed	Transmembrane protein 120B (Fragment)	Tmem120b	Mus musculus (Mouse)	120
ENSMUSG00000054434		E0CYA8	E0CYA8_MOUSE	unreviewed	Transmembrane protein 120B	Tmem120b	Mus musculus (Mouse)	109
ENSMUSG00000054434	ENSMUSG00000054434 -> Q3TA38-1;Q3TA38-2	Q3TA38	T120B_MOUSE	reviewed	Transmembrane protein 120B	Tmem120b	Mus musculus (Mouse)	339
ENSMUSG00000036352		F6UMH9	F6UMH9_MOUSE	unreviewed	Ubiquitin-associated domain-containing protein 1 (Fragment)	Ubac1	Mus musculus (Mouse)	260
ENSMUSG00000036352		F6Z1E7	F6Z1E7_MOUSE	unreviewed	Ubiquitin-associated domain-containing protein 1 (Fragment)	Ubac1	Mus musculus (Mouse)	184
ENSMUSG00000036352		Q8VDI7	UBAC1_MOUSE	reviewed	Ubiquitin-associated domain-containing protein 1 (UBA domain-containing protein 1) (E3 ubiquitin-protein ligase subunit KPC2) (Kip1 ubiquitination-promoting complex protein 2)	Ubac1 Kpc2 Ubadc1	Mus musculus (Mouse)	409
ENSMUSG00000065954		A0A1B0GR30	A0A1B0GR30_MOUSE	unreviewed	Transforming acidic coiled-coil-containing protein 1 (Fragment)	Tacc1	Mus musculus (Mouse)	138
ENSMUSG00000065954		A0A1B0GRF4	A0A1B0GRF4_MOUSE	unreviewed	Transforming acidic coiled-coil-containing protein 1	Tacc1	Mus musculus (Mouse)	360
ENSMUSG00000065954		A0A1B0GRH3	A0A1B0GRH3_MOUSE	unreviewed	Transforming acidic coiled-coil-containing protein 1 (Fragment)	Tacc1	Mus musculus (Mouse)	146
ENSMUSG00000065954		A0A1B0GRI7	A0A1B0GRI7_MOUSE	unreviewed	Transforming acidic coiled-coil-containing protein 1	Tacc1	Mus musculus (Mouse)	56
ENSMUSG00000065954		A0A1B0GSC1	A0A1B0GSC1_MOUSE	unreviewed	Transforming acidic coiled-coil-containing protein 1 (Fragment)	Tacc1	Mus musculus (Mouse)	113
ENSMUSG00000065954		F8VQ95	F8VQ95_MOUSE	unreviewed	Transforming acidic coiled-coil-containing protein 1	Tacc1	Mus musculus (Mouse)	776
ENSMUSG00000065954	ENSMUSG00000065954 -> Q6Y685-2	Q6Y685	TACC1_MOUSE	reviewed	Transforming acidic coiled-coil-containing protein 1	Tacc1	Mus musculus (Mouse)	774
ENSMUSG00000048814		B2RT44	B2RT44_MOUSE	unreviewed	LON peptidase N-terminal domain and ring finger 2	Lonrf2	Mus musculus (Mouse)	518
ENSMUSG00000048814		F6ZE64	F6ZE64_MOUSE	unreviewed	LON peptidase N-terminal domain and ring finger 2	Lonrf2	Mus musculus (Mouse)	754
ENSMUSG00000073490		D3Z2E7	D3Z2E7_MOUSE	unreviewed	Interferon-activated gene 207	Ifi207 AI607873	Mus musculus (Mouse)	971
ENSMUSG00000073490		E9Q3L4	E9Q3L4_MOUSE	unreviewed	Interferon-activated gene 207	Ifi207 AI607873	Mus musculus (Mouse)	978
ENSMUSG00000074151		A0A1D5RLX4	A0A1D5RLX4_MOUSE	unreviewed	Protein NLRC5	Nlrc5	Mus musculus (Mouse)	1393
ENSMUSG00000074151	ENSMUSG00000074151 -> C3VPR6-1	C3VPR6	NLRC5_MOUSE	reviewed	Protein NLRC5	Nlrc5	Mus musculus (Mouse)	1915
ENSMUSG00000074151		Q3U1H4	Q3U1H4_MOUSE	unreviewed	Protein NLRC5	Nlrc5 AI451557	Mus musculus (Mouse)	138
ENSMUSG00000074151		S4R1C5	S4R1C5_MOUSE	unreviewed	Protein NLRC5 (Fragment)	Nlrc5	Mus musculus (Mouse)	56
ENSMUSG00000076940		A0A075B664	A0A075B664_MOUSE	unreviewed	Immunoglobulin lambda variable 2	Iglv2	Mus musculus (Mouse)	116
ENSMUSG00000076940		P01728	LV2A_MOUSE	reviewed	Ig lambda-2 chain V region		Mus musculus (Mouse)	117
ENSMUSG00000002486		F6Q720	F6Q720_MOUSE	unreviewed	Trichoplein keratin filament-binding protein (Fragment)	Tchp	Mus musculus (Mouse)	215
ENSMUSG00000002486	ENSMUSG00000002486 -> Q3TVW5-1	Q3TVW5	TCHP_MOUSE	reviewed	Trichoplein keratin filament-binding protein (Protein TCHP) (Mitochondrial protein with oncostatic activity) (Mitostatin)	Tchp	Mus musculus (Mouse)	497
ENSMUSG00000040009		O70443	GNAZ_MOUSE	reviewed	Guanine nucleotide-binding protein G(z) subunit alpha (G(x) alpha chain) (Gz-alpha)	Gnaz	Mus musculus (Mouse)	355
ENSMUSG00000044149		A0A668KL68	A0A668KL68_MOUSE	unreviewed	NF-kappa-B-repressing factor	Nkrf	Mus musculus (Mouse)	784
ENSMUSG00000044149		Q8BY02	NKRF_MOUSE	reviewed	NF-kappa-B-repressing factor (NFkB-repressing factor) (Transcription factor NRF)	Nkrf Nrf	Mus musculus (Mouse)	690
ENSMUSG00000024049		A0A3B2W4I4	A0A3B2W4I4_MOUSE	unreviewed	Myomesin-1 (Fragment)	Myom1	Mus musculus (Mouse)	233
ENSMUSG00000024049	ENSMUSG00000024049 -> Q62234-1;Q62234-2	Q62234	MYOM1_MOUSE	reviewed	Myomesin-1 (Myomesin family member 1) (Skelemin)	Myom1	Mus musculus (Mouse)	1667
ENSMUSG00000024049		Z4YJF5	Z4YJF5_MOUSE	unreviewed	Myomesin-1	Myom1	Mus musculus (Mouse)	1569
ENSMUSG00000001247		D3YYU9	D3YYU9_MOUSE	unreviewed	Lipolysis-stimulated lipoprotein receptor (Fragment)	Lsr	Mus musculus (Mouse)	277
ENSMUSG00000001247	ENSMUSG00000001247 -> Q99KG5-1;Q99KG5-2;Q99KG5-3	Q99KG5	LSR_MOUSE	reviewed	Lipolysis-stimulated lipoprotein receptor (Lipolysis-stimulated receptor) (Liver-specific bHLH-Zip transcription factor) (Liver-specific gene on mouse chromosome 7 protein)	Lsr Lisch7	Mus musculus (Mouse)	594
ENSMUSG00000096464		A0A075B5P8	A0A075B5P8_MOUSE	unreviewed	Immunoglobulin heavy variable 2-2 (Fragment)	Ighv2-2	Mus musculus (Mouse)	116
ENSMUSG00000060427		Q3UTQ6	Q3UTQ6_MOUSE	unreviewed	Zinc finger protein 868	Zfp868 AI449175	Mus musculus (Mouse)	422
ENSMUSG00000029992		D3YYD9	D3YYD9_MOUSE	unreviewed	Glutamine--fructose-6-phosphate aminotransferase [isomerizing] 1	Gfpt1	Mus musculus (Mouse)	124
ENSMUSG00000029992		D3YYE0	D3YYE0_MOUSE	unreviewed	Glutamine--fructose-6-phosphate aminotransferase [isomerizing] 1	Gfpt1	Mus musculus (Mouse)	102
ENSMUSG00000029992	ENSMUSG00000029992 -> P47856-1;P47856-2	P47856	GFPT1_MOUSE	reviewed	Glutamine--fructose-6-phosphate aminotransferase [isomerizing] 1 (EC 2.6.1.16) (D-fructose-6-phosphate amidotransferase 1) (Glutamine:fructose-6-phosphate amidotransferase 1) (GFAT 1) (GFAT1) (Hexosephosphate aminotransferase 1)	Gfpt1 Gfpt	Mus musculus (Mouse)	697
ENSMUSG00000001763	ENSMUSG00000001763 -> Q8R3S2-1;Q8R3S2-2	Q8R3S2	TSN33_MOUSE	reviewed	Tetraspanin-33 (Tspan-33) (Penumbra) (mPen) (Proerythroblast new membrane)	Tspan33 Pen	Mus musculus (Mouse)	283
ENSMUSG00000021427		A0A286YCG8	A0A286YCG8_MOUSE	unreviewed	Signal sequence receptor subunit alpha (Translocon-associated protein subunit alpha)	Ssr1	Mus musculus (Mouse)	318
ENSMUSG00000021427		A0A286YCT4	A0A286YCT4_MOUSE	unreviewed	Signal sequence receptor subunit alpha (Translocon-associated protein subunit alpha)	Ssr1	Mus musculus (Mouse)	298
ENSMUSG00000021427		A0A286YDB7	A0A286YDB7_MOUSE	unreviewed	Signal sequence receptor subunit alpha (Translocon-associated protein subunit alpha) (Fragment)	Ssr1	Mus musculus (Mouse)	115
ENSMUSG00000021427		Q9CY50	SSRA_MOUSE	reviewed	Translocon-associated protein subunit alpha (TRAP-alpha) (Signal sequence receptor subunit alpha) (SSR-alpha)	Ssr1	Mus musculus (Mouse)	286
ENSMUSG00000028716		G3UW41	G3UW41_MOUSE	unreviewed	PDZK1-interacting protein 1	Pdzk1ip1	Mus musculus (Mouse)	181
ENSMUSG00000028716		Q9CQH0	PDZ1I_MOUSE	reviewed	PDZK1-interacting protein 1 (17 kDa membrane-associated protein)	Pdzk1ip1 Map17	Mus musculus (Mouse)	114
ENSMUSG00000015488		A6PWX1	A6PWX1_MOUSE	unreviewed	Calcium channel flower homolog	Cacfd1 5930434B04Rik	Mus musculus (Mouse)	109
ENSMUSG00000015488		F7CPS9	F7CPS9_MOUSE	unreviewed	Calcium channel flower homolog (Fragment)	Cacfd1 5930434B04Rik	Mus musculus (Mouse)	118
ENSMUSG00000015488	ENSMUSG00000015488 -> Q8BG21-1;Q8BG21-2;Q8BG21-3	Q8BG21	FLOWR_MOUSE	reviewed	Calcium channel flower homolog (Calcium channel flower domain-containing protein 1)	Cacfd1	Mus musculus (Mouse)	171
ENSMUSG00000009628		D3YVF5	D3YVF5_MOUSE	unreviewed	Testis-expressed protein 15 (Fragment)	Tex15	Mus musculus (Mouse)	148
ENSMUSG00000009628		E9PY31	E9PY31_MOUSE	unreviewed	Testis-expressed protein 15 (Fragment)	Tex15	Mus musculus (Mouse)	1279
ENSMUSG00000009628	ENSMUSG00000009628 -> F8VPN2-1	F8VPN2	TEX15_MOUSE	reviewed	Testis-expressed protein 15	Tex15	Mus musculus (Mouse)	2785
ENSMUSG00000009628		M0QWY2	M0QWY2_MOUSE	unreviewed	Testis-expressed protein 15	Tex15	Mus musculus (Mouse)	323
ENSMUSG00000026753		A0A0N4SVE2	A0A0N4SVE2_MOUSE	unreviewed	Serine/threonine-protein phosphatase 6 catalytic subunit	Ppp6c	Mus musculus (Mouse)	81
ENSMUSG00000026753		A0A0N4SVL9	A0A0N4SVL9_MOUSE	unreviewed	Serine/threonine-protein phosphatase (EC 3.1.3.16)	Ppp6c	Mus musculus (Mouse)	283
ENSMUSG00000026753		A0A0N4SW66	A0A0N4SW66_MOUSE	unreviewed	Protein-serine/threonine phosphatase (EC 3.1.3.16) (Fragment)	Ppp6c	Mus musculus (Mouse)	83
ENSMUSG00000026753		Q9CQR6	PPP6_MOUSE	reviewed	Serine/threonine-protein phosphatase 6 catalytic subunit (PP6C) (EC 3.1.3.16)	Ppp6c	Mus musculus (Mouse)	305
ENSMUSG00000034343		A0A087WQR9	A0A087WQR9_MOUSE	unreviewed	NEDD8-conjugating enzyme UBE2F (Fragment)	Ube2f	Mus musculus (Mouse)	56
ENSMUSG00000034343		Q9CY34	UB2FA_MOUSE	reviewed	NEDD8-conjugating enzyme UBE2F (EC 2.3.2.-) (NEDD8 carrier protein UBE2F) (NEDD8 protein ligase UBE2F) (NEDD8-conjugating enzyme 2) (RING-type E3 NEDD8 transferase UBE2F) (Ubiquitin-conjugating enzyme E2 F)	Ube2f Ube2fa	Mus musculus (Mouse)	185
ENSMUSG00000049295		A0A2I3BPD9	A0A2I3BPD9_MOUSE	unreviewed	Zinc finger protein 219 (Fragment)	Zfp219	Mus musculus (Mouse)	95
ENSMUSG00000049295		A0A2I3BQ96	A0A2I3BQ96_MOUSE	unreviewed	Zinc finger protein 219 (Fragment)	Zfp219	Mus musculus (Mouse)	10
ENSMUSG00000049295		A0A2I3BQI8	A0A2I3BQI8_MOUSE	unreviewed	Zinc finger protein 219 (Fragment)	Zfp219	Mus musculus (Mouse)	131
ENSMUSG00000049295		A0A2I3BQZ2	A0A2I3BQZ2_MOUSE	unreviewed	Zinc finger protein 219 (Fragment)	Zfp219	Mus musculus (Mouse)	109
ENSMUSG00000049295		A0A2I3BR43	A0A2I3BR43_MOUSE	unreviewed	Zinc finger protein 219 (Fragment)	Zfp219	Mus musculus (Mouse)	201
ENSMUSG00000049295		A0A2I3BS09	A0A2I3BS09_MOUSE	unreviewed	Zinc finger protein 219 (Fragment)	Zfp219	Mus musculus (Mouse)	14
ENSMUSG00000049295		A0A2I3BS40	A0A2I3BS40_MOUSE	unreviewed	Zinc finger protein 219 (Fragment)	Zfp219	Mus musculus (Mouse)	141
ENSMUSG00000049295		Q4VA98	Q4VA98_MOUSE	unreviewed	Zfp219 protein (Zinc finger protein 219)	Zfp219	Mus musculus (Mouse)	681
ENSMUSG00000049295		Q6IQX8	ZN219_MOUSE	reviewed	Zinc finger protein 219	Znf219 Zfp219	Mus musculus (Mouse)	726
ENSMUSG00000087642		A0A1Y7VJX7	A0A1Y7VJX7_MOUSE	unreviewed	Immunoglobulin heavy constant epsilon (Fragment)	Ighe	Mus musculus (Mouse)	486
ENSMUSG00000087642		F6W6U3	F6W6U3_MOUSE	unreviewed	Immunoglobulin heavy constant epsilon (Fragment)	Ighe	Mus musculus (Mouse)	422
ENSMUSG00000024055		A0A3Q4EBU2	A0A3Q4EBU2_MOUSE	unreviewed	Cytochrome P450, family 4, subfamily f, polypeptide 13 (Fragment)	Cyp4f13	Mus musculus (Mouse)	216
ENSMUSG00000024055		A0A3Q4EGQ8	A0A3Q4EGQ8_MOUSE	unreviewed	Cytochrome P450, family 4, subfamily f, polypeptide 13	Cyp4f13	Mus musculus (Mouse)	73
ENSMUSG00000024055		B8JK07	B8JK07_MOUSE	unreviewed	Cytochrome P450, family 4, subfamily f, polypeptide 13	Cyp4f13	Mus musculus (Mouse)	414
ENSMUSG00000024055		D6RH52	D6RH52_MOUSE	unreviewed	Cytochrome P450, family 4, subfamily f, polypeptide 13	Cyp4f13	Mus musculus (Mouse)	87
ENSMUSG00000024055		E9Q4L9	E9Q4L9_MOUSE	unreviewed	Cytochrome P450, family 4, subfamily f, polypeptide 13	Cyp4f13	Mus musculus (Mouse)	115
ENSMUSG00000024055		G3UVU3	G3UVU3_MOUSE	unreviewed	Cytochrome P450, family 4, subfamily f, polypeptide 13	Cyp4f13	Mus musculus (Mouse)	118
ENSMUSG00000024055		Q99N19	Q99N19_MOUSE	unreviewed	Cytochrome P450 CYP4F13 (Cytochrome P450, family 4, subfamily f, polypeptide 13)	Cyp4f13	Mus musculus (Mouse)	523
ENSMUSG00000034792		P30678	GNA15_MOUSE	reviewed	Guanine nucleotide-binding protein subunit alpha-15 (G alpha-15) (G-protein subunit alpha-15)	Gna15 Gna-15	Mus musculus (Mouse)	374
ENSMUSG00000045087		Q91X56	S1PR5_MOUSE	reviewed	Sphingosine 1-phosphate receptor 5 (S1P receptor 5) (S1P5) (Endothelial differentiation G-protein-coupled receptor 8) (Lysophospholipid receptor B4) (Sphingosine 1-phosphate receptor Edg-8) (S1P receptor Edg-8)	S1pr5 Edg8 Lpb4	Mus musculus (Mouse)	400
ENSMUSG00000047953		Q9QZU3	Q9QZU3_MOUSE	unreviewed	Platelet glycoprotein V (Fragment)	Gp5	Mus musculus (Mouse)	567
ENSMUSG00000021557		A0A286YCK8	A0A286YCK8_MOUSE	unreviewed	Cytosolic carboxypeptidase 1 (Fragment)	Agtpbp1	Mus musculus (Mouse)	33
ENSMUSG00000021557		A0A286YDV2	A0A286YDV2_MOUSE	unreviewed	Cytosolic carboxypeptidase 1 (Fragment)	Agtpbp1	Mus musculus (Mouse)	226
ENSMUSG00000021557		A0A286YDY7	A0A286YDY7_MOUSE	unreviewed	Cytosolic carboxypeptidase 1 (Fragment)	Agtpbp1	Mus musculus (Mouse)	98
ENSMUSG00000021557		E9PX07	E9PX07_MOUSE	unreviewed	Cytosolic carboxypeptidase 1 (Fragment)	Agtpbp1	Mus musculus (Mouse)	332
ENSMUSG00000021557		E9PXA7	E9PXA7_MOUSE	unreviewed	Cytosolic carboxypeptidase 1	Agtpbp1	Mus musculus (Mouse)	246
ENSMUSG00000021557		E9PYF9	E9PYF9_MOUSE	unreviewed	Cytosolic carboxypeptidase 1	Agtpbp1	Mus musculus (Mouse)	42
ENSMUSG00000021557		E9Q2R5	E9Q2R5_MOUSE	unreviewed	Cytosolic carboxypeptidase 1 (Fragment)	Agtpbp1	Mus musculus (Mouse)	51
ENSMUSG00000021557		E9Q352	E9Q352_MOUSE	unreviewed	Cytosolic carboxypeptidase 1	Agtpbp1	Mus musculus (Mouse)	71
ENSMUSG00000021557		E9Q3T5	E9Q3T5_MOUSE	unreviewed	Cytosolic carboxypeptidase 1 (Fragment)	Agtpbp1	Mus musculus (Mouse)	103
ENSMUSG00000021557		E9Q878	E9Q878_MOUSE	unreviewed	Cytosolic carboxypeptidase 1 (Fragment)	Agtpbp1	Mus musculus (Mouse)	86
ENSMUSG00000021557		F6ZCF0	F6ZCF0_MOUSE	unreviewed	Cytosolic carboxypeptidase 1 (Fragment)	Agtpbp1	Mus musculus (Mouse)	685
ENSMUSG00000021557	ENSMUSG00000021557 -> Q641K1-1;Q641K1-2;Q641K1-3;Q641K1-4	Q641K1	CBPC1_MOUSE	reviewed	Cytosolic carboxypeptidase 1 (EC 3.4.17.-) (ATP/GTP-binding protein 1) (Nervous system nuclear protein induced by axotomy protein 1)	Agtpbp1 Ccp1 Nna1	Mus musculus (Mouse)	1218
ENSMUSG00000021557		Q8C1R2	Q8C1R2_MOUSE	unreviewed	Agtpbp1 protein (Cytosolic carboxypeptidase 1)	Agtpbp1	Mus musculus (Mouse)	99
ENSMUSG00000004105		A0A0A6YXQ1	A0A0A6YXQ1_MOUSE	unreviewed	Angiopoietin-related protein 2 (Fragment)	Angptl2	Mus musculus (Mouse)	112
ENSMUSG00000004105		Q9R045	ANGL2_MOUSE	reviewed	Angiopoietin-related protein 2 (Angiopoietin-like protein 2)	Angptl2 Arp2	Mus musculus (Mouse)	493
ENSMUSG00000044199		Q9Z0L1	S1PR4_MOUSE	reviewed	Sphingosine 1-phosphate receptor 4 (S1P receptor 4) (S1P4) (Endothelial differentiation G-protein coupled receptor 6) (Lysophospholipid receptor C1) (Sphingosine 1-phosphate receptor Edg-6) (S1P receptor Edg-6)	S1pr4 Edg6 Lpc1 S1p4	Mus musculus (Mouse)	386
ENSMUSG00000025650		Q63870	CO7A1_MOUSE	reviewed	Collagen alpha-1(VII) chain (Long-chain collagen) (LC collagen)	Col7a1	Mus musculus (Mouse)	2944
ENSMUSG00000047181		B7ZC59	B7ZC59_MOUSE	unreviewed	Sterile alpha motif domain-containing protein 14 (Fragment)	Samd14	Mus musculus (Mouse)	132
ENSMUSG00000047181		Q8K070	SAM14_MOUSE	reviewed	Sterile alpha motif domain-containing protein 14 (SAM domain-containing protein 14)	Samd14	Mus musculus (Mouse)	417
ENSMUSG00000046658		G3XA34	G3XA34_MOUSE	unreviewed	Zinc finger protein 316	Zfp316	Mus musculus (Mouse)	1017
ENSMUSG00000009621		Q60992	VAV2_MOUSE	reviewed	Guanine nucleotide exchange factor VAV2 (VAV-2)	Vav2	Mus musculus (Mouse)	868
ENSMUSG00000009621		Q7TSI6	Q7TSI6_MOUSE	unreviewed	Guanine nucleotide exchange factor VAV2 (VAV2) (Vav2 protein)	Vav2 VAV2	Mus musculus (Mouse)	829
ENSMUSG00000033543		D3Z793	D3Z793_MOUSE	unreviewed	Transcription initiation factor IIA gamma chain (Fragment)	Gtf2a2	Mus musculus (Mouse)	91
ENSMUSG00000033543		D3Z7C2	D3Z7C2_MOUSE	unreviewed	Transcription initiation factor IIA gamma chain	Gtf2a2	Mus musculus (Mouse)	68
ENSMUSG00000033543		D3Z7S8	D3Z7S8_MOUSE	unreviewed	Transcription initiation factor IIA gamma chain (Fragment)	Gtf2a2	Mus musculus (Mouse)	87
ENSMUSG00000033543		D6RIQ7	D6RIQ7_MOUSE	unreviewed	Transcription initiation factor IIA gamma chain	Gtf2a2	Mus musculus (Mouse)	62
ENSMUSG00000033543		Q05C74	Q05C74_MOUSE	unreviewed	Transcription initiation factor IIA gamma chain	Gtf2a2	Mus musculus (Mouse)	76
ENSMUSG00000033543		Q80ZM7	T2AG_MOUSE	reviewed	Transcription initiation factor IIA subunit 2 (General transcription factor IIA subunit 2) (Transcription initiation factor IIA gamma chain) (TFIIA-gamma)	Gtf2a2	Mus musculus (Mouse)	109
ENSMUSG00000006362		B7ZP57	B7ZP57_MOUSE	unreviewed	Core-binding factor, runt domain, alpha subunit 2, translocated to, 3 (Human) (Protein CBFA2T3)	Cbfa2t3	Mus musculus (Mouse)	620
ENSMUSG00000006362		D3Z3P7	D3Z3P7_MOUSE	unreviewed	Protein CBFA2T3 (Fragment)	Cbfa2t3	Mus musculus (Mouse)	185
ENSMUSG00000006362		E9QM80	E9QM80_MOUSE	unreviewed	Protein CBFA2T3	Cbfa2t3	Mus musculus (Mouse)	585
ENSMUSG00000006362	ENSMUSG00000006362 -> O54972-2	O54972	MTG16_MOUSE	reviewed	Protein CBFA2T3 (Eight twenty one protein 2) (MTG8-related protein 2) (Protein ETO-2)	Cbfa2t3 Cbfa2t3h Mtgr2	Mus musculus (Mouse)	620
ENSMUSG00000070643		D3Z7I3	D3Z7I3_MOUSE	unreviewed	Transcription factor SOX-13	Sox13	Mus musculus (Mouse)	504
ENSMUSG00000070643		Q04891	SOX13_MOUSE	reviewed	Transcription factor SOX-13 (SRY (Sex determining region Y)-box 13) (mSox13)	Sox13 Sox-13	Mus musculus (Mouse)	613
ENSMUSG00000025781		A2AKU9	A2AKU9_MOUSE	unreviewed	ATP synthase subunit gamma	Atp5c1	Mus musculus (Mouse)	297
ENSMUSG00000025781		A2AKV0	A2AKV0_MOUSE	unreviewed	ATP synthase, H+-transporting, mitochondrial F1 complex, gamma polypeptide 1 (Fragment)	Atp5c1	Mus musculus (Mouse)	101
ENSMUSG00000025781		A2AKV1	A2AKV1_MOUSE	unreviewed	ATP synthase, H+-transporting, mitochondrial F1 complex, gamma polypeptide 1 (Fragment)	Atp5c1	Mus musculus (Mouse)	154
ENSMUSG00000025781		A2AKV2	A2AKV2_MOUSE	unreviewed	ATP synthase, H+-transporting, mitochondrial F1 complex, gamma polypeptide 1 (Fragment)	Atp5c1	Mus musculus (Mouse)	171
ENSMUSG00000025781		A2AKV3	A2AKV3_MOUSE	unreviewed	ATP synthase, H+-transporting, mitochondrial F1 complex, gamma polypeptide 1 (Fragment)	Atp5c1	Mus musculus (Mouse)	188
ENSMUSG00000025781		Q8C2Q8	Q8C2Q8_MOUSE	unreviewed	ATP synthase subunit gamma	Atp5c1	Mus musculus (Mouse)	274
ENSMUSG00000025781		Q91VR2	ATPG_MOUSE	reviewed	ATP synthase subunit gamma, mitochondrial (ATP synthase F1 subunit gamma) (F-ATPase gamma subunit)	Atp5f1c Atp5c1	Mus musculus (Mouse)	298
ENSMUSG00000057132		E7CHD7	E7CHD7_MOUSE	unreviewed	RPGRIP1 variant-11aa (X-linked retinitis pigmentosa GTPase regulator-interacting protein 1)	Rpgrip1	Mus musculus (Mouse)	1320
ENSMUSG00000057132		E9QQ97	E9QQ97_MOUSE	unreviewed	X-linked retinitis pigmentosa GTPase regulator-interacting protein 1	Rpgrip1	Mus musculus (Mouse)	1127
ENSMUSG00000057132		M0QW56	M0QW56_MOUSE	unreviewed	X-linked retinitis pigmentosa GTPase regulator-interacting protein 1 (Fragment)	Rpgrip1	Mus musculus (Mouse)	191
ENSMUSG00000057132		M0QW58	M0QW58_MOUSE	unreviewed	X-linked retinitis pigmentosa GTPase regulator-interacting protein 1 (Fragment)	Rpgrip1	Mus musculus (Mouse)	201
ENSMUSG00000057132		M0QWC0	M0QWC0_MOUSE	unreviewed	X-linked retinitis pigmentosa GTPase regulator-interacting protein 1	Rpgrip1	Mus musculus (Mouse)	289
ENSMUSG00000057132		M0QWI1	M0QWI1_MOUSE	unreviewed	X-linked retinitis pigmentosa GTPase regulator-interacting protein 1 (Fragment)	Rpgrip1	Mus musculus (Mouse)	91
ENSMUSG00000057132		M0QWL3	M0QWL3_MOUSE	unreviewed	X-linked retinitis pigmentosa GTPase regulator-interacting protein 1 (Fragment)	Rpgrip1	Mus musculus (Mouse)	82
ENSMUSG00000057132		M0QWM1	M0QWM1_MOUSE	unreviewed	X-linked retinitis pigmentosa GTPase regulator-interacting protein 1 (Fragment)	Rpgrip1	Mus musculus (Mouse)	295
ENSMUSG00000057132		M0QWT5	M0QWT5_MOUSE	unreviewed	X-linked retinitis pigmentosa GTPase regulator-interacting protein 1 (Fragment)	Rpgrip1	Mus musculus (Mouse)	71
ENSMUSG00000057132	ENSMUSG00000057132 -> Q9EPQ2-1	Q9EPQ2	RPGR1_MOUSE	reviewed	X-linked retinitis pigmentosa GTPase regulator-interacting protein 1 (RPGR-interacting protein 1)	Rpgrip1	Mus musculus (Mouse)	1331
ENSMUSG00000030786		A0A0R4J1B4	A0A0R4J1B4_MOUSE	unreviewed	Integrin alpha-M	Itgam	Mus musculus (Mouse)	1036
ENSMUSG00000030786		D6RJ73	D6RJ73_MOUSE	unreviewed	Integrin alpha-M	Itgam	Mus musculus (Mouse)	94
ENSMUSG00000030786		E9Q5K8	E9Q5K8_MOUSE	unreviewed	Integrin alpha-M	Itgam	Mus musculus (Mouse)	1167
ENSMUSG00000030786		E9Q604	E9Q604_MOUSE	unreviewed	Integrin alpha-M	Itgam	Mus musculus (Mouse)	1153
ENSMUSG00000030786		G5E8F1	G5E8F1_MOUSE	unreviewed	Integrin alpha-M	Itgam	Mus musculus (Mouse)	1154
ENSMUSG00000049858		Q8R086	SUOX_MOUSE	reviewed	Sulfite oxidase, mitochondrial (EC 1.8.3.1)	Suox	Mus musculus (Mouse)	546
ENSMUSG00000066148		Q9DAW6	PRP4_MOUSE	reviewed	U4/U6 small nuclear ribonucleoprotein Prp4 (U4/U6 snRNP 60 kDa protein) (WD splicing factor Prp4)	Prpf4	Mus musculus (Mouse)	521
ENSMUSG00000028717		A2AD40	A2AD40_MOUSE	unreviewed	T-cell acute lymphocytic leukemia protein 1 homolog (Fragment)	Tal1	Mus musculus (Mouse)	146
ENSMUSG00000028717		P22091	TAL1_MOUSE	reviewed	T-cell acute lymphocytic leukemia protein 1 homolog (TAL-1) (Stem cell protein)	Tal1 Scl Tal-1	Mus musculus (Mouse)	329
ENSMUSG00000054191		E9QNP6	E9QNP6_MOUSE	unreviewed	Krueppel-like factor 1	Klf1	Mus musculus (Mouse)	376
ENSMUSG00000026663		F6VAN0	ATF6A_MOUSE	reviewed	Cyclic AMP-dependent transcription factor ATF-6 alpha (cAMP-dependent transcription factor ATF-6 alpha) (Activating transcription factor 6 alpha) (ATF6-alpha) [Cleaved into: Processed cyclic AMP-dependent transcription factor ATF-6 alpha]	Atf6	Mus musculus (Mouse)	656
ENSMUSG00000033705		A2AKH9	A2AKH9_MOUSE	unreviewed	Kinesin-like protein	Stard9	Mus musculus (Mouse)	450
ENSMUSG00000033705		A2AKI0	A2AKI0_MOUSE	unreviewed	StAR-related lipid transfer protein 9 (Fragment)	Stard9	Mus musculus (Mouse)	785
ENSMUSG00000033705		F7B335	F7B335_MOUSE	unreviewed	StAR-related lipid transfer protein 9 (Fragment)	Stard9	Mus musculus (Mouse)	785
ENSMUSG00000033705		Q80TF6	STAR9_MOUSE	reviewed	StAR-related lipid transfer protein 9 (Kinesin-like protein Kif16a) (START domain-containing protein 9) (StARD9)	Stard9 Kiaa1300 Kif16a	Mus musculus (Mouse)	4561
ENSMUSG00000034573		A0A0G2JGH9	A0A0G2JGH9_MOUSE	unreviewed	Tyrosine-protein phosphatase non-receptor type 13	Ptpn13	Mus musculus (Mouse)	247
ENSMUSG00000034573		G5E8B1	G5E8B1_MOUSE	unreviewed	Tyrosine-protein phosphatase non-receptor type 13 (EC 3.1.3.48)	Ptpn13	Mus musculus (Mouse)	2451
ENSMUSG00000000957		A0A0G2JE78	A0A0G2JE78_MOUSE	unreviewed	Matrix metalloproteinase-14	Mmp14	Mus musculus (Mouse)	43
ENSMUSG00000000957		A0A0G2JF39	A0A0G2JF39_MOUSE	unreviewed	Matrix metalloproteinase-14 (Fragment)	Mmp14	Mus musculus (Mouse)	11
ENSMUSG00000000957		A0A286YED2	A0A286YED2_MOUSE	unreviewed	Matrix metalloproteinase-14	Mmp14	Mus musculus (Mouse)	558
ENSMUSG00000000957		P53690	MMP14_MOUSE	reviewed	Matrix metalloproteinase-14 (MMP-14) (EC 3.4.24.80) (MMP-X1) (MT-MMP) (Membrane-type matrix metalloproteinase 1) (MT-MMP 1) (MTMMP1) (Membrane-type-1 matrix metalloproteinase) (MT1-MMP) (MT1MMP)	Mmp14 Mtmmp	Mus musculus (Mouse)	582
ENSMUSG00000041842		A0A0A6YXK5	A0A0A6YXK5_MOUSE	unreviewed	FH2 domain-containing protein 1	Fhdc1	Mus musculus (Mouse)	208
ENSMUSG00000041842		Q3ULZ2	FHDC1_MOUSE	reviewed	FH2 domain-containing protein 1 (Inverted formin-1)	Fhdc1 Inf1 Kiaa1727	Mus musculus (Mouse)	1149
ENSMUSG00000015476		O35449	PRRT1_MOUSE	reviewed	Proline-rich transmembrane protein 1 (Dispanin subfamily D member 1) (DSPD1) (Synapse differentiation-induced protein 4)	Prrt1 Ng5 SynDIG4	Mus musculus (Mouse)	306
ENSMUSG00000035472		B6CI26	B6CI26_MOUSE	unreviewed	Mitochondrial 2-oxodicarboxylate carrier (Mitochondrial solute carrier family 25 member 21)	Slc25a21	Mus musculus (Mouse)	305
ENSMUSG00000035472		Q8BZ09	ODC_MOUSE	reviewed	Mitochondrial 2-oxodicarboxylate carrier (Solute carrier family 25 member 21)	Slc25a21 Odc	Mus musculus (Mouse)	298
ENSMUSG00000028035		A0A0G2JEM9	A0A0G2JEM9_MOUSE	unreviewed	DnaJ homolog subfamily B member 4 (Fragment)	Dnajb4	Mus musculus (Mouse)	8
ENSMUSG00000028035		Q9D832	DNJB4_MOUSE	reviewed	DnaJ homolog subfamily B member 4	Dnajb4	Mus musculus (Mouse)	337
ENSMUSG00000069793		A0A5H1ZRL4	A0A5H1ZRL4_MOUSE	unreviewed	Schlafen family member 9 (Fragment)	Slfn9	Mus musculus (Mouse)	641
ENSMUSG00000069793		B1ARD6	SLFN9_MOUSE	reviewed	Schlafen family member 9 (EC 3.1.-.-) (Schlafen-9)	Slfn9	Mus musculus (Mouse)	910
ENSMUSG00000038068		Q8BKD6	R144B_MOUSE	reviewed	E3 ubiquitin-protein ligase RNF144B (EC 2.3.2.31) (IBR domain-containing protein 2) (RING finger protein 144B)	Rnf144b Ibrdc2	Mus musculus (Mouse)	301
ENSMUSG00000041133		Q9CU62	SMC1A_MOUSE	reviewed	Structural maintenance of chromosomes protein 1A (SMC protein 1A) (SMC-1-alpha) (SMC-1A) (Chromosome segregation protein SmcB) (Sb1.8)	Smc1a Sb1.8 Smc1 Smc1l1 Smcb	Mus musculus (Mouse)	1233
ENSMUSG00000041133		S4R179	S4R179_MOUSE	unreviewed	Structural maintenance of chromosomes protein 1A	Smc1a	Mus musculus (Mouse)	54
ENSMUSG00000075289		A0A494BBH6	A0A494BBH6_MOUSE	unreviewed	Carnosine synthase 1 (Fragment)	Carns1	Mus musculus (Mouse)	65
ENSMUSG00000075289		E9PX09	E9PX09_MOUSE	unreviewed	Carnosine synthase 1	Carns1	Mus musculus (Mouse)	947
ENSMUSG00000020289		A2AAX8	A2AAX8_MOUSE	unreviewed	GATOR complex protein NPRL3 (Fragment)	Nprl3	Mus musculus (Mouse)	182
ENSMUSG00000020289		A7M7S2	A7M7S2_MOUSE	unreviewed	GATOR complex protein NPRL3	Nprl3	Mus musculus (Mouse)	544
ENSMUSG00000020289		D6RGB2	D6RGB2_MOUSE	unreviewed	GATOR complex protein NPRL3	Nprl3	Mus musculus (Mouse)	80
ENSMUSG00000020289		F2Z3V7	F2Z3V7_MOUSE	unreviewed	GATOR complex protein NPRL3	Nprl3	Mus musculus (Mouse)	69
ENSMUSG00000020289		F2Z3Y4	F2Z3Y4_MOUSE	unreviewed	GATOR complex protein NPRL3	Nprl3	Mus musculus (Mouse)	77
ENSMUSG00000020289		F2Z404	F2Z404_MOUSE	unreviewed	GATOR complex protein NPRL3	Nprl3	Mus musculus (Mouse)	58
ENSMUSG00000020289		Q8VIJ8	NPRL3_MOUSE	reviewed	GATOR complex protein NPRL3 (Nitrogen permease regulator 3-like protein)	Nprl3 Mare	Mus musculus (Mouse)	569
ENSMUSG00000057229		A0A0U1RNX2	A0A0U1RNX2_MOUSE	unreviewed	Distal membrane-arm assembly complex protein 2 (Fragment)	Dmac2 Atp5sl	Mus musculus (Mouse)	94
ENSMUSG00000057229		Q8CA44	Q8CA44_MOUSE	unreviewed	Distal membrane-arm assembly complex protein 2	Dmac2 Atp5sl	Mus musculus (Mouse)	257
ENSMUSG00000057229		Q9D7K5	DMAC2_MOUSE	reviewed	Distal membrane-arm assembly complex protein 2 (ATP synthase subunit s-like protein)	Dmac2 Atp5sl	Mus musculus (Mouse)	258
ENSMUSG00000004565		A0A140LHE0	A0A140LHE0_MOUSE	unreviewed	Patatin-like phospholipase domain-containing protein 6 (Fragment)	Pnpla6	Mus musculus (Mouse)	224
ENSMUSG00000004565		A0A140LHJ7	A0A140LHJ7_MOUSE	unreviewed	Patatin-like phospholipase domain-containing protein 6 (Fragment)	Pnpla6	Mus musculus (Mouse)	109
ENSMUSG00000004565		A0A140LHT9	A0A140LHT9_MOUSE	unreviewed	Patatin-like phospholipase domain-containing protein 6 (Fragment)	Pnpla6	Mus musculus (Mouse)	207
ENSMUSG00000004565		A0A140LHU9	A0A140LHU9_MOUSE	unreviewed	Patatin-like phospholipase domain-containing protein 6	Pnpla6	Mus musculus (Mouse)	1316
ENSMUSG00000004565		A0A140LI54	A0A140LI54_MOUSE	unreviewed	Patatin-like phospholipase domain-containing protein 6	Pnpla6	Mus musculus (Mouse)	1345
ENSMUSG00000004565		A0A140LIJ8	A0A140LIJ8_MOUSE	unreviewed	Patatin-like phospholipase domain-containing protein 6 (Fragment)	Pnpla6	Mus musculus (Mouse)	49
ENSMUSG00000004565		A0A140LJH3	A0A140LJH3_MOUSE	unreviewed	Patatin-like phospholipase domain-containing protein 6 (Fragment)	Pnpla6	Mus musculus (Mouse)	150
ENSMUSG00000004565		A0A140LJI6	A0A140LJI6_MOUSE	unreviewed	Patatin-like phospholipase domain-containing protein 6 (Fragment)	Pnpla6	Mus musculus (Mouse)	201
ENSMUSG00000004565	ENSMUSG00000004565 -> Q3TRM4-3	Q3TRM4	PLPL6_MOUSE	reviewed	Patatin-like phospholipase domain-containing protein 6 (Neuropathy target esterase) (EC 3.1.1.5)	Pnpla6 Nte	Mus musculus (Mouse)	1355
ENSMUSG00000025354		A0A1W2P6T2	A0A1W2P6T2_MOUSE	unreviewed	DnaJ homolog subfamily C member 14 (Fragment)	Dnajc14	Mus musculus (Mouse)	136
ENSMUSG00000025354		A0A1W2P767	A0A1W2P767_MOUSE	unreviewed	DnaJ homolog subfamily C member 14 (Fragment)	Dnajc14	Mus musculus (Mouse)	184
ENSMUSG00000025354		Q921R4	DJC14_MOUSE	reviewed	DnaJ homolog subfamily C member 14	Dnajc14	Mus musculus (Mouse)	703
ENSMUSG00000030787		Q8BHC0	LYVE1_MOUSE	reviewed	Lymphatic vessel endothelial hyaluronic acid receptor 1 (LYVE-1) (Cell surface retention sequence-binding protein 1) (CRSBP-1) (Extracellular link domain-containing protein 1)	Lyve1 Crsbp1 Xlkd1	Mus musculus (Mouse)	318
ENSMUSG00000001157		Q3V0Z2	Q3V0Z2_MOUSE	unreviewed	Germ cell-less protein-like 1	Gmcl1 Gcl	Mus musculus (Mouse)	199
ENSMUSG00000001157		Q920G9	GMCL1_MOUSE	reviewed	Germ cell-less protein-like 1 (mGcl-1) (DP-interacting protein) (DIP)	Gmcl1 Gcl Gcl1	Mus musculus (Mouse)	524
ENSMUSG00000030323		E9Q9G8	E9Q9G8_MOUSE	unreviewed	Intraflagellar transport protein 122 homolog	Ift122	Mus musculus (Mouse)	1241
ENSMUSG00000030323	ENSMUSG00000030323 -> Q6NWV3-1;Q6NWV3-2	Q6NWV3	IF122_MOUSE	reviewed	Intraflagellar transport protein 122 homolog (WD repeat-containing protein 10)	Ift122 Wdr10	Mus musculus (Mouse)	1182
ENSMUSG00000030323		S4R282	S4R282_MOUSE	unreviewed	Intraflagellar transport protein 122 homolog	Ift122	Mus musculus (Mouse)	209
ENSMUSG00000052934		A0A1D5RMG0	A0A1D5RMG0_MOUSE	unreviewed	F-box only protein 31 (Fragment)	Fbxo31	Mus musculus (Mouse)	202
ENSMUSG00000052934		Q3TQF0	FBX31_MOUSE	reviewed	F-box only protein 31	Fbxo31 MNCb-2609	Mus musculus (Mouse)	507
ENSMUSG00000031709	ENSMUSG00000031709 -> Q3UYK3-1;Q3UYK3-2	Q3UYK3	TBCD9_MOUSE	reviewed	TBC1 domain family member 9	Tbc1d9 Kiaa0882	Mus musculus (Mouse)	1264
ENSMUSG00000022483	ENSMUSG00000022483 -> P28481-3;P28481-7	P28481	CO2A1_MOUSE	reviewed	Collagen alpha-1(II) chain (Alpha-1 type II collagen) [Cleaved into: Collagen alpha-1(II) chain; Chondrocalcin]	Col2a1	Mus musculus (Mouse)	1487
ENSMUSG00000027405		A2APD7	A2APD7_MOUSE	unreviewed	Nucleolar protein 56 (Fragment)	Nop56	Mus musculus (Mouse)	296
ENSMUSG00000027405		E0CXZ0	E0CXZ0_MOUSE	unreviewed	Nucleolar protein 56	Nop56	Mus musculus (Mouse)	261
ENSMUSG00000027405		F6TLG3	F6TLG3_MOUSE	unreviewed	Nucleolar protein 56 (Fragment)	Nop56	Mus musculus (Mouse)	18
ENSMUSG00000027405		F6U250	F6U250_MOUSE	unreviewed	Nucleolar protein 56 (Fragment)	Nop56	Mus musculus (Mouse)	135
ENSMUSG00000027405		F6USW7	F6USW7_MOUSE	unreviewed	Nucleolar protein 56 (Fragment)	Nop56	Mus musculus (Mouse)	125
ENSMUSG00000027405		F6V095	F6V095_MOUSE	unreviewed	Nucleolar protein 56 (Fragment)	Nop56	Mus musculus (Mouse)	173
ENSMUSG00000027405		F7CHP9	F7CHP9_MOUSE	unreviewed	Nucleolar protein 56 (Fragment)	Nop56	Mus musculus (Mouse)	173
ENSMUSG00000027405		F7CHQ7	F7CHQ7_MOUSE	unreviewed	Nucleolar protein 56 (Fragment)	Nop56	Mus musculus (Mouse)	222
ENSMUSG00000027405		Q9D6Z1	NOP56_MOUSE	reviewed	Nucleolar protein 56 (Nucleolar protein 5A)	Nop56 Nol5a	Mus musculus (Mouse)	580
ENSMUSG00000028284		A2AP92	A2AP92_MOUSE	unreviewed	Mitogen-activated protein kinase kinase kinase 7 (EC 2.7.11.25)	Map3k7	Mus musculus (Mouse)	518
ENSMUSG00000028284		A2AP93	A2AP93_MOUSE	unreviewed	Mitogen-activated protein kinase kinase kinase 7 (EC 2.7.11.25)	Map3k7	Mus musculus (Mouse)	491
ENSMUSG00000028284		Q62073	M3K7_MOUSE	reviewed	Mitogen-activated protein kinase kinase kinase 7 (EC 2.7.11.25) (Transforming growth factor-beta-activated kinase 1) (TGF-beta-activated kinase 1)	Map3k7 Tak1	Mus musculus (Mouse)	579
ENSMUSG00000028284		Q923A8	Q923A8_MOUSE	unreviewed	Mitogen-activated protein kinase kinase kinase 7 (EC 2.7.11.25)	Map3k7	Mus musculus (Mouse)	606
ENSMUSG00000026239		M0QWG6	M0QWG6_MOUSE	unreviewed	Retinal rod rhodopsin-sensitive cGMP 3',5'-cyclic phosphodiesterase subunit delta	Pde6d	Mus musculus (Mouse)	124
ENSMUSG00000026239		M0QWR1	M0QWR1_MOUSE	unreviewed	Retinal rod rhodopsin-sensitive cGMP 3',5'-cyclic phosphodiesterase subunit delta	Pde6d	Mus musculus (Mouse)	70
ENSMUSG00000026239		O55057	PDE6D_MOUSE	reviewed	Retinal rod rhodopsin-sensitive cGMP 3',5'-cyclic phosphodiesterase subunit delta (GMP-PDE delta)	Pde6d	Mus musculus (Mouse)	150
ENSMUSG00000030754		Q9JIF7	COPB_MOUSE	reviewed	Coatomer subunit beta (Beta-coat protein) (Beta-COP)	Copb1 Copb	Mus musculus (Mouse)	953
ENSMUSG00000018449		J3QN46	J3QN46_MOUSE	unreviewed	RPA-interacting protein	Rpain	Mus musculus (Mouse)	174
ENSMUSG00000018449		J3QP63	J3QP63_MOUSE	unreviewed	RPA-interacting protein	Rpain	Mus musculus (Mouse)	51
ENSMUSG00000018449		Q0PL78	Q0PL78_MOUSE	unreviewed	RPA interacting protein epsilon (RPA-interacting protein)	Rpain	Mus musculus (Mouse)	93
ENSMUSG00000018449		Q0PL79	Q0PL79_MOUSE	unreviewed	RPA interacting protein delta 2 (RPA-interacting protein)	Rpain	Mus musculus (Mouse)	106
ENSMUSG00000018449		Q0PL80	Q0PL80_MOUSE	unreviewed	RPA interacting protein delta 1 (RPA-interacting protein)	Rpain	Mus musculus (Mouse)	107
ENSMUSG00000018449		Q0PL81	Q0PL81_MOUSE	unreviewed	RPA interacting protein beta 2 (RPA-interacting protein)	Rpain	Mus musculus (Mouse)	172
ENSMUSG00000018449		Q9CWY9	RIP_MOUSE	reviewed	RPA-interacting protein	Rpain Rip	Mus musculus (Mouse)	219
ENSMUSG00000026826		A2AQQ8	A2AQQ8_MOUSE	unreviewed	Nuclear receptor subfamily 4 group A member 2	Nr4a2	Mus musculus (Mouse)	535
ENSMUSG00000026826	ENSMUSG00000026826 -> Q06219-1	Q06219	NR4A2_MOUSE	reviewed	Nuclear receptor subfamily 4 group A member 2 (NUR-related factor 1) (Orphan nuclear receptor NURR1)	Nr4a2 Nurr1	Mus musculus (Mouse)	598
ENSMUSG00000026826		Q9R1W4	Q9R1W4_MOUSE	unreviewed	Nuclear receptor subfamily 4 group A member 2	Nr4a2 Nurr2	Mus musculus (Mouse)	392
ENSMUSG00000029716		A0A0G2JED7	A0A0G2JED7_MOUSE	unreviewed	Transferrin receptor protein 2 (Fragment)	Tfr2	Mus musculus (Mouse)	123
ENSMUSG00000029716	ENSMUSG00000029716 -> Q9JKX3-1	Q9JKX3	TFR2_MOUSE	reviewed	Transferrin receptor protein 2 (TfR2)	Tfr2 Trfr2	Mus musculus (Mouse)	798
ENSMUSG00000041130	ENSMUSG00000041130 -> Q80YR4-1;Q80YR4-3	Q80YR4	ZN598_MOUSE	reviewed	E3 ubiquitin-protein ligase ZNF598 (EC 2.3.2.27) (Zinc finger protein 598)	Znf598 Zfp598	Mus musculus (Mouse)	908
ENSMUSG00000091264		E9Q942	SIM13_MOUSE	reviewed	Small integral membrane protein 13	Smim13	Mus musculus (Mouse)	88
ENSMUSG00000020132		A0A1W2P6Z4	A0A1W2P6Z4_MOUSE	unreviewed	Ras-related protein Rab-21	Rab21	Mus musculus (Mouse)	94
ENSMUSG00000020132		P35282	RAB21_MOUSE	reviewed	Ras-related protein Rab-21 (Rab-12)	Rab21	Mus musculus (Mouse)	222
ENSMUSG00000003617		E9PZD8	E9PZD8_MOUSE	unreviewed	Ceruloplasmin	Cp	Mus musculus (Mouse)	1086
ENSMUSG00000003617		G3UWP5	G3UWP5_MOUSE	unreviewed	Ceruloplasmin (Fragment)	Cp	Mus musculus (Mouse)	197
ENSMUSG00000003617		G3UXD2	G3UXD2_MOUSE	unreviewed	Ceruloplasmin (Fragment)	Cp	Mus musculus (Mouse)	52
ENSMUSG00000003617		G3UXG1	G3UXG1_MOUSE	unreviewed	Ceruloplasmin (Fragment)	Cp	Mus musculus (Mouse)	120
ENSMUSG00000003617		G3UZ53	G3UZ53_MOUSE	unreviewed	Ceruloplasmin (Fragment)	Cp	Mus musculus (Mouse)	58
ENSMUSG00000003617		G3X8Q5	G3X8Q5_MOUSE	unreviewed	Ceruloplasmin	Cp	Mus musculus (Mouse)	1085
ENSMUSG00000003617		G3X9T8	G3X9T8_MOUSE	unreviewed	Ceruloplasmin	Cp	Mus musculus (Mouse)	1060
ENSMUSG00000003617		Q61147	CERU_MOUSE	reviewed	Ceruloplasmin (EC 1.16.3.1) (Ferroxidase)	Cp	Mus musculus (Mouse)	1061
ENSMUSG00000024425		A0A494B9F5	A0A494B9F5_MOUSE	unreviewed	NEDD4 family-interacting protein 1 (Fragment)	Ndfip1	Mus musculus (Mouse)	164
ENSMUSG00000024425		A0A494BAA4	A0A494BAA4_MOUSE	unreviewed	NEDD4 family-interacting protein 1	Ndfip1	Mus musculus (Mouse)	214
ENSMUSG00000024425		A0A494BAK0	A0A494BAK0_MOUSE	unreviewed	NEDD4 family-interacting protein 1	Ndfip1	Mus musculus (Mouse)	167
ENSMUSG00000024425		Q8R0W6	NFIP1_MOUSE	reviewed	NEDD4 family-interacting protein 1 (NEDD4 WW domain-binding protein 5)	Ndfip1 N4wbp5	Mus musculus (Mouse)	221
ENSMUSG00000027193		O35841	API5_MOUSE	reviewed	Apoptosis inhibitor 5 (API-5) (AAC-11)	Api5	Mus musculus (Mouse)	504
ENSMUSG00000033985		A2AGD9	A2AGD9_MOUSE	unreviewed	Dual-specificity testis-specific protein kinase 2	Tesk2	Mus musculus (Mouse)	541
ENSMUSG00000033985		A2AGE0	A2AGE0_MOUSE	unreviewed	Dual-specificity testis-specific protein kinase 2	Tesk2	Mus musculus (Mouse)	319
ENSMUSG00000033985		Q8VCT9	TESK2_MOUSE	reviewed	Dual specificity testis-specific protein kinase 2 (EC 2.7.12.1) (Testicular protein kinase 2)	Tesk2	Mus musculus (Mouse)	570
ENSMUSG00000041073		H3BJG2	H3BJG2_MOUSE	unreviewed	NAC-alpha domain-containing protein 1 (Fragment)	Nacad	Mus musculus (Mouse)	24
ENSMUSG00000041073		H3BKC6	H3BKC6_MOUSE	unreviewed	NAC-alpha domain-containing protein 1 (Fragment)	Nacad	Mus musculus (Mouse)	258
ENSMUSG00000041073		Q5SWP3	NACAD_MOUSE	reviewed	NAC-alpha domain-containing protein 1	Nacad Kiaa0363	Mus musculus (Mouse)	1504
ENSMUSG00000054843	ENSMUSG00000054843 -> Q6A051-1	Q6A051	ATRN1_MOUSE	reviewed	Attractin-like protein 1	Atrnl1 Alp Atrnl Kiaa0534	Mus musculus (Mouse)	1378
ENSMUSG00000020412	ENSMUSG00000020412 -> Q91WR3-1;Q91WR3-2	Q91WR3	ASCC2_MOUSE	reviewed	Activating signal cointegrator 1 complex subunit 2 (ASC-1 complex subunit p100) (Trip4 complex subunit p100)	Ascc2 Asc1p100	Mus musculus (Mouse)	749
ENSMUSG00000025351		A0A1W2P8C6	A0A1W2P8C6_MOUSE	unreviewed	Tetraspanin (Fragment)	Cd63	Mus musculus (Mouse)	164
ENSMUSG00000025351		P41731	CD63_MOUSE	reviewed	CD63 antigen (CD antigen CD63)	Cd63	Mus musculus (Mouse)	238
ENSMUSG00000058587		A0A1L1SQ12	A0A1L1SQ12_MOUSE	unreviewed	Tropomodulin-3	Tmod3	Mus musculus (Mouse)	106
ENSMUSG00000058587		A0A1L1SR42	A0A1L1SR42_MOUSE	unreviewed	Tropomodulin-3 (Fragment)	Tmod3	Mus musculus (Mouse)	107
ENSMUSG00000058587		Q9JHJ0	TMOD3_MOUSE	reviewed	Tropomodulin-3 (Ubiquitous tropomodulin) (U-Tmod)	Tmod3	Mus musculus (Mouse)	352
ENSMUSG00000032458		O55029	COPB2_MOUSE	reviewed	Coatomer subunit beta' (Beta'-coat protein) (Beta'-COP) (p102)	Copb2	Mus musculus (Mouse)	905
ENSMUSG00000040268		A0A140LIT3	A0A140LIT3_MOUSE	unreviewed	Pleckstrin homology domain-containing family A member 1 (Fragment)	Plekha1	Mus musculus (Mouse)	71
ENSMUSG00000040268		D3YU01	D3YU01_MOUSE	unreviewed	Pleckstrin homology domain-containing family A member 1	Plekha1	Mus musculus (Mouse)	334
ENSMUSG00000040268		D6RCU3	D6RCU3_MOUSE	unreviewed	Pleckstrin homology domain-containing family A member 1	Plekha1	Mus musculus (Mouse)	316
ENSMUSG00000040268		F6YLP9	F6YLP9_MOUSE	unreviewed	Pleckstrin homology domain-containing family A member 1 (Fragment)	Plekha1	Mus musculus (Mouse)	155
ENSMUSG00000040268	ENSMUSG00000040268 -> Q8BUL6-1;Q8BUL6-2	Q8BUL6	PKHA1_MOUSE	reviewed	Pleckstrin homology domain-containing family A member 1 (PH domain-containing family A member 1) (Tandem PH domain-containing protein 1) (TAPP-1)	Plekha1 Tapp1	Mus musculus (Mouse)	383
ENSMUSG00000031155		F6WGR1	F6WGR1_MOUSE	unreviewed	Serine/threonine-protein kinase pim-2 (Fragment)	Pim2	Mus musculus (Mouse)	376
ENSMUSG00000003545		A0A140LHS3	A0A140LHS3_MOUSE	unreviewed	Protein fosB	Fosb	Mus musculus (Mouse)	201
ENSMUSG00000003545		A0A140LHW0	A0A140LHW0_MOUSE	unreviewed	Protein fosB	Fosb	Mus musculus (Mouse)	299
ENSMUSG00000003545		A0A140LIE4	A0A140LIE4_MOUSE	unreviewed	Protein fosB	Fosb	Mus musculus (Mouse)	237
ENSMUSG00000003545		A0A140LIT4	A0A140LIT4_MOUSE	unreviewed	Protein fosB	Fosb	Mus musculus (Mouse)	263
ENSMUSG00000003545		A0A140LJH0	A0A140LJH0_MOUSE	unreviewed	Protein fosB	Fosb	Mus musculus (Mouse)	302
ENSMUSG00000003545		P13346	FOSB_MOUSE	reviewed	Protein fosB	Fosb	Mus musculus (Mouse)	338
ENSMUSG00000059263		A0A1L1SV73	A0A1L1SV73_MOUSE	unreviewed	Ubiquitin carboxyl-terminal hydrolase 47	Usp47	Mus musculus (Mouse)	1376
ENSMUSG00000059263	ENSMUSG00000059263 -> Q8BY87-1;Q8BY87-2	Q8BY87	UBP47_MOUSE	reviewed	Ubiquitin carboxyl-terminal hydrolase 47 (EC 3.4.19.12) (Deubiquitinating enzyme 47) (Ubiquitin thioesterase 47) (Ubiquitin-specific-processing protease 47)	Usp47	Mus musculus (Mouse)	1376
ENSMUSG00000031007		Q9CYN9	RENR_MOUSE	reviewed	Renin receptor (ATPase H(+)-transporting lysosomal accessory protein 2) (ATPase H(+)-transporting lysosomal-interacting protein 2) (Renin/prorenin receptor) [Cleaved into: Renin receptor extracellular fragment; Renin receptor cytoplasmic fragment]	Atp6ap2 Atp6ip2	Mus musculus (Mouse)	350
ENSMUSG00000001281		A0A2R8VI38	A0A2R8VI38_MOUSE	unreviewed	Integrin beta-7 (Fragment)	Itgb7	Mus musculus (Mouse)	10
ENSMUSG00000001281		A0A2R8VI55	A0A2R8VI55_MOUSE	unreviewed	Integrin beta-7 (Fragment)	Itgb7	Mus musculus (Mouse)	98
ENSMUSG00000001281		D3Z0L2	D3Z0L2_MOUSE	unreviewed	Integrin beta-7 (Fragment)	Itgb7	Mus musculus (Mouse)	83
ENSMUSG00000001281		P26011	ITB7_MOUSE	reviewed	Integrin beta-7 (Integrin beta-P) (M290 IEL antigen)	Itgb7	Mus musculus (Mouse)	806
ENSMUSG00000056399		Q80UR4	Q80UR4_MOUSE	unreviewed	Mast cell protease-11 (Protease serine 34) (Protease, serine 34)	Prss34 Mcp11	Mus musculus (Mouse)	318
ENSMUSG00000002332		Q99L04	DHRS1_MOUSE	reviewed	Dehydrogenase/reductase SDR family member 1 (EC 1.1.-.-)	Dhrs1 D14ertd484e	Mus musculus (Mouse)	313
ENSMUSG00000032294		A0A1L1SQV8	A0A1L1SQV8_MOUSE	unreviewed	Pyruvate kinase (EC 2.7.1.40) (Fragment)	Pkm	Mus musculus (Mouse)	187
ENSMUSG00000032294		A0A1L1SSN6	A0A1L1SSN6_MOUSE	unreviewed	Pyruvate kinase (EC 2.7.1.40) (Fragment)	Pkm	Mus musculus (Mouse)	176
ENSMUSG00000032294		A0A1L1ST52	A0A1L1ST52_MOUSE	unreviewed	Pyruvate kinase (EC 2.7.1.40) (Fragment)	Pkm	Mus musculus (Mouse)	102
ENSMUSG00000032294		A0A1L1STV8	A0A1L1STV8_MOUSE	unreviewed	Pyruvate kinase (EC 2.7.1.40) (Fragment)	Pkm	Mus musculus (Mouse)	184
ENSMUSG00000032294		A0A1L1SU37	A0A1L1SU37_MOUSE	unreviewed	Pyruvate kinase (EC 2.7.1.40) (Fragment)	Pkm	Mus musculus (Mouse)	232
ENSMUSG00000032294		A0A1L1SUV0	A0A1L1SUV0_MOUSE	unreviewed	Pyruvate kinase (EC 2.7.1.40) (Fragment)	Pkm	Mus musculus (Mouse)	155
ENSMUSG00000032294		A0A1L1SVH2	A0A1L1SVH2_MOUSE	unreviewed	Pyruvate kinase PKM (Fragment)	Pkm	Mus musculus (Mouse)	51
ENSMUSG00000032294	ENSMUSG00000032294 -> P52480-1;P52480-2	P52480	KPYM_MOUSE	reviewed	Pyruvate kinase PKM (EC 2.7.1.40) (Pyruvate kinase muscle isozyme)	Pkm Pk3 Pkm2 Pykm	Mus musculus (Mouse)	531
ENSMUSG00000026705		Q8BL42	Q8BL42_MOUSE	unreviewed	Kelch-like protein 20 (Fragment)	Klhl20	Mus musculus (Mouse)	95
ENSMUSG00000026705		Q8VCK5	KLH20_MOUSE	reviewed	Kelch-like protein 20 (Kelch-like ECT2-interacting protein)	Klhl20 Kiaa4210 Kleip	Mus musculus (Mouse)	604
ENSMUSG00000041754		Q9JKE1	TREM3_MOUSE	reviewed	Triggering receptor expressed on myeloid cells 3 (TREM-3)	Trem3	Mus musculus (Mouse)	183
ENSMUSG00000018040		E9PYF0	E9PYF0_MOUSE	unreviewed	Ribosomal RNA-processing protein 7 homolog A (Fragment)	Rrp7a	Mus musculus (Mouse)	145
ENSMUSG00000018040		E9QAX0	E9QAX0_MOUSE	unreviewed	Ribosomal RNA-processing protein 7 homolog A	Rrp7a	Mus musculus (Mouse)	163
ENSMUSG00000018040		F6VVA3	F6VVA3_MOUSE	unreviewed	Ribosomal RNA-processing protein 7 homolog A (Fragment)	Rrp7a	Mus musculus (Mouse)	51
ENSMUSG00000018040		Q9D1C9	RRP7A_MOUSE	reviewed	Ribosomal RNA-processing protein 7 homolog A (Gastric cancer antigen Zg14 homolog)	Rrp7a	Mus musculus (Mouse)	280
ENSMUSG00000052062		Q5SV54	Q5SV54_MOUSE	unreviewed	Ortholog of human amyotrophic lateral sclerosis 2 (Juvenile) chromosome region, candidate 19 (ALS2CR19) (Partitioning defective 3 homolog B)	Pard3b Als2cr19 RP23-20G7.1 RP23-20G7.1-003	Mus musculus (Mouse)	1104
ENSMUSG00000052062		Q5SV55	Q5SV55_MOUSE	unreviewed	Ortholog of human amyotrophic lateral sclerosis 2 (Juvenile) chromosome region, candidate 19 (ALS2CR19) (Partitioning defective 3 homolog B)	Pard3b Als2cr19 RP23-20G7.1 RP23-20G7.1-002	Mus musculus (Mouse)	1141
ENSMUSG00000052062	ENSMUSG00000052062 -> Q9CSB4-1	Q9CSB4	PAR3L_MOUSE	reviewed	Partitioning defective 3 homolog B (Amyotrophic lateral sclerosis 2 chromosomal region candidate gene 19 protein homolog) (PAR3-beta) (Partitioning defective 3-like protein) (PAR3-L protein)	Pard3b Als2cr19 Par3l	Mus musculus (Mouse)	1203
ENSMUSG00000044098		A0A0H2UH30	A0A0H2UH30_MOUSE	unreviewed	Lysine-specific demethylase 9 (Fragment)	Rsbn1	Mus musculus (Mouse)	228
ENSMUSG00000044098		D6RG56	D6RG56_MOUSE	unreviewed	Lysine-specific demethylase 9 (Fragment)	Rsbn1	Mus musculus (Mouse)	421
ENSMUSG00000044098		Q80T69	RSBN1_MOUSE	reviewed	Lysine-specific demethylase 9 (KDM9) (EC 1.14.11.-) (Round spermatid basic protein 1) (Rosbin)	Rsbn1 Kiaa3002 Rsbn	Mus musculus (Mouse)	795
ENSMUSG00000030325		E9Q3U6	E9Q3U6_MOUSE	unreviewed	Killer cell lectin-like receptor subfamily B member 1C	Klrb1c	Mus musculus (Mouse)	268
ENSMUSG00000030325		G3UYE9	G3UYE9_MOUSE	unreviewed	Killer cell lectin-like receptor subfamily B member 1C (Fragment)	Klrb1c	Mus musculus (Mouse)	109
ENSMUSG00000030325		G3UYR0	G3UYR0_MOUSE	unreviewed	Killer cell lectin-like receptor subfamily B member 1C (Fragment)	Klrb1c	Mus musculus (Mouse)	219
ENSMUSG00000030325		G3UZI0	G3UZI0_MOUSE	unreviewed	Killer cell lectin-like receptor subfamily B member 1C	Klrb1c	Mus musculus (Mouse)	271
ENSMUSG00000027475		Q61771	KIF3B_MOUSE	reviewed	Kinesin-like protein KIF3B (Microtubule plus end-directed kinesin motor 3B) [Cleaved into: Kinesin-like protein KIF3B, N-terminally processed]	Kif3b	Mus musculus (Mouse)	747
ENSMUSG00000030427		A0A0B4J1F3	A0A0B4J1F3_MOUSE	unreviewed	Leukocyte immunoglobulin-like receptor, subfamily A (with TM domain), member 6	Lilra6	Mus musculus (Mouse)	663
ENSMUSG00000030427		A0A0U1RP96	A0A0U1RP96_MOUSE	unreviewed	Leukocyte immunoglobulin-like receptor, subfamily A (with TM domain), member 6	Lilra6	Mus musculus (Mouse)	323
ENSMUSG00000030427		E9Q6M9	E9Q6M9_MOUSE	unreviewed	Leukocyte immunoglobulin-like receptor, subfamily A (with TM domain), member 6	Lilra6	Mus musculus (Mouse)	625
ENSMUSG00000043873		A0A0G2JDS2	A0A0G2JDS2_MOUSE	unreviewed	Chitinase-like 5	Chil5	Mus musculus (Mouse)	431
ENSMUSG00000043873		F7AQE8	F7AQE8_MOUSE	unreviewed	Chitinase-like 5 (Fragment)	Chil5	Mus musculus (Mouse)	251
ENSMUSG00000043873		F7D8T8	F7D8T8_MOUSE	unreviewed	Chitinase-like 5 (Fragment)	Chil5	Mus musculus (Mouse)	96
ENSMUSG00000054932		A0A0J9YU60	A0A0J9YU60_MOUSE	unreviewed	Alpha-fetoprotein (Fragment)	Afp	Mus musculus (Mouse)	121
ENSMUSG00000054932		P02772	FETA_MOUSE	reviewed	Alpha-fetoprotein (Alpha-1-fetoprotein) (Alpha-fetoglobulin)	Afp	Mus musculus (Mouse)	605
ENSMUSG00000020783	ENSMUSG00000020783 -> Q8BZR9-1	Q8BZR9	NCBP3_MOUSE	reviewed	Nuclear cap-binding protein subunit 3	Ncbp3	Mus musculus (Mouse)	615
ENSMUSG00000100200		Q9DAD9	Q9DAD9_MOUSE	unreviewed	Histone H2A	H2al1m 1700012L04Rik	Mus musculus (Mouse)	105
ENSMUSG00000032089		H3BKE8	H3BKE8_MOUSE	unreviewed	Interleukin-10 receptor subunit alpha	Il10ra	Mus musculus (Mouse)	85
ENSMUSG00000032089		H3BKN6	H3BKN6_MOUSE	unreviewed	Interleukin-10 receptor subunit alpha	Il10ra	Mus musculus (Mouse)	573
ENSMUSG00000032089		Q61727	I10R1_MOUSE	reviewed	Interleukin-10 receptor subunit alpha (IL-10 receptor subunit alpha) (IL-10R subunit alpha) (IL-10RA) (CDw210a) (Interleukin-10 receptor subunit 1) (IL-10R subunit 1) (IL-10R1) (CD antigen CD210)	Il10ra Il10r	Mus musculus (Mouse)	575
ENSMUSG00000041220		A0A0G2JFD6	A0A0G2JFD6_MOUSE	unreviewed	Elongation of very long chain fatty acids protein (EC 2.3.1.199) (Very-long-chain 3-oxoacyl-CoA synthase)	Elovl6	Mus musculus (Mouse)	74
ENSMUSG00000041220		A0A0G2JFE8	A0A0G2JFE8_MOUSE	unreviewed	Elongation of very long chain fatty acids protein (EC 2.3.1.199) (Very-long-chain 3-oxoacyl-CoA synthase) (Fragment)	Elovl6	Mus musculus (Mouse)	200
ENSMUSG00000041220		A0A0G2JGX5	A0A0G2JGX5_MOUSE	unreviewed	Very-long-chain 3-oxoacyl-CoA synthase (EC 2.3.1.199) (Fragment)	Elovl6	Mus musculus (Mouse)	36
ENSMUSG00000041220		Q920L5	ELOV6_MOUSE	reviewed	Elongation of very long chain fatty acids protein 6 (EC 2.3.1.199) (3-keto acyl-CoA synthase Elovl6) (ELOVL fatty acid elongase 6) (ELOVL FA elongase 6) (Fatty acyl-CoA elongase) (Long chain fatty acid elongase) (Myelin-associated SUR4 protein) (Very long chain 3-ketoacyl-CoA synthase 6) (Very long chain 3-oxoacyl-CoA synthase 6)	Elovl6 Face Lce Masr	Mus musculus (Mouse)	267
ENSMUSG00000025260		A2AFQ2	A2AFQ2_MOUSE	unreviewed	3-hydroxyacyl-CoA dehydrogenase type-2	Hsd17b10	Mus musculus (Mouse)	271
ENSMUSG00000025260		Q99N15	Q99N15_MOUSE	unreviewed	17beta-hydroxysteroid dehydrogenase type 10/short chain L-3-hydroxyacyl-CoA dehydrogenase (3-hydroxyacyl-CoA dehydrogenase type-2) (Hydroxysteroid (17-beta) dehydrogenase 10)	Hsd17b10 Hadh2 Hsd17b10/Schad	Mus musculus (Mouse)	261
ENSMUSG00000021553		D6RFS6	D6RFS6_MOUSE	unreviewed	Solute carrier family 28 member 3	Slc28a3	Mus musculus (Mouse)	68
ENSMUSG00000021553		F6VNY5	F6VNY5_MOUSE	unreviewed	Solute carrier family 28 member 3 (Fragment)	Slc28a3	Mus musculus (Mouse)	61
ENSMUSG00000021553		Q9ERH8	S28A3_MOUSE	reviewed	Solute carrier family 28 member 3 (Concentrative Na(+)-nucleoside cotransporter 3) (CNT 3) (mCNT3)	Slc28a3 Cnt3	Mus musculus (Mouse)	703
ENSMUSG00000005611		D3YUG8	D3YUG8_MOUSE	unreviewed	MRV integration site 1 (Fragment)	Mrvi1	Mus musculus (Mouse)	121
ENSMUSG00000005611		G5E8V5	G5E8V5_MOUSE	unreviewed	MRV integration site 1	Mrvi1	Mus musculus (Mouse)	921
ENSMUSG00000005611		Q3UR44	Q3UR44_MOUSE	unreviewed	MRV integration site 1 (Fragment)	Mrvi1	Mus musculus (Mouse)	715
ENSMUSG00000005611	ENSMUSG00000005611 -> Q9WUX5-2	Q9WUX5	IRAG1_MOUSE	reviewed	Inositol 1,4,5-triphosphate receptor associated 1 (Inositol 1,4,5-trisphosphate receptor-associated cGMP kinase substrate) (JAW1-related protein MRVI1) (Murine retrovirus integration site 1 protein) (Protein MRVI1)	Irag1 Irag Mrvi1	Mus musculus (Mouse)	899
ENSMUSG00000000562		Q3U4C5	Q3U4C5_MOUSE	unreviewed	Adenosine receptor A3	Adora3	Mus musculus (Mouse)	319
ENSMUSG00000000562		Q497R5	Q497R5_MOUSE	unreviewed	Adenosine receptor A3	Adora3	Mus musculus (Mouse)	173
ENSMUSG00000041840		A0A494BB26	A0A494BB26_MOUSE	unreviewed	HAUS augmin-like complex subunit 1	Haus1	Mus musculus (Mouse)	293
ENSMUSG00000041840		Q8BHX1	HAUS1_MOUSE	reviewed	HAUS augmin-like complex subunit 1 (Coiled-coil domain-containing protein 5)	Haus1 Ccdc5	Mus musculus (Mouse)	278
ENSMUSG00000062175		H3BJF0	H3BJF0_MOUSE	unreviewed	Homeobox protein TGIF2	Tgif2	Mus musculus (Mouse)	68
ENSMUSG00000062175		Q3TZS1	Q3TZS1_MOUSE	unreviewed	Homeobox protein TGIF2	Tgif2	Mus musculus (Mouse)	198
ENSMUSG00000062175		Q8C0Y1	TGIF2_MOUSE	reviewed	Homeobox protein TGIF2 (5'-TG-3'-interacting factor 2) (TGF-beta-induced transcription factor 2) (TGFB-induced factor 2)	Tgif2	Mus musculus (Mouse)	237
ENSMUSG00000059714		G3UWW8	G3UWW8_MOUSE	unreviewed	Flotillin (Fragment)	Flot1	Mus musculus (Mouse)	196
ENSMUSG00000059714		G3UYU4	G3UYU4_MOUSE	unreviewed	Flotillin	Flot1	Mus musculus (Mouse)	380
ENSMUSG00000059714		G3UZZ5	G3UZZ5_MOUSE	unreviewed	Flotillin (Fragment)	Flot1	Mus musculus (Mouse)	192
ENSMUSG00000059714		G3XA73	G3XA73_MOUSE	unreviewed	Flotillin	Flot1	Mus musculus (Mouse)	40
ENSMUSG00000059714		O08917	FLOT1_MOUSE	reviewed	Flotillin-1	Flot1	Mus musculus (Mouse)	428
ENSMUSG00000046688		Q793I8	TIFA_MOUSE	reviewed	TRAF-interacting protein with FHA domain-containing protein A (TRAF2-binding protein)	Tifa T2bp	Mus musculus (Mouse)	184
ENSMUSG00000026031		A0A2C9F2D9	A0A2C9F2D9_MOUSE	unreviewed	CASP8 and FADD-like apoptosis regulator	Cflar	Mus musculus (Mouse)	484
ENSMUSG00000026031	ENSMUSG00000026031 -> O35732-1;O35732-2	O35732	CFLAR_MOUSE	reviewed	CASP8 and FADD-like apoptosis regulator (Caspase homolog) (CASH) (Caspase-eight-related protein) (Casper) (Caspase-like apoptosis regulatory protein) (CLARP) (Cellular FLICE-like inhibitory protein) (c-FLIP) (FADD-like antiapoptotic molecule 1) (FLAME-1) (Inhibitor of FLICE) (I-FLICE) (MACH-related inducer of toxicity) (MRIT) (Usurpin) [Cleaved into: CASP8 and FADD-like apoptosis regulator subuni…	Cflar Cash	Mus musculus (Mouse)	481
ENSMUSG00000031860		D3Z318	D3Z318_MOUSE	unreviewed	Pre-B-cell leukemia transcription factor 4 (Fragment)	Pbx4	Mus musculus (Mouse)	108
ENSMUSG00000031860		D6RGB0	D6RGB0_MOUSE	unreviewed	Pre-B-cell leukemia transcription factor 4	Pbx4	Mus musculus (Mouse)	86
ENSMUSG00000031860		D6RIQ9	D6RIQ9_MOUSE	unreviewed	Pre-B-cell leukemia transcription factor 4	Pbx4	Mus musculus (Mouse)	78
ENSMUSG00000031860	ENSMUSG00000031860 -> Q99NE9-1;Q99NE9-2	Q99NE9	PBX4_MOUSE	reviewed	Pre-B-cell leukemia transcription factor 4 (Homeobox protein PBX4)	Pbx4	Mus musculus (Mouse)	378
ENSMUSG00000047187		P53994	RAB2A_MOUSE	reviewed	Ras-related protein Rab-2A	Rab2a Rab2	Mus musculus (Mouse)	212
ENSMUSG00000037661		D3Z2M1	D3Z2M1_MOUSE	unreviewed	Probable G-protein-coupled receptor 160 (Fragment)	Gpr160	Mus musculus (Mouse)	13
ENSMUSG00000037661		Q3U3F9	GP160_MOUSE	reviewed	Probable G-protein coupled receptor 160	Gpr160	Mus musculus (Mouse)	336
ENSMUSG00000046807		A0A1W2P753	A0A1W2P753_MOUSE	unreviewed	Leucine-rich repeat-containing protein 75B (Fragment)	Lrrc75b	Mus musculus (Mouse)	163
ENSMUSG00000046807		Q7TPD7	LR75B_MOUSE	reviewed	Leucine-rich repeat-containing protein 75B (Leucine-rich repeat-containing protein FAM211B)	Lrrc75b Fam211b	Mus musculus (Mouse)	306
ENSMUSG00000033096		Q9D7N9	APMAP_MOUSE	reviewed	Adipocyte plasma membrane-associated protein (Protein DD16)	Apmap	Mus musculus (Mouse)	415
ENSMUSG00000041515		E0CZE4	E0CZE4_MOUSE	unreviewed	Interferon regulatory factor 8 (Fragment)	Irf8	Mus musculus (Mouse)	151
ENSMUSG00000041515		F7C1A3	F7C1A3_MOUSE	unreviewed	Interferon regulatory factor 8	Irf8	Mus musculus (Mouse)	333
ENSMUSG00000041515		P23611	IRF8_MOUSE	reviewed	Interferon regulatory factor 8 (IRF-8) (Interferon consensus sequence-binding protein) (ICSBP)	Irf8 Icsbp Icsbp1	Mus musculus (Mouse)	424
ENSMUSG00000005312		A0A286YE09	A0A286YE09_MOUSE	unreviewed	Ubiquilin-1 (Fragment)	Ubqln1	Mus musculus (Mouse)	190
ENSMUSG00000005312	ENSMUSG00000005312 -> Q8R317-1;Q8R317-2	Q8R317	UBQL1_MOUSE	reviewed	Ubiquilin-1 (Protein linking IAP with cytoskeleton 1) (PLIC-1)	Ubqln1 Plic1	Mus musculus (Mouse)	582
ENSMUSG00000028042		D3YXC8	D3YXC8_MOUSE	unreviewed	Zinc finger and BTB domain-containing protein 7B (Fragment)	Zbtb7b	Mus musculus (Mouse)	29
ENSMUSG00000028042		D3YZR6	D3YZR6_MOUSE	unreviewed	Zinc finger and BTB domain-containing protein 7B (Fragment)	Zbtb7b	Mus musculus (Mouse)	124
ENSMUSG00000028042		D3Z0B5	D3Z0B5_MOUSE	unreviewed	Zinc finger and BTB domain-containing protein 7B (Fragment)	Zbtb7b	Mus musculus (Mouse)	112
ENSMUSG00000028042		D3Z2X8	D3Z2X8_MOUSE	unreviewed	Zinc finger and BTB domain-containing protein 7B (Fragment)	Zbtb7b	Mus musculus (Mouse)	102
ENSMUSG00000028042		Q64321	ZBT7B_MOUSE	reviewed	Zinc finger and BTB domain-containing protein 7B (Krueppel-related zinc finger protein cKrox) (c-Krox) (T-helper-inducing POZ/Krueppel-like factor) (Zinc finger protein 67) (Zfp-67) (Zinc finger protein Th-POK)	Zbtb7b Thpok Zfp67	Mus musculus (Mouse)	544
ENSMUSG00000023084		G3V007	G3V007_MOUSE	unreviewed	Leucine-rich repeat-containing protein 71 (Fragment)	Lrrc71 4933430H15Rik	Mus musculus (Mouse)	153
ENSMUSG00000023084		Q9D3W5	LRC71_MOUSE	reviewed	Leucine-rich repeat-containing protein 71	Lrrc71	Mus musculus (Mouse)	558
ENSMUSG00000029075		B1ASL3	B1ASL3_MOUSE	unreviewed	Tumor necrosis factor receptor superfamily member 4 (Tumor necrosis factor receptor superfamily, member 4)	Tnfrsf4	Mus musculus (Mouse)	272
ENSMUSG00000078816		A0A0N4SWF4	A0A0N4SWF4_MOUSE	unreviewed	Protein kinase C gamma type (Fragment)	Prkcg	Mus musculus (Mouse)	31
ENSMUSG00000078816		P63318	KPCG_MOUSE	reviewed	Protein kinase C gamma type (PKC-gamma) (EC 2.7.11.13)	Prkcg Pkcc Pkcg Prkcc	Mus musculus (Mouse)	697
ENSMUSG00000078816		Q2NKI4	Q2NKI4_MOUSE	unreviewed	Protein kinase C (EC 2.7.11.13)	Prkcg Prkcc	Mus musculus (Mouse)	646
ENSMUSG00000054967		A0A2R8VHP1	A0A2R8VHP1_MOUSE	unreviewed	Zinc finger protein 647 (Fragment)	Zfp647	Mus musculus (Mouse)	157
ENSMUSG00000054967		A0A2R8W704	A0A2R8W704_MOUSE	unreviewed	Zinc finger protein 647 (Fragment)	Zfp647	Mus musculus (Mouse)	37
ENSMUSG00000054967		Q7TNU6	ZN250_MOUSE	reviewed	Zinc finger protein 250 (Zinc finger protein 647)	Znf250 Zfp647 Znf647	Mus musculus (Mouse)	535
ENSMUSG00000024594		A0A494BB36	A0A494BB36_MOUSE	unreviewed	Protein PRRC1 (Fragment)	Prrc1	Mus musculus (Mouse)	205
ENSMUSG00000024594		Q3UPH1	PRRC1_MOUSE	reviewed	Protein PRRC1 (Proline-rich and coiled-coil-containing protein 1)	Prrc1	Mus musculus (Mouse)	443
ENSMUSG00000030935	ENSMUSG00000030935 -> Q3UNX5-1;Q3UNX5-2	Q3UNX5	ACSM3_MOUSE	reviewed	Acyl-coenzyme A synthetase ACSM3, mitochondrial (EC 6.2.1.2) (Acyl-CoA synthetase medium-chain family member 3) (Butyrate--CoA ligase 3) (Butyryl-coenzyme A synthetase 3) (Middle-chain acyl-CoA synthetase 3) (Propionate--CoA ligase) (EC 6.2.1.17) (Protein SA homolog)	Acsm3 Sa Sah	Mus musculus (Mouse)	580
ENSMUSG00000028743		Q8CG76	ARK72_MOUSE	reviewed	Aflatoxin B1 aldehyde reductase member 2 (EC 1.1.1.n11) (Succinic semialdehyde reductase) (SSA reductase)	Akr7a2 Afar Akr7a5	Mus musculus (Mouse)	367
ENSMUSG00000040928		E9Q5M3	E9Q5M3_MOUSE	unreviewed	S100P-binding protein (Fragment)	S100pbp	Mus musculus (Mouse)	327
ENSMUSG00000040928	ENSMUSG00000040928 -> Q9D5K4-1;Q9D5K4-2;Q9D5K4-3;Q9D5K4-4	Q9D5K4	S1PBP_MOUSE	reviewed	S100P-binding protein	S100pbp	Mus musculus (Mouse)	396
ENSMUSG00000019066		D3YW33	D3YW33_MOUSE	unreviewed	Ras-related protein Rab-3D	Rab3d	Mus musculus (Mouse)	136
ENSMUSG00000019066		D3YWL1	D3YWL1_MOUSE	unreviewed	Ras-related protein Rab-3D (Fragment)	Rab3d	Mus musculus (Mouse)	106
ENSMUSG00000019066		P35276	RAB3D_MOUSE	reviewed	Ras-related protein Rab-3D	Rab3d	Mus musculus (Mouse)	219
ENSMUSG00000019969	ENSMUSG00000019969 -> P49769-1	P49769	PSN1_MOUSE	reviewed	Presenilin-1 (PS-1) (EC 3.4.23.-) (Protein S182) [Cleaved into: Presenilin-1 NTF subunit; Presenilin-1 CTF subunit; Presenilin-1 CTF12 (PS1-CTF12)]	Psen1 Ad3h Psnl1	Mus musculus (Mouse)	467
ENSMUSG00000036275		A0A0A0MQD4	A0A0A0MQD4_MOUSE	unreviewed	RIKEN cDNA 9530068E07 gene	9530068E07Rik	Mus musculus (Mouse)	251
ENSMUSG00000036275		Q8K201	KCT2_MOUSE	reviewed	Keratinocyte-associated transmembrane protein 2	Kct2	Mus musculus (Mouse)	259
ENSMUSG00000003452		B2KG46	B2KG46_MOUSE	unreviewed	Protein bicaudal D homolog 1	Bicd1	Mus musculus (Mouse)	975
ENSMUSG00000003452		G3UXK5	G3UXK5_MOUSE	unreviewed	Protein bicaudal D homolog 1	Bicd1	Mus musculus (Mouse)	827
ENSMUSG00000003452		G3UY88	G3UY88_MOUSE	unreviewed	Protein bicaudal D homolog 1 (Fragment)	Bicd1	Mus musculus (Mouse)	137
ENSMUSG00000003452	ENSMUSG00000003452 -> Q8BR07-1;Q8BR07-3	Q8BR07	BICD1_MOUSE	reviewed	Protein bicaudal D homolog 1 (Bic-D 1)	Bicd1	Mus musculus (Mouse)	835
ENSMUSG00000030019		Q8BID8	FXL14_MOUSE	reviewed	F-box/LRR-repeat protein 14 (F-box and leucine-rich repeat protein 14)	Fbxl14 Fbl14 Ppa	Mus musculus (Mouse)	400
ENSMUSG00000025400		P55099	TKNK_MOUSE	reviewed	Tachykinin-3 (Neurokinin B-like protein Zneurok1) (Preprotachykinin-B) (PPT-B) [Cleaved into: Neurokinin-B (NKB) (Neuromedin-K)]	Tac3 Nknb Tac2	Mus musculus (Mouse)	116
ENSMUSG00000024410		A0A3Q4EBT5	A0A3Q4EBT5_MOUSE	unreviewed	Regulator of MON1-CCZ1 complex (Fragment)	Rmc1	Mus musculus (Mouse)	131
ENSMUSG00000024410		A0A3Q4EG84	A0A3Q4EG84_MOUSE	unreviewed	Regulator of MON1-CCZ1 complex	Rmc1	Mus musculus (Mouse)	305
ENSMUSG00000024410		A0A3Q4EGY8	A0A3Q4EGY8_MOUSE	unreviewed	Regulator of MON1-CCZ1 complex (Fragment)	Rmc1	Mus musculus (Mouse)	121
ENSMUSG00000024410		A0A3Q4EHQ4	A0A3Q4EHQ4_MOUSE	unreviewed	Regulator of MON1-CCZ1 complex	Rmc1	Mus musculus (Mouse)	65
ENSMUSG00000024410		F6RDF1	F6RDF1_MOUSE	unreviewed	Regulator of MON1-CCZ1 complex (Fragment)	Rmc1	Mus musculus (Mouse)	134
ENSMUSG00000024410		F6X2I0	F6X2I0_MOUSE	unreviewed	Regulator of MON1-CCZ1 complex (Fragment)	Rmc1	Mus musculus (Mouse)	141
ENSMUSG00000024410		Q8VC42	RMC1_MOUSE	reviewed	Regulator of MON1-CCZ1 complex (Colon cancer-associated protein Mic1) (Mic-1)	Rmc1 Mic1 Wdr98	Mus musculus (Mouse)	657
ENSMUSG00000027533		Q05816	FABP5_MOUSE	reviewed	Fatty acid-binding protein 5 (Epidermal-type fatty acid-binding protein) (E-FABP) (Fatty acid-binding protein, epidermal) (Keratinocyte lipid-binding protein) (Psoriasis-associated fatty acid-binding protein homolog) (PA-FABP)	Fabp5 Fabpe Klbp Mal1	Mus musculus (Mouse)	135
ENSMUSG00000050860		F6Y6Q2	F6Y6Q2_MOUSE	unreviewed	Phosphoethanolamine/phosphocholine phosphatase (Fragment)	Phospho1	Mus musculus (Mouse)	47
ENSMUSG00000050860		H3BLB1	H3BLB1_MOUSE	unreviewed	Phosphoethanolamine/phosphocholine phosphatase (Fragment)	Phospho1	Mus musculus (Mouse)	191
ENSMUSG00000050860		Q8R2H9	PHOP1_MOUSE	reviewed	Phosphoethanolamine/phosphocholine phosphatase (EC 3.1.3.75)	Phospho1	Mus musculus (Mouse)	267
ENSMUSG00000095859		A0A075B5V7	A0A075B5V7_MOUSE	unreviewed	Immunoglobulin heavy variable V1-43	Ighv1-43	Mus musculus (Mouse)	98
ENSMUSG00000095859		A0A0A6YXN5	A0A0A6YXN5_MOUSE	unreviewed	Immunoglobulin heavy variable V1-43 (Fragment)	Ighv1-43	Mus musculus (Mouse)	117
ENSMUSG00000023827		E9Q2T9	E9Q2T9_MOUSE	unreviewed	1-acyl-sn-glycerol-3-phosphate acyltransferase delta (Fragment)	Agpat4	Mus musculus (Mouse)	166
ENSMUSG00000023827		E9Q2W7	E9Q2W7_MOUSE	unreviewed	1-acyl-sn-glycerol-3-phosphate acyltransferase delta	Agpat4	Mus musculus (Mouse)	118
ENSMUSG00000023827		E9Q6S5	E9Q6S5_MOUSE	unreviewed	1-acyl-sn-glycerol-3-phosphate acyltransferase delta (Fragment)	Agpat4	Mus musculus (Mouse)	194
ENSMUSG00000023827		Q8K4X7	PLCD_MOUSE	reviewed	1-acyl-sn-glycerol-3-phosphate acyltransferase delta (EC 2.3.1.51) (1-acylglycerol-3-phosphate O-acyltransferase 4) (1-AGP acyltransferase 4) (1-AGPAT 4) (Lysophosphatidic acid acyltransferase delta) (LPAAT-delta)	Agpat4	Mus musculus (Mouse)	378
ENSMUSG00000022389		E9Q331	E9Q331_MOUSE	unreviewed	Thyrotroph embryonic factor (Fragment)	Tef	Mus musculus (Mouse)	106
ENSMUSG00000022389		E9Q3N8	E9Q3N8_MOUSE	unreviewed	Thyrotroph embryonic factor (Fragment)	Tef	Mus musculus (Mouse)	70
ENSMUSG00000022389	ENSMUSG00000022389 -> Q9JLC6-1;Q9JLC6-2	Q9JLC6	TEF_MOUSE	reviewed	Thyrotroph embryonic factor	Tef	Mus musculus (Mouse)	301
ENSMUSG00000048385		Q99M85	SCRT1_MOUSE	reviewed	Transcriptional repressor scratch 1 (Scratch homolog 1 zinc finger protein) (SCRT) (Scratch 1) (mScrt)	Scrt1	Mus musculus (Mouse)	348
ENSMUSG00000002105		B7ZCF3	B7ZCF3_MOUSE	unreviewed	Zinc transporter ZIP13 (Fragment)	Slc39a13	Mus musculus (Mouse)	138
ENSMUSG00000002105	ENSMUSG00000002105 -> Q8BZH0-1;Q8BZH0-2;Q8BZH0-3	Q8BZH0	S39AD_MOUSE	reviewed	Zinc transporter ZIP13 (Solute carrier family 39 member 13) (Zrt- and Irt-like protein 13) (ZIP-13)	Slc39a13 Zip13	Mus musculus (Mouse)	361
ENSMUSG00000026547		A0A0A6YXG6	A0A0A6YXG6_MOUSE	unreviewed	Transgelin-2 (Fragment)	Tagln2	Mus musculus (Mouse)	90
ENSMUSG00000026547		Q9WVA4	TAGL2_MOUSE	reviewed	Transgelin-2 (SM22-beta)	Tagln2 Kiaa0120	Mus musculus (Mouse)	199
ENSMUSG00000060317		A2BH60	A2BH60_MOUSE	unreviewed	Acyl-coenzyme A amino acid N-acyltransferase 2 (Fragment)	Acnat2	Mus musculus (Mouse)	204
ENSMUSG00000060317	ENSMUSG00000060317 -> Q8BGG9-1;Q8BGG9-2	Q8BGG9	ACNT2_MOUSE	reviewed	Acyl-coenzyme A amino acid N-acyltransferase 2 (EC 2.3.1.-)	Acnat2	Mus musculus (Mouse)	420
ENSMUSG00000029076	ENSMUSG00000029076 -> Q61112-1;Q61112-2	Q61112	CAB45_MOUSE	reviewed	45 kDa calcium-binding protein (Cab45) (Stromal cell-derived factor 4) (SDF-4)	Sdf4 Cab45	Mus musculus (Mouse)	361
ENSMUSG00000029994		A0A0N4SV57	A0A0N4SV57_MOUSE	unreviewed	Annexin (Fragment)	Anxa4	Mus musculus (Mouse)	258
ENSMUSG00000029994		A0A0N4SW89	A0A0N4SW89_MOUSE	unreviewed	Annexin (Fragment)	Anxa4	Mus musculus (Mouse)	273
ENSMUSG00000029994		D3Z0S1	D3Z0S1_MOUSE	unreviewed	Annexin (Fragment)	Anxa4	Mus musculus (Mouse)	254
ENSMUSG00000029994		F7ANV6	F7ANV6_MOUSE	unreviewed	Annexin (Fragment)	Anxa4	Mus musculus (Mouse)	215
ENSMUSG00000029994		P97429	ANXA4_MOUSE	reviewed	Annexin A4 (Annexin IV) (Annexin-4)	Anxa4 Anx4	Mus musculus (Mouse)	319
ENSMUSG00000029994		S4R1F2	S4R1F2_MOUSE	unreviewed	Annexin	Anxa4	Mus musculus (Mouse)	196
ENSMUSG00000024045		A0A494B966	A0A494B966_MOUSE	unreviewed	A-kinase anchor protein 8 (Fragment)	Akap8	Mus musculus (Mouse)	60
ENSMUSG00000024045		A0A494B9I1	A0A494B9I1_MOUSE	unreviewed	A-kinase anchor protein 8	Akap8	Mus musculus (Mouse)	361
ENSMUSG00000024045		A0A494B9L9	A0A494B9L9_MOUSE	unreviewed	A-kinase anchor protein 8	Akap8	Mus musculus (Mouse)	82
ENSMUSG00000024045		A0A494B9W0	A0A494B9W0_MOUSE	unreviewed	A-kinase anchor protein 8 (Fragment)	Akap8	Mus musculus (Mouse)	55
ENSMUSG00000024045		A0A494BAG5	A0A494BAG5_MOUSE	unreviewed	A-kinase anchor protein 8 (Fragment)	Akap8	Mus musculus (Mouse)	59
ENSMUSG00000024045		A0A494BAT4	A0A494BAT4_MOUSE	unreviewed	A-kinase anchor protein 8 (Fragment)	Akap8	Mus musculus (Mouse)	71
ENSMUSG00000024045		A0A494BAZ0	A0A494BAZ0_MOUSE	unreviewed	A-kinase anchor protein 8 (Fragment)	Akap8	Mus musculus (Mouse)	148
ENSMUSG00000024045		Q9DBR0	AKAP8_MOUSE	reviewed	A-kinase anchor protein 8 (AKAP-8) (A-kinase anchor protein 95 kDa) (AKAP 95)	Akap8 Akap95	Mus musculus (Mouse)	687
ENSMUSG00000045903		A0A494BA76	A0A494BA76_MOUSE	unreviewed	Neuronal PAS domain-containing protein 4	Npas4	Mus musculus (Mouse)	236
ENSMUSG00000045903		Q8BGD7	NPAS4_MOUSE	reviewed	Neuronal PAS domain-containing protein 4 (Neuronal PAS4) (HLH-PAS transcription factor NXF) (Limbic-enhanced PAS protein) (LE-PAS)	Npas4 Nxf	Mus musculus (Mouse)	802
ENSMUSG00000035397		P58334	KLF16_MOUSE	reviewed	Krueppel-like factor 16 (Basic transcription element-binding protein 4) (BTE-binding protein 4) (Dopamine receptor-regulating factor) (Transcription factor BTEB4)	Klf16 Bteb4 Drrf	Mus musculus (Mouse)	251
ENSMUSG00000047139		A0A1L1SQ70	A0A1L1SQ70_MOUSE	unreviewed	CD24a antigen	Cd24a	Mus musculus (Mouse)	98
ENSMUSG00000047139		P24807	CD24_MOUSE	reviewed	Signal transducer CD24 (Lymphocyte antigen 52) (Ly-52) (M1/69-J11D heat stable antigen) (HSA) (Nectadrin) (R13-Ag) (X62 heat stable antigen) (CD antigen CD24)	Cd24 Cd24a Ly-52	Mus musculus (Mouse)	76
ENSMUSG00000003644		E9PWV3	E9PWV3_MOUSE	unreviewed	Ribosomal protein S6 kinase (EC 2.7.11.1)	Rps6ka1	Mus musculus (Mouse)	719
ENSMUSG00000003644		F6Q8A4	F6Q8A4_MOUSE	unreviewed	Non-specific serine/threonine protein kinase (EC 2.7.11.1) (Fragment)	Rps6ka1	Mus musculus (Mouse)	741
ENSMUSG00000003644		F6RQA2	F6RQA2_MOUSE	unreviewed	Ribosomal protein S6 kinase (EC 2.7.11.1)	Rps6ka1	Mus musculus (Mouse)	736
ENSMUSG00000003644		G3UZI3	G3UZI3_MOUSE	unreviewed	Non-specific serine/threonine protein kinase (EC 2.7.11.1)	Rps6ka1	Mus musculus (Mouse)	625
ENSMUSG00000003644		P18653	KS6A1_MOUSE	reviewed	Ribosomal protein S6 kinase alpha-1 (S6K-alpha-1) (EC 2.7.11.1) (90 kDa ribosomal protein S6 kinase 1) (p90-RSK 1) (p90RSK1) (p90S6K) (MAP kinase-activated protein kinase 1a) (MAPK-activated protein kinase 1a) (MAPKAP kinase 1a) (MAPKAPK-1a) (Ribosomal S6 kinase 1) (RSK-1)	Rps6ka1 Mapkapk1a Rsk1	Mus musculus (Mouse)	724
ENSMUSG00000003644		Q505N6	Q505N6_MOUSE	unreviewed	Ribosomal protein S6 kinase (EC 2.7.11.1)	Rps6ka1	Mus musculus (Mouse)	735
ENSMUSG00000035107		Q91ZV3	DCBD2_MOUSE	reviewed	Discoidin, CUB and LCCL domain-containing protein 2 (Endothelial and smooth muscle cell-derived neuropilin-like protein)	Dcbld2 Esdn	Mus musculus (Mouse)	769
ENSMUSG00000048865		E9QMX7	E9QMX7_MOUSE	unreviewed	Rho GTPase-activating protein 30	Arhgap30	Mus musculus (Mouse)	1093
ENSMUSG00000031913		Q8VEJ9	VPS4A_MOUSE	reviewed	Vacuolar protein sorting-associated protein 4A (EC 3.6.4.6)	Vps4a	Mus musculus (Mouse)	437
ENSMUSG00000023995		E0CX84	E0CX84_MOUSE	unreviewed	Translocator protein 2	Tspo2	Mus musculus (Mouse)	134
ENSMUSG00000023995		E0CYC8	E0CYC8_MOUSE	unreviewed	Translocator protein 2	Tspo2	Mus musculus (Mouse)	68
ENSMUSG00000023995		Q9CRZ8	TSPO2_MOUSE	reviewed	Translocator protein 2 (Peripheral-type benzodiazepine receptor-like protein 1)	Tspo2 Bzrpl1	Mus musculus (Mouse)	162
ENSMUSG00000036172		E9Q7T2	E9Q7T2_MOUSE	unreviewed	Cell surface glycoprotein CD200 receptor 3	Cd200r3	Mus musculus (Mouse)	273
ENSMUSG00000036172	ENSMUSG00000036172 -> Q5UKY4-1;Q5UKY4-2;Q5UKY4-3;Q5UKY4-4;Q5UKY4-6;Q5UKY4-7;Q5UKY4-8;Q5UKY4-9	Q5UKY4	MO2R3_MOUSE	reviewed	Cell surface glycoprotein CD200 receptor 3 (CD200 cell surface glycoprotein receptor-like 3) (CD200 receptor-like 3) (CD200 cell surface glycoprotein receptor-like b) (CD200RLb) (Cell surface glycoprotein OX2 receptor 3)	Cd200r3 Cd200rlb	Mus musculus (Mouse)	296
ENSMUSG00000032393		A0A1L1STG9	A0A1L1STG9_MOUSE	unreviewed	Dipeptidyl peptidase 8	Dpp8	Mus musculus (Mouse)	334
ENSMUSG00000032393		Q80YA7	DPP8_MOUSE	reviewed	Dipeptidyl peptidase 8 (DP8) (EC 3.4.14.5) (Dipeptidyl peptidase VIII) (DPP VIII)	Dpp8	Mus musculus (Mouse)	892
ENSMUSG00000001794		A0A0R4IZW8	A0A0R4IZW8_MOUSE	unreviewed	Calcium-activated neutral proteinase small subunit (Calcium-dependent protease small subunit) (Calcium-dependent protease small subunit 1) (Calpain regulatory subunit) (Calpain small subunit 1)	Capns1	Mus musculus (Mouse)	268
ENSMUSG00000001794		A0A0R4J1C2	A0A0R4J1C2_MOUSE	unreviewed	Calcium-activated neutral proteinase small subunit (Calcium-dependent protease small subunit) (Calcium-dependent protease small subunit 1) (Calpain regulatory subunit) (Calpain small subunit 1)	Capns1	Mus musculus (Mouse)	200
ENSMUSG00000024870		A0A494B945	A0A494B945_MOUSE	unreviewed	Ras-related protein Rab-1B (Fragment)	Rab1b	Mus musculus (Mouse)	254
ENSMUSG00000024870		A0A494BA38	A0A494BA38_MOUSE	unreviewed	Ras-related protein Rab-1B	Rab1b	Mus musculus (Mouse)	182
ENSMUSG00000024870		A0A494BBL7	A0A494BBL7_MOUSE	unreviewed	Ras-related protein Rab-1B	Rab1b	Mus musculus (Mouse)	189
ENSMUSG00000024870		Q9D1G1	RAB1B_MOUSE	reviewed	Ras-related protein Rab-1B	Rab1b	Mus musculus (Mouse)	201
ENSMUSG00000039005		A2BHU8	A2BHU8_MOUSE	unreviewed	Toll-like receptor 4	Tlr4 RP24-209H15.1-004	Mus musculus (Mouse)	154
ENSMUSG00000039005		Q9QUK6	TLR4_MOUSE	reviewed	Toll-like receptor 4 (EC 3.2.2.6) (CD antigen CD284)	Tlr4 Lps	Mus musculus (Mouse)	835
ENSMUSG00000034265	ENSMUSG00000034265 -> Q8BQQ1-1	Q8BQQ1	ZDH14_MOUSE	reviewed	Probable palmitoyltransferase ZDHHC14 (EC 2.3.1.225) (NEW1 domain-containing protein) (NEW1CP) (Zinc finger DHHC domain-containing protein 14) (DHHC-14)	Zdhhc14	Mus musculus (Mouse)	489
ENSMUSG00000030516		A0A0U1RPB2	A0A0U1RPB2_MOUSE	unreviewed	Tight junction protein ZO-1 (Fragment)	Tjp1	Mus musculus (Mouse)	171
ENSMUSG00000030516		A0A0U1RPW2	A0A0U1RPW2_MOUSE	unreviewed	Tight junction protein ZO-1	Tjp1	Mus musculus (Mouse)	1128
ENSMUSG00000030516		B9EHJ3	B9EHJ3_MOUSE	unreviewed	Tight junction protein ZO-1 (Tjp1 protein)	Tjp1	Mus musculus (Mouse)	1685
ENSMUSG00000030516		P39447	ZO1_MOUSE	reviewed	Tight junction protein ZO-1 (Tight junction protein 1) (Zona occludens protein 1) (Zonula occludens protein 1)	Tjp1 Zo1	Mus musculus (Mouse)	1745
ENSMUSG00000025544		E9PZ69	E9PZ69_MOUSE	unreviewed	Transmembrane 9 superfamily member	Tm9sf2	Mus musculus (Mouse)	497
ENSMUSG00000025544		E9Q850	E9Q850_MOUSE	unreviewed	Transmembrane 9 superfamily member 2	Tm9sf2	Mus musculus (Mouse)	57
ENSMUSG00000025544		P58021	TM9S2_MOUSE	reviewed	Transmembrane 9 superfamily member 2	Tm9sf2	Mus musculus (Mouse)	662
ENSMUSG00000019808		Q6P6J0	ADAT2_MOUSE	reviewed	tRNA-specific adenosine deaminase 2 (EC 3.5.4.33) (Deaminase domain-containing protein 1) (tRNA-specific adenosine-34 deaminase subunit ADAT2)	Adat2 Deadc1	Mus musculus (Mouse)	191
ENSMUSG00000032392		A0A1L1SV38	A0A1L1SV38_MOUSE	unreviewed	Poly [ADP-ribose] polymerase (PARP) (EC 2.4.2.-)	Parp16	Mus musculus (Mouse)	237
ENSMUSG00000032392		Q7TMM8	PAR16_MOUSE	reviewed	Protein mono-ADP-ribosyltransferase PARP16 (EC 2.4.2.-) (ADP-ribosyltransferase diphtheria toxin-like 15) (Poly [ADP-ribose] polymerase 16) (PARP-16)	Parp16 Artd15	Mus musculus (Mouse)	322
ENSMUSG00000028468		Q3TDM6	Q3TDM6_MOUSE	unreviewed	RAB6A-GEF complex partner protein 2	Rgp1	Mus musculus (Mouse)	363
ENSMUSG00000028468		Q8BHT7	RGP1_MOUSE	reviewed	RAB6A-GEF complex partner protein 2 (Retrograde Golgi transport protein RGP1 homolog)	Rgp1 Kiaa0258	Mus musculus (Mouse)	391
ENSMUSG00000021596		E9PV86	MCTP1_MOUSE	reviewed	Multiple C2 and transmembrane domain-containing protein 1	Mctp1	Mus musculus (Mouse)	951
ENSMUSG00000021596		E9PW38	E9PW38_MOUSE	unreviewed	Multiple C2 and transmembrane domain-containing protein 1	Mctp1	Mus musculus (Mouse)	694
ENSMUSG00000021596		E9PYR7	E9PYR7_MOUSE	unreviewed	Multiple C2 and transmembrane domain-containing protein 1	Mctp1	Mus musculus (Mouse)	319
ENSMUSG00000021596		E9Q1Y4	E9Q1Y4_MOUSE	unreviewed	Multiple C2 and transmembrane domain-containing protein 1	Mctp1	Mus musculus (Mouse)	187
ENSMUSG00000041308		B7ZNU9	B7ZNU9_MOUSE	unreviewed	Beta-2-syntrophin (Sntb2 protein)	Sntb2	Mus musculus (Mouse)	531
ENSMUSG00000041308		Q61235	SNTB2_MOUSE	reviewed	Beta-2-syntrophin (59 kDa dystrophin-associated protein A1 basic component 2) (Syntrophin-3) (SNT3) (Syntrophin-like) (SNTL)	Sntb2 Snt2b2	Mus musculus (Mouse)	520
ENSMUSG00000020131		M0QW95	M0QW95_MOUSE	unreviewed	Proprotein convertase subtilisin/kexin type 4 (Fragment)	Pcsk4	Mus musculus (Mouse)	187
ENSMUSG00000020131		M0QWG0	M0QWG0_MOUSE	unreviewed	Proprotein convertase subtilisin/kexin type 4	Pcsk4	Mus musculus (Mouse)	258
ENSMUSG00000020131	ENSMUSG00000020131 -> P29121-1	P29121	PCSK4_MOUSE	reviewed	Proprotein convertase subtilisin/kexin type 4 (EC 3.4.21.-) (KEX2-like endoprotease 3) (Neuroendocrine convertase 3) (NEC 3) (Prohormone convertase 3)	Pcsk4 Nec-3 Nec3	Mus musculus (Mouse)	655
ENSMUSG00000002346		Q8R0Y8	S2542_MOUSE	reviewed	Mitochondrial coenzyme A transporter SLC25A42 (Solute carrier family 25 member 42)	Slc25a42	Mus musculus (Mouse)	318
ENSMUSG00000078350		P0C8K7	SMIM1_MOUSE	reviewed	Small integral membrane protein 1	Smim1	Mus musculus (Mouse)	78
ENSMUSG00000078350		S4R191	S4R191_MOUSE	unreviewed	Small integral membrane protein 1 (Fragment)	Smim1	Mus musculus (Mouse)	24
ENSMUSG00000078350		S4R1P3	S4R1P3_MOUSE	unreviewed	Small integral membrane protein 1 (Fragment)	Smim1	Mus musculus (Mouse)	33
ENSMUSG00000078350		S4R2T3	S4R2T3_MOUSE	unreviewed	Small integral membrane protein 1	Smim1	Mus musculus (Mouse)	67
ENSMUSG00000004655		Q02013	AQP1_MOUSE	reviewed	Aquaporin-1 (AQP-1) (Aquaporin-CHIP) (Delayed early response protein 2) (DER2) (Water channel protein for red blood cells and kidney proximal tubule)	Aqp1	Mus musculus (Mouse)	269
ENSMUSG00000078144		Q9D7J7	CPNS2_MOUSE	reviewed	Calpain small subunit 2 (CSS2) (Calcium-dependent protease small subunit 2)	Capns2	Mus musculus (Mouse)	247
ENSMUSG00000020493		Q8BHE0	PRR11_MOUSE	reviewed	Proline-rich protein 11	Prr11	Mus musculus (Mouse)	368
ENSMUSG00000000167		D3YTM2	D3YTM2_MOUSE	unreviewed	PIH1 domain-containing protein 2 (Fragment)	Pih1d2	Mus musculus (Mouse)	140
ENSMUSG00000000167		D3Z2K7	D3Z2K7_MOUSE	unreviewed	PIH1 domain-containing protein 2 (Fragment)	Pih1d2	Mus musculus (Mouse)	235
ENSMUSG00000000167		D3Z3T0	D3Z3T0_MOUSE	unreviewed	PIH1 domain-containing protein 2 (Fragment)	Pih1d2	Mus musculus (Mouse)	198
ENSMUSG00000000167	ENSMUSG00000000167 -> Q8CHR9-1;Q8CHR9-2	Q8CHR9	PIHD2_MOUSE	reviewed	PIH1 domain-containing protein 2	Pih1d2	Mus musculus (Mouse)	315
ENSMUSG00000033906		Q8BGJ0	ZDH15_MOUSE	reviewed	Palmitoyltransferase ZDHHC15 (EC 2.3.1.225) (Acyltransferase ZDHHC15) (EC 2.3.1.-) (Zinc finger DHHC domain-containing protein 15) (DHHC-15)	Zdhhc15	Mus musculus (Mouse)	337
ENSMUSG00000022781		Q8CIN4	PAK2_MOUSE	reviewed	Serine/threonine-protein kinase PAK 2 (EC 2.7.11.1) (Gamma-PAK) (p21-activated kinase 2) (PAK-2) [Cleaved into: PAK-2p27; PAK-2p34]	Pak2	Mus musculus (Mouse)	524
ENSMUSG00000059486		G3X9X1	G3X9X1_MOUSE	unreviewed	Kelch repeat and BTB (POZ) domain-containing 2	Kbtbd2	Mus musculus (Mouse)	623
ENSMUSG00000006005		F6R5D8	F6R5D8_MOUSE	unreviewed	Nucleoprotein TPR (Fragment)	Tpr	Mus musculus (Mouse)	144
ENSMUSG00000006005		F6RX08	F6RX08_MOUSE	unreviewed	Nucleoprotein TPR (Fragment)	Tpr	Mus musculus (Mouse)	611
ENSMUSG00000006005		F6ZDS4	TPR_MOUSE	reviewed	Nucleoprotein TPR (NPC-associated intranuclear protein) (Translocated promoter region and nuclear basket protein)	Tpr	Mus musculus (Mouse)	2431
ENSMUSG00000006005		Q7M739	Q7M739_MOUSE	unreviewed	Nucleoprotein TPR	Tpr	Mus musculus (Mouse)	2357
ENSMUSG00000068732		A2AGC3	A2AGC3_MOUSE	unreviewed	Protein kish-B	Tmem167b	Mus musculus (Mouse)	122
ENSMUSG00000068732		Q80X45	KISHB_MOUSE	reviewed	Protein kish-B (Transmembrane protein 167B)	Tmem167b	Mus musculus (Mouse)	74
ENSMUSG00000042644		P70227	ITPR3_MOUSE	reviewed	Inositol 1,4,5-trisphosphate receptor type 3 (IP3 receptor isoform 3) (IP3R 3) (InsP3R3) (Type 3 inositol 1,4,5-trisphosphate receptor) (Type 3 InsP3 receptor)	Itpr3	Mus musculus (Mouse)	2670
ENSMUSG00000030094		A0A0U1RNS4	A0A0U1RNS4_MOUSE	unreviewed	DNA repair protein-complementing XP-C cells homolog (Fragment)	Xpc	Mus musculus (Mouse)	81
ENSMUSG00000030094		A0A0U1RP06	A0A0U1RP06_MOUSE	unreviewed	DNA repair protein-complementing XP-C cells homolog (Fragment)	Xpc	Mus musculus (Mouse)	697
ENSMUSG00000030094		P51612	XPC_MOUSE	reviewed	DNA repair protein complementing XP-C cells homolog (Xeroderma pigmentosum group C-complementing protein homolog) (p125)	Xpc	Mus musculus (Mouse)	930
ENSMUSG00000033701		A0A0A6YWZ1	A0A0A6YWZ1_MOUSE	unreviewed	Acyl-CoA-binding domain-containing protein 6 (Fragment)	Acbd6	Mus musculus (Mouse)	37
ENSMUSG00000033701	ENSMUSG00000033701 -> Q9D061-1;Q9D061-2;Q9D061-3	Q9D061	ACBD6_MOUSE	reviewed	Acyl-CoA-binding domain-containing protein 6	Acbd6	Mus musculus (Mouse)	282
ENSMUSG00000051331		A0A087WPP1	A0A087WPP1_MOUSE	unreviewed	Voltage-dependent L-type calcium channel subunit alpha	Cacna1c	Mus musculus (Mouse)	2167
ENSMUSG00000051331		A0A087WPZ8	A0A087WPZ8_MOUSE	unreviewed	Voltage-dependent L-type calcium channel subunit alpha	Cacna1c	Mus musculus (Mouse)	2139
ENSMUSG00000051331		A0A087WQJ4	A0A087WQJ4_MOUSE	unreviewed	Voltage-dependent L-type calcium channel subunit alpha	Cacna1c	Mus musculus (Mouse)	2156
ENSMUSG00000051331		A0A087WQT9	A0A087WQT9_MOUSE	unreviewed	Voltage-dependent L-type calcium channel subunit alpha	Cacna1c	Mus musculus (Mouse)	2135
ENSMUSG00000051331		A0A087WR02	A0A087WR02_MOUSE	unreviewed	Voltage-dependent L-type calcium channel subunit alpha	Cacna1c	Mus musculus (Mouse)	2139
ENSMUSG00000051331		A0A087WRM3	A0A087WRM3_MOUSE	unreviewed	Voltage-dependent L-type calcium channel subunit alpha	Cacna1c	Mus musculus (Mouse)	2187
ENSMUSG00000051331		A0A087WRZ6	A0A087WRZ6_MOUSE	unreviewed	Voltage-dependent L-type calcium channel subunit alpha	Cacna1c	Mus musculus (Mouse)	2159
ENSMUSG00000051331		A0A087WS40	A0A087WS40_MOUSE	unreviewed	Voltage-dependent L-type calcium channel subunit alpha	Cacna1c	Mus musculus (Mouse)	2153
ENSMUSG00000051331		A0A087WS67	A0A087WS67_MOUSE	unreviewed	Voltage-dependent L-type calcium channel subunit alpha	Cacna1c	Mus musculus (Mouse)	2164
ENSMUSG00000051331		A0A087WSE7	A0A087WSE7_MOUSE	unreviewed	Voltage-dependent L-type calcium channel subunit alpha	Cacna1c	Mus musculus (Mouse)	2194
ENSMUSG00000051331		A0A1W2P6T3	A0A1W2P6T3_MOUSE	unreviewed	Voltage-dependent L-type calcium channel subunit alpha	Cacna1c	Mus musculus (Mouse)	1969
ENSMUSG00000051331		A0A1W2P6Z7	A0A1W2P6Z7_MOUSE	unreviewed	Voltage-dependent L-type calcium channel subunit alpha	Cacna1c	Mus musculus (Mouse)	2005
ENSMUSG00000051331		A0A1W2P731	A0A1W2P731_MOUSE	unreviewed	Voltage-dependent L-type calcium channel subunit alpha	Cacna1c	Mus musculus (Mouse)	2063
ENSMUSG00000051331		A0A1W2P805	A0A1W2P805_MOUSE	unreviewed	Voltage-dependent L-type calcium channel subunit alpha	Cacna1c	Mus musculus (Mouse)	1980
ENSMUSG00000051331		A0A668KLV2	A0A668KLV2_MOUSE	unreviewed	Voltage-dependent L-type calcium channel subunit alpha-1C	Cacna1c	Mus musculus (Mouse)	255
ENSMUSG00000051331		C7TQ57	C7TQ57_MOUSE	unreviewed	Voltage-dependent L-type calcium channel subunit alpha	Cacna1c	Mus musculus (Mouse)	2169
ENSMUSG00000051331		C7TQ59	C7TQ59_MOUSE	unreviewed	Voltage-dependent L-type calcium channel subunit alpha	Cacna1c	Mus musculus (Mouse)	2169
ENSMUSG00000051331		F7C376	F7C376_MOUSE	unreviewed	Voltage-dependent L-type calcium channel subunit alpha	Cacna1c	Mus musculus (Mouse)	2222
ENSMUSG00000051331		F8WJL1	F8WJL1_MOUSE	unreviewed	Voltage-dependent L-type calcium channel subunit alpha	Cacna1c	Mus musculus (Mouse)	2139
ENSMUSG00000051331	ENSMUSG00000051331 -> Q01815-1;Q01815-3	Q01815	CAC1C_MOUSE	reviewed	Voltage-dependent L-type calcium channel subunit alpha-1C (Calcium channel, L type, alpha-1 polypeptide, isoform 1, cardiac muscle) (MELC-CC) (Mouse brain class C) (MBC) (Voltage-gated calcium channel subunit alpha Cav1.2)	Cacna1c Cach2 Cacn2 Cacnl1a1 Cchl1a1	Mus musculus (Mouse)	2139
ENSMUSG00000051331		Q0PCR6	Q0PCR6_MOUSE	unreviewed	Voltage-dependent L-type calcium channel subunit alpha	Cacna1c CaV1.2-a	Mus musculus (Mouse)	2169
ENSMUSG00000051427	ENSMUSG00000051427 -> Q5SPX1-1;Q5SPX1-2	Q5SPX1	CC157_MOUSE	reviewed	Coiled-coil domain-containing protein 157	Ccdc157 Kiaa1656	Mus musculus (Mouse)	718
ENSMUSG00000026433		E9QLQ7	E9QLQ7_MOUSE	unreviewed	Ras-related protein Rab-7L1	Rab29 Rab7l1	Mus musculus (Mouse)	204
ENSMUSG00000026433		M0QW55	M0QW55_MOUSE	unreviewed	Ras-related protein Rab-7L1	Rab29 Rab7l1	Mus musculus (Mouse)	46
ENSMUSG00000059851		D3Z2F5	D3Z2F5_MOUSE	unreviewed	Histone-lysine N-methyltransferase KMT5C (Fragment)	Kmt5c	Mus musculus (Mouse)	164
ENSMUSG00000059851		E0CXW4	E0CXW4_MOUSE	unreviewed	Histone-lysine N-methyltransferase KMT5C	Kmt5c	Mus musculus (Mouse)	145
ENSMUSG00000059851		F6XZN9	F6XZN9_MOUSE	unreviewed	Histone-lysine N-methyltransferase KMT5C (Fragment)	Kmt5c	Mus musculus (Mouse)	147
ENSMUSG00000059851		Q6Q783	KMT5C_MOUSE	reviewed	Histone-lysine N-methyltransferase KMT5C (Lysine-specific methyltransferase 5C) (Suppressor of variegation 4-20 homolog 2) (Su(var)4-20 homolog 2) (Suv4-20h2) ([histone H4]-N-methyl-L-lysine20 N-methyltransferase KMT5B) (EC 2.1.1.362) ([histone H4]-lysine20 N-methyltransferase KMT5B) (EC 2.1.1.361)	Kmt5c Suv420h2	Mus musculus (Mouse)	468
ENSMUSG00000020069		D3YWT1	D3YWT1_MOUSE	unreviewed	Heterogeneous nuclear ribonucleoprotein H3	Hnrnph3	Mus musculus (Mouse)	331
ENSMUSG00000020069		D3Z3N4	D3Z3N4_MOUSE	unreviewed	Heterogeneous nuclear ribonucleoprotein H3	Hnrnph3	Mus musculus (Mouse)	346
ENSMUSG00000020069		D3Z6Y3	D3Z6Y3_MOUSE	unreviewed	Heterogeneous nuclear ribonucleoprotein H3	Hnrnph3	Mus musculus (Mouse)	71
ENSMUSG00000020077		E0CYA5	E0CYA5_MOUSE	unreviewed	Serglycin (Fragment)	Srgn	Mus musculus (Mouse)	27
ENSMUSG00000020077		E0CZH1	E0CZH1_MOUSE	unreviewed	Serglycin (Fragment)	Srgn	Mus musculus (Mouse)	13
ENSMUSG00000020077		P13609	SRGN_MOUSE	reviewed	Serglycin (Mastocytoma proteoglycan core protein) (Secretory granule proteoglycan core protein) (gp600)	Srgn Prg Prg1	Mus musculus (Mouse)	152
ENSMUSG00000075704		A0A0M3HEP9	A0A0M3HEP9_MOUSE	unreviewed	Thioredoxin reductase 2, mitochondrial	Txnrd2	Mus musculus (Mouse)	359
ENSMUSG00000075704		A0A0M3HEQ0	A0A0M3HEQ0_MOUSE	unreviewed	Thioredoxin-disulfide reductase (EC 1.8.1.9)	Txnrd2	Mus musculus (Mouse)	527
ENSMUSG00000075704		A0A0U1RPC6	A0A0U1RPC6_MOUSE	unreviewed	Thioredoxin reductase 2, mitochondrial (Fragment)	Txnrd2	Mus musculus (Mouse)	165
ENSMUSG00000075704		A0A0U1RPS1	A0A0U1RPS1_MOUSE	unreviewed	Thioredoxin reductase 2, mitochondrial (Fragment)	Txnrd2	Mus musculus (Mouse)	123
ENSMUSG00000075704		A0A0U1RPV8	A0A0U1RPV8_MOUSE	unreviewed	Thioredoxin-disulfide reductase (EC 1.8.1.9)	Txnrd2	Mus musculus (Mouse)	496
ENSMUSG00000075704		A0A0U1RPY5	A0A0U1RPY5_MOUSE	unreviewed	Thioredoxin reductase 2, mitochondrial (Fragment)	Txnrd2	Mus musculus (Mouse)	96
ENSMUSG00000075704		A0A0U1RQA4	A0A0U1RQA4_MOUSE	unreviewed	Thioredoxin-disulfide reductase (EC 1.8.1.9)	Txnrd2	Mus musculus (Mouse)	505
ENSMUSG00000075704		D3Z0K8	D3Z0K8_MOUSE	unreviewed	Thioredoxin-disulfide reductase (EC 1.8.1.9)	Txnrd2	Mus musculus (Mouse)	466
ENSMUSG00000075704		J3QMN4	J3QMN4_MOUSE	unreviewed	Thioredoxin-disulfide reductase (EC 1.8.1.9)	Txnrd2	Mus musculus (Mouse)	491
ENSMUSG00000075704		J3QMQ8	J3QMQ8_MOUSE	unreviewed	Thioredoxin-disulfide reductase (EC 1.8.1.9)	Txnrd2	Mus musculus (Mouse)	522
ENSMUSG00000075704		Q9D8I4	Q9D8I4_MOUSE	unreviewed	Thioredoxin reductase 2, mitochondrial	Txnrd2	Mus musculus (Mouse)	101
ENSMUSG00000040950		A9XX86	A9XX86_MOUSE	unreviewed	Macrophage galactose N-acetyl-galactosamine specific lectin 2 isoform i (Macrophage galactose N-acetyl-galactosamine-specific lectin 2)	Mgl2	Mus musculus (Mouse)	381
ENSMUSG00000040950		F6QSC4	F6QSC4_MOUSE	unreviewed	Macrophage galactose N-acetyl-galactosamine-specific lectin 2 (Fragment)	Mgl2	Mus musculus (Mouse)	374
ENSMUSG00000040950		Q8JZN1	Q8JZN1_MOUSE	unreviewed	Macrophage galactose N-acetyl-galactosamine-specific lectin 2 (Macrophage galactose-type C-type lectin 2)	Mgl2	Mus musculus (Mouse)	332
ENSMUSG00000033255		E9QAB5	E9QAB5_MOUSE	unreviewed	Predicted gene 5134	Gm5134	Mus musculus (Mouse)	671
ENSMUSG00000038354		D6RGN5	D6RGN5_MOUSE	unreviewed	Ankyrin repeat domain 35	Ankrd35	Mus musculus (Mouse)	57
ENSMUSG00000038354		E9Q9D8	E9Q9D8_MOUSE	unreviewed	Ankyrin repeat domain 35	Ankrd35	Mus musculus (Mouse)	996
ENSMUSG00000021147		H3BJB3	H3BJB3_MOUSE	unreviewed	WD repeat-containing protein 37 (Fragment)	Wdr37	Mus musculus (Mouse)	193
ENSMUSG00000021147		H3BJH4	H3BJH4_MOUSE	unreviewed	WD repeat-containing protein 37	Wdr37	Mus musculus (Mouse)	57
ENSMUSG00000021147		H3BJR4	H3BJR4_MOUSE	unreviewed	WD repeat-containing protein 37 (Fragment)	Wdr37	Mus musculus (Mouse)	78
ENSMUSG00000021147		H3BJR7	H3BJR7_MOUSE	unreviewed	WD repeat-containing protein 37 (Fragment)	Wdr37	Mus musculus (Mouse)	179
ENSMUSG00000021147		H3BJS1	H3BJS1_MOUSE	unreviewed	WD repeat-containing protein 37 (Fragment)	Wdr37	Mus musculus (Mouse)	185
ENSMUSG00000021147		H3BJZ0	H3BJZ0_MOUSE	unreviewed	WD repeat-containing protein 37 (Fragment)	Wdr37	Mus musculus (Mouse)	49
ENSMUSG00000021147		H3BK66	H3BK66_MOUSE	unreviewed	WD repeat-containing protein 37 (Fragment)	Wdr37	Mus musculus (Mouse)	133
ENSMUSG00000021147		H3BKY3	H3BKY3_MOUSE	unreviewed	WD repeat-containing protein 37 (Fragment)	Wdr37	Mus musculus (Mouse)	66
ENSMUSG00000021147		H3BLH1	H3BLH1_MOUSE	unreviewed	WD repeat-containing protein 37 (Fragment)	Wdr37	Mus musculus (Mouse)	30
ENSMUSG00000021147		Q05BF4	Q05BF4_MOUSE	unreviewed	WD repeat-containing protein 37 (Wdr37 protein)	Wdr37	Mus musculus (Mouse)	170
ENSMUSG00000021147		Q8CBE3	WDR37_MOUSE	reviewed	WD repeat-containing protein 37	Wdr37 Kiaa0982	Mus musculus (Mouse)	496
ENSMUSG00000030283		A0A0N4SVL1	A0A0N4SVL1_MOUSE	unreviewed	Alpha-N-acetylneuraminide alpha-2,8-sialyltransferase	St8sia1	Mus musculus (Mouse)	101
ENSMUSG00000030283		Q64687	SIA8A_MOUSE	reviewed	Alpha-N-acetylneuraminide alpha-2,8-sialyltransferase (EC 2.4.99.8) (Alpha-2,8-sialyltransferase 8A) (Ganglioside GD3 synthase) (Ganglioside GT3 synthase) (Sialyltransferase 8A) (SIAT8-A) (Sialyltransferase St8Sia I) (ST8SiaI)	St8sia1 Siat8 Siat8a	Mus musculus (Mouse)	355
ENSMUSG00000036748		A0A494B9I7	A0A494B9I7_MOUSE	unreviewed	CUE domain-containing protein 2 (Fragment)	Cuedc2	Mus musculus (Mouse)	170
ENSMUSG00000036748		A0A494BAT2	A0A494BAT2_MOUSE	unreviewed	CUE domain-containing protein 2	Cuedc2	Mus musculus (Mouse)	273
ENSMUSG00000036748		A0A494BAW0	A0A494BAW0_MOUSE	unreviewed	CUE domain-containing protein 2 (Fragment)	Cuedc2	Mus musculus (Mouse)	23
ENSMUSG00000036748		A0A494BB13	A0A494BB13_MOUSE	unreviewed	CUE domain-containing protein 2 (Fragment)	Cuedc2	Mus musculus (Mouse)	72
ENSMUSG00000036748		A0A494BB93	A0A494BB93_MOUSE	unreviewed	CUE domain-containing protein 2	Cuedc2	Mus musculus (Mouse)	266
ENSMUSG00000036748		A0A494BBK6	A0A494BBK6_MOUSE	unreviewed	CUE domain-containing protein 2 (Fragment)	Cuedc2	Mus musculus (Mouse)	195
ENSMUSG00000036748		A0A494BBL6	A0A494BBL6_MOUSE	unreviewed	CUE domain-containing protein 2 (Fragment)	Cuedc2	Mus musculus (Mouse)	106
ENSMUSG00000036748		Q9CXX9	CUED2_MOUSE	reviewed	CUE domain-containing protein 2	Cuedc2	Mus musculus (Mouse)	284
ENSMUSG00000036721		Q9Z1D7	ZSC12_MOUSE	reviewed	Zinc finger and SCAN domain-containing protein 12 (Zinc finger protein 96) (Zfp-96)	Zscan12 Zfp96 Znf96	Mus musculus (Mouse)	501
ENSMUSG00000008843		Q9Z0S4	CLD13_MOUSE	reviewed	Claudin-13	Cldn13	Mus musculus (Mouse)	211
ENSMUSG00000009207		A2ASL8	A2ASL8_MOUSE	unreviewed	Endoplasmic reticulum junction formation protein lunapark	Lnpk Lnp Lnpk1	Mus musculus (Mouse)	376
ENSMUSG00000009207		A2ASM0	A2ASM0_MOUSE	unreviewed	Endoplasmic reticulum junction formation protein lunapark (Fragment)	Lnpk Lnp Lnpk1	Mus musculus (Mouse)	254
ENSMUSG00000009207		A2ASM1	A2ASM1_MOUSE	unreviewed	Endoplasmic reticulum junction formation protein lunapark (Fragment)	Lnpk Lnp Lnpk1	Mus musculus (Mouse)	196
ENSMUSG00000009207		A2ASM2	A2ASM2_MOUSE	unreviewed	Endoplasmic reticulum junction formation protein lunapark (Fragment)	Lnpk Lnp Lnpk1	Mus musculus (Mouse)	31
ENSMUSG00000009207		Q7TQ95	LNP_MOUSE	reviewed	Endoplasmic reticulum junction formation protein lunapark (ER junction formation factor lunapark) (Protein ulnaless)	Lnpk Kiaa1715 Lnp Uln	Mus musculus (Mouse)	425
ENSMUSG00000025366		A0A1W2P784	A0A1W2P784_MOUSE	unreviewed	Extended synaptotagmin-1 (Fragment)	Esyt1	Mus musculus (Mouse)	528
ENSMUSG00000025366	ENSMUSG00000025366 -> Q3U7R1-1	Q3U7R1	ESYT1_MOUSE	reviewed	Extended synaptotagmin-1 (E-Syt1) (Membrane-bound C2 domain-containing protein)	Esyt1 Fam62a Mbc2	Mus musculus (Mouse)	1092
ENSMUSG00000068860		D3YUZ7	D3YUZ7_MOUSE	unreviewed	Predicted gene 128	Gm128	Mus musculus (Mouse)	189
ENSMUSG00000068860		Q569E4	MENT_MOUSE	reviewed	Protein MENT (Methylated in normal thymocytes protein)	Ment Gm128	Mus musculus (Mouse)	350
ENSMUSG00000035295		Q9D994	WDR38_MOUSE	reviewed	WD repeat-containing protein 38	Wdr38	Mus musculus (Mouse)	303
ENSMUSG00000001943		A0A1L1SQK8	A0A1L1SQK8_MOUSE	unreviewed	V-set and immunoglobulin domain-containing protein 2 (Fragment)	Vsig2	Mus musculus (Mouse)	91
ENSMUSG00000001943		Q4KL36	Q4KL36_MOUSE	unreviewed	V-set and immunoglobulin domain-containing protein 2 (Vsig2 protein)	Vsig2	Mus musculus (Mouse)	235
ENSMUSG00000001943	ENSMUSG00000001943 -> Q9Z109-1;Q9Z109-2	Q9Z109	VSIG2_MOUSE	reviewed	V-set and immunoglobulin domain-containing protein 2 (Cortical thymocyte-like protein) (CT-like protein)	Vsig2 Ctm Ctxl	Mus musculus (Mouse)	328
ENSMUSG00000027012		A2BFF5	A2BFF5_MOUSE	unreviewed	Cytoplasmic dynein 1 intermediate chain 2	Dync1i2	Mus musculus (Mouse)	637
ENSMUSG00000027012		A2BFF8	A2BFF8_MOUSE	unreviewed	Cytoplasmic dynein 1 intermediate chain 2	Dync1i2	Mus musculus (Mouse)	611
ENSMUSG00000027012		A2BFF9	A2BFF9_MOUSE	unreviewed	Cytoplasmic dynein 1 intermediate chain 2	Dync1i2	Mus musculus (Mouse)	638
ENSMUSG00000027012		O88487	DC1I2_MOUSE	reviewed	Cytoplasmic dynein 1 intermediate chain 2 (Cytoplasmic dynein intermediate chain 2) (Dynein intermediate chain 2, cytosolic) (DH IC-2)	Dync1i2 Dnci2 Dncic2	Mus musculus (Mouse)	612
ENSMUSG00000027012		Q3TPJ8	Q3TPJ8_MOUSE	unreviewed	Cytoplasmic dynein 1 intermediate chain 2	Dync1i2	Mus musculus (Mouse)	632
ENSMUSG00000028010		D3YZ09	D3YZ09_MOUSE	unreviewed	H/ACA ribonucleoprotein complex subunit (Fragment)	Gar1	Mus musculus (Mouse)	198
ENSMUSG00000028010		F6SL78	F6SL78_MOUSE	unreviewed	H/ACA ribonucleoprotein complex subunit (Fragment)	Gar1	Mus musculus (Mouse)	79
ENSMUSG00000028010	ENSMUSG00000028010 -> Q9CY66-1	Q9CY66	GAR1_MOUSE	reviewed	H/ACA ribonucleoprotein complex subunit 1 (Nucleolar protein family A member 1) (snoRNP protein GAR1)	Gar1 Nola1	Mus musculus (Mouse)	231
ENSMUSG00000023993		A6XA73	A6XA73_MOUSE	unreviewed	Trem-like transcript 1 protein (Triggering receptor expressed on myeloid cells-like 1d)	Treml1	Mus musculus (Mouse)	99
ENSMUSG00000023993		A6XA75	A6XA75_MOUSE	unreviewed	Trem-like transcript 1 protein (Triggering receptor expressed on myeloid cells-like 1c)	Treml1	Mus musculus (Mouse)	243
ENSMUSG00000023993	ENSMUSG00000023993 -> Q8K558-1;Q8K558-2	Q8K558	TRML1_MOUSE	reviewed	Trem-like transcript 1 protein (TLT-1) (Triggering receptor expressed on myeloid cells-like protein 1)	Treml1 Tlt1	Mus musculus (Mouse)	317
ENSMUSG00000029993		A0A0N4SUH8	A0A0N4SUH8_MOUSE	unreviewed	NFU1 iron-sulfur cluster scaffold homolog, mitochondrial	Nfu1	Mus musculus (Mouse)	256
ENSMUSG00000029993		D3Z285	D3Z285_MOUSE	unreviewed	NFU1 iron-sulfur cluster scaffold homolog, mitochondrial (Fragment)	Nfu1	Mus musculus (Mouse)	255
ENSMUSG00000029993		Q9QZ23	NFU1_MOUSE	reviewed	NFU1 iron-sulfur cluster scaffold homolog, mitochondrial (HIRA-interacting protein 5) (mHIRIP5)	Nfu1 Hirip5	Mus musculus (Mouse)	255
ENSMUSG00000032293		A0A1L1SS62	A0A1L1SS62_MOUSE	unreviewed	Iron-responsive element-binding protein 2 (Fragment)	Ireb2	Mus musculus (Mouse)	225
ENSMUSG00000032293		Q811J3	IREB2_MOUSE	reviewed	Iron-responsive element-binding protein 2 (IRE-BP 2) (Iron regulatory protein 2) (IRP2)	Ireb2 Irp2	Mus musculus (Mouse)	963
ENSMUSG00000024098		A0A3B2W899	A0A3B2W899_MOUSE	unreviewed	Twisted gastrulation protein homolog 1 (Fragment)	Twsg1	Mus musculus (Mouse)	41
ENSMUSG00000024098		Q9EP52	TWSG1_MOUSE	reviewed	Twisted gastrulation protein homolog 1	Twsg1 Tsg	Mus musculus (Mouse)	222
ENSMUSG00000026630		Q9D275	BATF3_MOUSE	reviewed	Basic leucine zipper transcriptional factor ATF-like 3 (B-ATF-3)	Batf3	Mus musculus (Mouse)	118
ENSMUSG00000014778		Q6P9Q4	FHOD1_MOUSE	reviewed	FH1/FH2 domain-containing protein 1 (Formin homolog overexpressed in spleen 1) (FHOS) (Formin homology 2 domain-containing protein 1)	Fhod1 Fhos1	Mus musculus (Mouse)	1197
ENSMUSG00000032120		A0A1L1SSP2	A0A1L1SSP2_MOUSE	unreviewed	Phospholipid transfer protein C2CD2L (Fragment)	C2cd2l	Mus musculus (Mouse)	212
ENSMUSG00000032120		Q80X80	C2C2L_MOUSE	reviewed	Phospholipid transfer protein C2CD2L (C2 domain-containing protein 2-like) (Transmembrane protein 24)	C2cd2l Tmem24	Mus musculus (Mouse)	706
ENSMUSG00000032120		Q8CAA2	Q8CAA2_MOUSE	unreviewed	Phospholipid transfer protein C2CD2L	C2cd2l Tmem24	Mus musculus (Mouse)	654
ENSMUSG00000032120		Q8CFV7	Q8CFV7_MOUSE	unreviewed	C2cd2l protein (Phospholipid transfer protein C2CD2L) (Fragment)	C2cd2l	Mus musculus (Mouse)	361
ENSMUSG00000035021		G3UWK3	G3UWK3_MOUSE	unreviewed	Bromodomain adjacent to zinc finger domain protein 1A (Fragment)	Baz1a	Mus musculus (Mouse)	79
ENSMUSG00000035021		G3UWZ0	G3UWZ0_MOUSE	unreviewed	Bromodomain adjacent to zinc finger domain protein 1A	Baz1a	Mus musculus (Mouse)	1552
ENSMUSG00000035021		G3UXR5	G3UXR5_MOUSE	unreviewed	Bromodomain adjacent to zinc finger domain protein 1A (Fragment)	Baz1a	Mus musculus (Mouse)	86
ENSMUSG00000035021		G3UYS9	G3UYS9_MOUSE	unreviewed	Bromodomain adjacent to zinc finger domain protein 1A (Fragment)	Baz1a	Mus musculus (Mouse)	91
ENSMUSG00000035021		G3UZ82	G3UZ82_MOUSE	unreviewed	Bromodomain adjacent to zinc finger domain protein 1A (Fragment)	Baz1a	Mus musculus (Mouse)	172
ENSMUSG00000035021		G3UZD1	G3UZD1_MOUSE	unreviewed	Bromodomain adjacent to zinc finger domain protein 1A (Fragment)	Baz1a	Mus musculus (Mouse)	81
ENSMUSG00000035021		O88379	BAZ1A_MOUSE	reviewed	Bromodomain adjacent to zinc finger domain protein 1A (Cbp146)	Baz1a Cbp146	Mus musculus (Mouse)	1555
ENSMUSG00000024121		E9Q9C5	E9Q9C5_MOUSE	unreviewed	V-type proton ATPase proteolipid subunit (Fragment)	Atp6v0c	Mus musculus (Mouse)	150
ENSMUSG00000024121		P63082	VATL_MOUSE	reviewed	V-type proton ATPase 16 kDa proteolipid subunit (V-ATPase 16 kDa proteolipid subunit) (PL16) (Vacuolar proton pump 16 kDa proteolipid subunit)	Atp6v0c Atp6c Atp6l Atpl Mvp	Mus musculus (Mouse)	155
ENSMUSG00000023074	ENSMUSG00000023074 -> Q8VEL0-1;Q8VEL0-2	Q8VEL0	MSPD1_MOUSE	reviewed	Motile sperm domain-containing protein 1	Mospd1	Mus musculus (Mouse)	213
ENSMUSG00000025495		A0A1B0GRN3	A0A1B0GRN3_MOUSE	unreviewed	Phosphatidylserine synthase 2 (Fragment)	Ptdss2	Mus musculus (Mouse)	50
ENSMUSG00000025495		G3UWN0	G3UWN0_MOUSE	unreviewed	L-serine-phosphatidylethanolamine phosphatidyltransferase (EC 2.7.8.29) (Fragment)	Ptdss2	Mus musculus (Mouse)	190
ENSMUSG00000025495		G3UXS3	G3UXS3_MOUSE	unreviewed	Phosphatidylserine synthase 2	Ptdss2	Mus musculus (Mouse)	43
ENSMUSG00000025495		G3UYQ3	G3UYQ3_MOUSE	unreviewed	Phosphatidylserine synthase 2	Ptdss2	Mus musculus (Mouse)	80
ENSMUSG00000025495	ENSMUSG00000025495 -> Q9Z1X2-1	Q9Z1X2	PTSS2_MOUSE	reviewed	Phosphatidylserine synthase 2 (PSS-2) (PtdSer synthase 2) (EC 2.7.8.29) (Serine-exchange enzyme II)	Ptdss2 Pss2	Mus musculus (Mouse)	473
ENSMUSG00000050379		A2A3W1	A2A3W1_MOUSE	unreviewed	Septin-6 (Fragment)	Septin6 Sept6	Mus musculus (Mouse)	141
ENSMUSG00000050379	ENSMUSG00000050379 -> Q9R1T4-1;Q9R1T4-2;Q9R1T4-3	Q9R1T4	SEPT6_MOUSE	reviewed	Septin-6	Septin6 Kiaa0128 Sept6	Mus musculus (Mouse)	434
ENSMUSG00000038188		B7ZC28	B7ZC28_MOUSE	unreviewed	Scavenger receptor class F member 1	Scarf1	Mus musculus (Mouse)	478
ENSMUSG00000038188		D6RJK6	D6RJK6_MOUSE	unreviewed	Scavenger receptor class F member 1	Scarf1	Mus musculus (Mouse)	40
ENSMUSG00000038188		Q5ND28	SREC_MOUSE	reviewed	Scavenger receptor class F member 1 (Acetyl LDL receptor) (Scavenger receptor expressed by endothelial cells 1 protein) (SREC-I)	Scarf1 Kiaa0149 Srec	Mus musculus (Mouse)	820
ENSMUSG00000038976	ENSMUSG00000038976 -> Q6R891-1;Q6R891-2	Q6R891	NEB2_MOUSE	reviewed	Neurabin-2 (Neurabin-II) (Protein phosphatase 1 regulatory subunit 9B) (Spinophilin)	Ppp1r9b	Mus musculus (Mouse)	817
ENSMUSG00000000204		A0A1L1SUL4	A0A1L1SUL4_MOUSE	unreviewed	Schlafen 4	Slfn4	Mus musculus (Mouse)	209
ENSMUSG00000000204		Q3UV66	Q3UV66_MOUSE	unreviewed	Schlafen 4	Slfn4	Mus musculus (Mouse)	602
ENSMUSG00000061132		D3YWR2	D3YWR2_MOUSE	unreviewed	B-cell linker protein	Blnk	Mus musculus (Mouse)	454
ENSMUSG00000061132		Q9QUN3	BLNK_MOUSE	reviewed	B-cell linker protein (B-cell adapter containing a SH2 domain protein) (B-cell adapter containing a Src homology 2 domain protein) (Cytoplasmic adapter protein) (Lymphocyte antigen 57) (Src homology 2 domain-containing leukocyte protein of 65 kDa) (Slp-65)	Blnk Bash Ly57 Slp65	Mus musculus (Mouse)	457
ENSMUSG00000024096		A0A3B2W7A8	A0A3B2W7A8_MOUSE	unreviewed	RalA-binding protein 1 (Fragment)	Ralbp1	Mus musculus (Mouse)	95
ENSMUSG00000024096		A0A3B2W7M7	A0A3B2W7M7_MOUSE	unreviewed	RalA-binding protein 1 (Fragment)	Ralbp1	Mus musculus (Mouse)	81
ENSMUSG00000024096		A0A3B2W7X3	A0A3B2W7X3_MOUSE	unreviewed	RalA-binding protein 1 (Fragment)	Ralbp1	Mus musculus (Mouse)	224
ENSMUSG00000024096		A0A3B2WCS4	A0A3B2WCS4_MOUSE	unreviewed	RalA-binding protein 1	Ralbp1	Mus musculus (Mouse)	594
ENSMUSG00000024096		Q62172	RBP1_MOUSE	reviewed	RalA-binding protein 1 (RalBP1) (Dinitrophenyl S-glutathione ATPase) (DNP-SG ATPase) (Ral-interacting protein 1)	Ralbp1 Rip1	Mus musculus (Mouse)	648
ENSMUSG00000076572		A0A075B5M9	A0A075B5M9_MOUSE	unreviewed	Immunoglobulin kappa chain variable 18-36	Igkv18-36	Mus musculus (Mouse)	114
ENSMUSG00000076572		A0A0G2JEE1	A0A0G2JEE1_MOUSE	unreviewed	Immunoglobulin kappa chain variable 18-36 (Fragment)	Igkv18-36	Mus musculus (Mouse)	113
ENSMUSG00000058470		A0A087WS47	A0A087WS47_MOUSE	unreviewed	Predicted gene 8369	Gm8369	Mus musculus (Mouse)	80
ENSMUSG00000058470		E9PZI3	E9PZI3_MOUSE	unreviewed	Predicted gene 8369	Gm8369	Mus musculus (Mouse)	166
ENSMUSG00000030780		A0A0R4J0B5	A0A0R4J0B5_MOUSE	unreviewed	RUS family member 1	Rusf1	Mus musculus (Mouse)	466
ENSMUSG00000030780		D6RDS0	D6RDS0_MOUSE	unreviewed	RUS family member 1	Rusf1	Mus musculus (Mouse)	347
ENSMUSG00000030780		F6ZSG8	F6ZSG8_MOUSE	unreviewed	RUS family member 1 (Fragment)	Rusf1	Mus musculus (Mouse)	83
ENSMUSG00000016526		A0A087WQ56	A0A087WQ56_MOUSE	unreviewed	Dual-specificity tyrosine-phosphorylation-regulated kinase 3 (Fragment)	Dyrk3	Mus musculus (Mouse)	151
ENSMUSG00000016526		Q922Y0	DYRK3_MOUSE	reviewed	Dual specificity tyrosine-phosphorylation-regulated kinase 3 (EC 2.7.12.1)	Dyrk3	Mus musculus (Mouse)	586
ENSMUSG00000022358		Q9CPU7	FBX32_MOUSE	reviewed	F-box only protein 32 (Atrogin-1) (Muscle atrophy F-box protein) (MAFbx)	Fbxo32	Mus musculus (Mouse)	355
ENSMUSG00000024429	ENSMUSG00000024429 -> P36916-1	P36916	GNL1_MOUSE	reviewed	Guanine nucleotide-binding protein-like 1 (GTP-binding protein MMR1)	Gnl1 Gna-rs1 Mmr1	Mus musculus (Mouse)	607
ENSMUSG00000041658		G3UYP1	G3UYP1_MOUSE	unreviewed	Ras-related GTP-binding protein (Fragment)	Rragb	Mus musculus (Mouse)	116
ENSMUSG00000041658		Q6NTA4	RRAGB_MOUSE	reviewed	Ras-related GTP-binding protein B (Rag B) (RagB) (EC 3.6.5.-)	Rragb	Mus musculus (Mouse)	374
ENSMUSG00000033220		A0A2R8VH29	A0A2R8VH29_MOUSE	unreviewed	Ras-related C3 botulinum toxin substrate 2	Rac2	Mus musculus (Mouse)	36
ENSMUSG00000033220		A0A2R8VHH0	A0A2R8VHH0_MOUSE	unreviewed	Ras-related C3 botulinum toxin substrate 2 (Fragment)	Rac2	Mus musculus (Mouse)	80
ENSMUSG00000033220		Q05144	RAC2_MOUSE	reviewed	Ras-related C3 botulinum toxin substrate 2 (Protein EN-7) (p21-Rac2)	Rac2	Mus musculus (Mouse)	192
ENSMUSG00000019173		A2A5F5	A2A5F5_MOUSE	unreviewed	Ras-related protein Rab-5C (Fragment)	Rab5c	Mus musculus (Mouse)	83
ENSMUSG00000019173		A2A5F6	A2A5F6_MOUSE	unreviewed	Ras-related protein Rab-5C (Fragment)	Rab5c	Mus musculus (Mouse)	34
ENSMUSG00000019173		P35278	RAB5C_MOUSE	reviewed	Ras-related protein Rab-5C	Rab5c	Mus musculus (Mouse)	216
ENSMUSG00000019173		Q8C266	Q8C266_MOUSE	unreviewed	Ras-related protein Rab-5C	Rab5c	Mus musculus (Mouse)	234
ENSMUSG00000020701		A0A494B870	A0A494B870_MOUSE	unreviewed	Transmembrane protein 132E	Tmem132e	Mus musculus (Mouse)	982
ENSMUSG00000020701		Q6IEE6	T132E_MOUSE	reviewed	Transmembrane protein 132E	Tmem132e Gm644	Mus musculus (Mouse)	1074
ENSMUSG00000037669		A0A0F6AIX5	A0A0F6AIX5_MOUSE	unreviewed	Lipid droplet-associated hydrolase (Lipid droplet-associated serine hydrolase)	Ldah	Mus musculus (Mouse)	326
ENSMUSG00000037669		A0A0F6AIX6	A0A0F6AIX6_MOUSE	unreviewed	Lipid droplet-associated hydrolase (Lipid droplet-associated serine hydrolase)	Ldah	Mus musculus (Mouse)	236
ENSMUSG00000037669		A0A1W2P6H0	A0A1W2P6H0_MOUSE	unreviewed	Lipid droplet-associated hydrolase (Fragment)	Ldah	Mus musculus (Mouse)	116
ENSMUSG00000037669		A0A1W2P6J8	A0A1W2P6J8_MOUSE	unreviewed	Lipid droplet-associated hydrolase (Lipid droplet-associated serine hydrolase)	Ldah	Mus musculus (Mouse)	114
ENSMUSG00000037669		A0A1W2P6L7	A0A1W2P6L7_MOUSE	unreviewed	Lipid droplet-associated hydrolase (Lipid droplet-associated serine hydrolase) (Fragment)	Ldah	Mus musculus (Mouse)	117
ENSMUSG00000037669		A0A1W2P7C8	A0A1W2P7C8_MOUSE	unreviewed	Lipid droplet-associated hydrolase (Lipid droplet-associated serine hydrolase)	Ldah	Mus musculus (Mouse)	272
ENSMUSG00000037669		A0A1W2P7T7	A0A1W2P7T7_MOUSE	unreviewed	Lipid droplet-associated hydrolase (Lipid droplet-associated serine hydrolase) (Fragment)	Ldah	Mus musculus (Mouse)	190
ENSMUSG00000037669		A0A1W2P818	A0A1W2P818_MOUSE	unreviewed	Lipid droplet-associated hydrolase	Ldah	Mus musculus (Mouse)	66
ENSMUSG00000037669		A0A1W2P820	A0A1W2P820_MOUSE	unreviewed	Lipid droplet-associated hydrolase (Lipid droplet-associated serine hydrolase) (Fragment)	Ldah	Mus musculus (Mouse)	208
ENSMUSG00000037669		A0A1W2P856	A0A1W2P856_MOUSE	unreviewed	Lipid droplet-associated hydrolase (Fragment)	Ldah	Mus musculus (Mouse)	61
ENSMUSG00000079852	ENSMUSG00000079852 -> Q60651-1	Q60651	KLRA4_MOUSE	reviewed	Killer cell lectin-like receptor 4 (Lymphocyte antigen 49d) (Ly-49d) (T-cell surface glycoprotein Ly-49D)	Klra4 Ly-49d Ly49-d Ly49d	Mus musculus (Mouse)	263
ENSMUSG00000033228		A0A2I3BQ68	A0A2I3BQ68_MOUSE	unreviewed	SR-related CTD-associated factor 11 (Fragment)	Scaf11	Mus musculus (Mouse)	84
ENSMUSG00000033228		A0A2I3BQU5	A0A2I3BQU5_MOUSE	unreviewed	SR-related CTD-associated factor 11	Scaf11	Mus musculus (Mouse)	1389
ENSMUSG00000033228		A0A2I3BQX1	A0A2I3BQX1_MOUSE	unreviewed	SR-related CTD-associated factor 11 (Fragment)	Scaf11	Mus musculus (Mouse)	232
ENSMUSG00000033228		A0A2I3BRQ7	A0A2I3BRQ7_MOUSE	unreviewed	SR-related CTD-associated factor 11 (Fragment)	Scaf11	Mus musculus (Mouse)	476
ENSMUSG00000033228		E9PZM7	E9PZM7_MOUSE	unreviewed	SR-related CTD-associated factor 11	Scaf11	Mus musculus (Mouse)	1456
ENSMUSG00000036278		Q922B1	MACD1_MOUSE	reviewed	ADP-ribose glycohydrolase MACROD1 (MACRO domain-containing protein 1) (O-acetyl-ADP-ribose deacetylase MACROD1) (EC 3.1.1.106) (Protein LRP16) ([Protein ADP-ribosylaspartate] hydrolase MACROD1) (EC 3.2.2.-) ([Protein ADP-ribosylglutamate] hydrolase MACROD1) (EC 3.2.2.-)	Macrod1 Lrp16	Mus musculus (Mouse)	323
ENSMUSG00000046432	ENSMUSG00000046432 -> Q9WTZ9-1;Q9WTZ9-2	Q9WTZ9	BEX3_MOUSE	reviewed	Protein BEX3 (Brain-expressed X-linked protein 3 homolog) (Nerve growth factor receptor-associated protein 1) (p75NTR-associated cell death executor)	Bex3 Nade Ngfrap1	Mus musculus (Mouse)	124
ENSMUSG00000021635		A0A286YCW1	A0A286YCW1_MOUSE	unreviewed	Cell cycle checkpoint protein RAD17	Rad17	Mus musculus (Mouse)	229
ENSMUSG00000021635		Q6NXW6	RAD17_MOUSE	reviewed	Cell cycle checkpoint protein RAD17	Rad17	Mus musculus (Mouse)	688
ENSMUSG00000002068		A0A0U1RNE6	A0A0U1RNE6_MOUSE	unreviewed	G1/S-specific cyclin-E1	Ccne1	Mus musculus (Mouse)	69
ENSMUSG00000002068		D3Z3N8	D3Z3N8_MOUSE	unreviewed	G1/S-specific cyclin-E1 (Fragment)	Ccne1	Mus musculus (Mouse)	166
ENSMUSG00000002068		Q61457	CCNE1_MOUSE	reviewed	G1/S-specific cyclin-E1	Ccne1 Ccne	Mus musculus (Mouse)	408
ENSMUSG00000028184		A0A0G2JDE3	A0A0G2JDE3_MOUSE	unreviewed	Adhesion G protein-coupled receptor L2	Adgrl2	Mus musculus (Mouse)	1403
ENSMUSG00000028184		A0A0G2JDF4	A0A0G2JDF4_MOUSE	unreviewed	Adhesion G protein-coupled receptor L2	Adgrl2	Mus musculus (Mouse)	1452
ENSMUSG00000028184		A0A0G2JDH6	A0A0G2JDH6_MOUSE	unreviewed	Adhesion G protein-coupled receptor L2 (Fragment)	Adgrl2	Mus musculus (Mouse)	138
ENSMUSG00000028184		A0A0G2JDK6	A0A0G2JDK6_MOUSE	unreviewed	Adhesion G protein-coupled receptor L2	Adgrl2	Mus musculus (Mouse)	1478
ENSMUSG00000028184		A0A0G2JDU4	A0A0G2JDU4_MOUSE	unreviewed	Adhesion G protein-coupled receptor L2 (Fragment)	Adgrl2	Mus musculus (Mouse)	79
ENSMUSG00000028184		A0A0G2JE37	A0A0G2JE37_MOUSE	unreviewed	Adhesion G protein-coupled receptor L2 (Fragment)	Adgrl2	Mus musculus (Mouse)	196
ENSMUSG00000028184		A0A0G2JEQ8	A0A0G2JEQ8_MOUSE	unreviewed	Adhesion G protein-coupled receptor L2	Adgrl2	Mus musculus (Mouse)	1123
ENSMUSG00000028184		A0A0G2JFF5	A0A0G2JFF5_MOUSE	unreviewed	Adhesion G protein-coupled receptor L2	Adgrl2	Mus musculus (Mouse)	1467
ENSMUSG00000028184		A0A0G2JFV3	A0A0G2JFV3_MOUSE	unreviewed	Adhesion G protein-coupled receptor L2	Adgrl2	Mus musculus (Mouse)	1341
ENSMUSG00000028184		A0A0G2JG66	A0A0G2JG66_MOUSE	unreviewed	Adhesion G protein-coupled receptor L2	Adgrl2	Mus musculus (Mouse)	1435
ENSMUSG00000028184		A0A0G2JGC2	A0A0G2JGC2_MOUSE	unreviewed	Adhesion G protein-coupled receptor L2 (Fragment)	Adgrl2	Mus musculus (Mouse)	471
ENSMUSG00000028184		A0A0G2JGM8	A0A0G2JGM8_MOUSE	unreviewed	Adhesion G protein-coupled receptor L2	Adgrl2	Mus musculus (Mouse)	1487
ENSMUSG00000028184		A0A0G2JGZ4	A0A0G2JGZ4_MOUSE	unreviewed	Adhesion G protein-coupled receptor L2 (Fragment)	Adgrl2	Mus musculus (Mouse)	264
ENSMUSG00000028184		A0A0G2JH16	A0A0G2JH16_MOUSE	unreviewed	Adhesion G protein-coupled receptor L2	Adgrl2	Mus musculus (Mouse)	1177
ENSMUSG00000028184		Q0P6A0	Q0P6A0_MOUSE	unreviewed	Adhesion G protein-coupled receptor L2 (Lphn2 protein)	Adgrl2 Lphn2	Mus musculus (Mouse)	239
ENSMUSG00000028184	ENSMUSG00000028184 -> Q8JZZ7-1	Q8JZZ7	AGRL2_MOUSE	reviewed	Adhesion G protein-coupled receptor L2 (Calcium-independent alpha-latrotoxin receptor 2) (CIRL-2) (Latrophilin-2)	Adgrl2 Kiaa0786 Lphn2	Mus musculus (Mouse)	1487
ENSMUSG00000045868		L7N451	L7N451_MOUSE	unreviewed	Interferon-induced very large GTPase 1	Gvin1	Mus musculus (Mouse)	2427
ENSMUSG00000052396		Q80W94	MOGT2_MOUSE	reviewed	2-acylglycerol O-acyltransferase 2 (EC 2.3.1.22) (Acyl-CoA:monoacylglycerol acyltransferase 2) (MGAT2) (Diacylglycerol acyltransferase 2-like protein 5) (Monoacylglycerol O-acyltransferase 1-like) (Monoacylglycerol O-acyltransferase 2)	Mogat2 Dgat2l5 Mgat1l	Mus musculus (Mouse)	334
ENSMUSG00000032557		A0A1L1SSH6	A0A1L1SSH6_MOUSE	unreviewed	Ubiquitin-like modifier-activating enzyme 5 (Fragment)	Uba5	Mus musculus (Mouse)	117
ENSMUSG00000032557		D6RH76	D6RH76_MOUSE	unreviewed	Ubiquitin-like modifier-activating enzyme 5	Uba5	Mus musculus (Mouse)	130
ENSMUSG00000032557		F6VRI6	F6VRI6_MOUSE	unreviewed	Ubiquitin-like modifier-activating enzyme 5	Uba5	Mus musculus (Mouse)	99
ENSMUSG00000032557		Q8VE47	UBA5_MOUSE	reviewed	Ubiquitin-like modifier-activating enzyme 5 (Ubiquitin-activating enzyme 5) (UFM1-activating enzyme)	Uba5	Mus musculus (Mouse)	403
ENSMUSG00000031578	ENSMUSG00000031578 -> Q8BGS0-1	Q8BGS0	MAK16_MOUSE	reviewed	Protein MAK16 homolog (Protein RBM13)	Mak16 Rbm13	Mus musculus (Mouse)	296
ENSMUSG00000036529		D6RG52	D6RG52_MOUSE	unreviewed	Myotubularin-related protein 5	Sbf1	Mus musculus (Mouse)	403
ENSMUSG00000036529		F6S251	F6S251_MOUSE	unreviewed	Myotubularin-related protein 5 (Fragment)	Sbf1	Mus musculus (Mouse)	176
ENSMUSG00000036529		F7AWK3	F7AWK3_MOUSE	unreviewed	Myotubularin-related protein 5 (Fragment)	Sbf1	Mus musculus (Mouse)	257
ENSMUSG00000036529		H3BKD9	H3BKD9_MOUSE	unreviewed	Myotubularin-related protein 5 (Fragment)	Sbf1	Mus musculus (Mouse)	415
ENSMUSG00000036529	ENSMUSG00000036529 -> Q6ZPE2-1;Q6ZPE2-2	Q6ZPE2	MTMR5_MOUSE	reviewed	Myotubularin-related protein 5 (Inactive phosphatidylinositol 3-phosphatase 5) (SET-binding factor 1) (Sbf1)	Sbf1 Kiaa3020 Mtmr5	Mus musculus (Mouse)	1867
ENSMUSG00000060131		A2ANX2	A2ANX2_MOUSE	unreviewed	Phospholipid-transporting ATPase (EC 7.6.2.1) (Fragment)	Atp8b4	Mus musculus (Mouse)	426
ENSMUSG00000060131		A2ANX3	A2ANX3_MOUSE	unreviewed	Phospholipid-transporting ATPase (EC 7.6.2.1)	Atp8b4	Mus musculus (Mouse)	1194
ENSMUSG00000060131		F2Z411	F2Z411_MOUSE	unreviewed	Phospholipid-transporting ATPase (EC 7.6.2.1)	Atp8b4	Mus musculus (Mouse)	435
ENSMUSG00000033191		Q06806	TIE1_MOUSE	reviewed	Tyrosine-protein kinase receptor Tie-1 (EC 2.7.10.1)	Tie1 Tie Tie-1	Mus musculus (Mouse)	1134
ENSMUSG00000033191		Q6PAP2	Q6PAP2_MOUSE	unreviewed	Tie1 protein (Tyrosine-protein kinase receptor Tie-1)	Tie1	Mus musculus (Mouse)	647
ENSMUSG00000020898		E0CXE7	E0CXE7_MOUSE	unreviewed	CST complex subunit CTC1	Ctc1 1500010J02Rik	Mus musculus (Mouse)	965
ENSMUSG00000020898		E0CXT1	E0CXT1_MOUSE	unreviewed	CST complex subunit CTC1	Ctc1 1500010J02Rik	Mus musculus (Mouse)	67
ENSMUSG00000020898	ENSMUSG00000020898 -> Q5SUQ9-1;Q5SUQ9-2	Q5SUQ9	CTC1_MOUSE	reviewed	CST complex subunit CTC1 (Alpha-accessory factor of 132 kDa) (AAF-132) (AAF132) (Conserved telomere maintenance component 1)	Ctc1	Mus musculus (Mouse)	1212
ENSMUSG00000000673		A0A3Q4EBW1	A0A3Q4EBW1_MOUSE	unreviewed	3-hydroxyanthranilate 3,4-dioxygenase	Haao	Mus musculus (Mouse)	64
ENSMUSG00000000673		A0A3Q4EC06	A0A3Q4EC06_MOUSE	unreviewed	3-hydroxyanthranilate 3,4-dioxygenase	Haao	Mus musculus (Mouse)	129
ENSMUSG00000000673		A0A3Q4L2Y6	A0A3Q4L2Y6_MOUSE	unreviewed	3-hydroxyanthranilate 3,4-dioxygenase	Haao	Mus musculus (Mouse)	69
ENSMUSG00000000673		Q78JT3	3HAO_MOUSE	reviewed	3-hydroxyanthranilate 3,4-dioxygenase (EC 1.13.11.6) (3-hydroxyanthranilate oxygenase) (3-HAO) (3-hydroxyanthranilic acid dioxygenase) (HAD)	Haao	Mus musculus (Mouse)	286
ENSMUSG00000025047		Q6NS46	RRP5_MOUSE	reviewed	Protein RRP5 homolog (Apoptosis-linked gene 4 protein) (Programmed cell death protein 11)	Pdcd11 Alg4 Kiaa0185	Mus musculus (Mouse)	1862
ENSMUSG00000046062	ENSMUSG00000046062 -> Q8BFW3-1	Q8BFW3	PR15B_MOUSE	reviewed	Protein phosphatase 1 regulatory subunit 15B (Constitutive repressor of eIF2alpha phosphorylation) (CReP)	Ppp1r15b	Mus musculus (Mouse)	697
ENSMUSG00000074220		B2RXC5	ZN382_MOUSE	reviewed	Zinc finger protein 382 (KRAB/zinc finger suppressor protein 1) (KS1) (Multiple zinc finger and krueppel-associated box protein KS1)	Znf382 Zfp382	Mus musculus (Mouse)	579
ENSMUSG00000074220		D3YYS3	D3YYS3_MOUSE	unreviewed	Zinc finger protein 382 (Fragment)	Zfp382	Mus musculus (Mouse)	87
ENSMUSG00000020346		J3JS24	J3JS24_MOUSE	unreviewed	Alpha-1,3-mannosyl-glycoprotein 2-beta-N-acetylglucosaminyltransferase (Fragment)	Mgat1	Mus musculus (Mouse)	200
ENSMUSG00000020346		P27808	MGAT1_MOUSE	reviewed	Alpha-1,3-mannosyl-glycoprotein 2-beta-N-acetylglucosaminyltransferase (EC 2.4.1.101) (N-glycosyl-oligosaccharide-glycoprotein N-acetylglucosaminyltransferase I) (GNT-I) (GlcNAc-T I)	Mgat1 Gnt1	Mus musculus (Mouse)	447
ENSMUSG00000025358	ENSMUSG00000025358 -> P97377-1;P97377-2	P97377	CDK2_MOUSE	reviewed	Cyclin-dependent kinase 2 (EC 2.7.11.22) (Cell division protein kinase 2)	Cdk2 Cdkn2	Mus musculus (Mouse)	346
ENSMUSG00000025784		Q8CFZ6	Q8CFZ6_MOUSE	unreviewed	C-type lectin domain family 3, member b (Tetranectin)	Clec3b Tna	Mus musculus (Mouse)	202
ENSMUSG00000027195	ENSMUSG00000027195 -> O70503-1	O70503	DHB12_MOUSE	reviewed	Very-long-chain 3-oxoacyl-CoA reductase (EC 1.1.1.330) (17-beta-hydroxysteroid dehydrogenase 12) (17-beta-HSD 12) (3-ketoacyl-CoA reductase) (KAR) (Estradiol 17-beta-dehydrogenase 12) (EC 1.1.1.62) (KIK-I)	Hsd17b12 Kik1	Mus musculus (Mouse)	312
ENSMUSG00000030960		A0A087WQ96	A0A087WQ96_MOUSE	unreviewed	EEF1A lysine methyltransferase 2	Eef1akmt2 Mettl10	Mus musculus (Mouse)	104
ENSMUSG00000030960		A0A087WQN6	A0A087WQN6_MOUSE	unreviewed	EEF1A lysine methyltransferase 2 (Fragment)	Eef1akmt2 Mettl10	Mus musculus (Mouse)	52
ENSMUSG00000030960		D3Z7D0	D3Z7D0_MOUSE	unreviewed	EEF1A lysine methyltransferase 2	Eef1akmt2 Mettl10	Mus musculus (Mouse)	119
ENSMUSG00000030960		Q9D853	EFMT2_MOUSE	reviewed	EEF1A lysine methyltransferase 2 (EC 2.1.1.-) (Methyltransferase-like protein 10) (Protein-lysine N-methyltransferase Mettl10)	Eef1akmt2 Mettl10	Mus musculus (Mouse)	244
ENSMUSG00000047368		A0A494BBA3	A0A494BBA3_MOUSE	unreviewed	Alpha/beta hydrolase domain-containing protein 17B	Abhd17b	Mus musculus (Mouse)	162
ENSMUSG00000047368		Q7M759	AB17B_MOUSE	reviewed	Alpha/beta hydrolase domain-containing protein 17B (Abhydrolase domain-containing protein 17B) (EC 3.1.2.22)	Abhd17b	Mus musculus (Mouse)	288
ENSMUSG00000025545		Q8R4N0	CLYBL_MOUSE	reviewed	Citramalyl-CoA lyase, mitochondrial (EC 4.1.3.25) ((3S)-malyl-CoA thioesterase) (EC 3.1.2.30) (Beta-methylmalate synthase) (EC 2.3.3.-) (Citrate lyase subunit beta-like protein, mitochondrial) (Citrate lyase beta-like) (Malate synthase) (EC 2.3.3.9)	Clybl Clb	Mus musculus (Mouse)	338
ENSMUSG00000032249		D3YYE1	D3YYE1_MOUSE	unreviewed	Acidic leucine-rich nuclear phosphoprotein 32 family member A (Fragment)	Anp32a	Mus musculus (Mouse)	198
ENSMUSG00000032249		D3Z7M9	D3Z7M9_MOUSE	unreviewed	Acidic leucine-rich nuclear phosphoprotein 32 family member A	Anp32a	Mus musculus (Mouse)	233
ENSMUSG00000032249		F6UFG6	F6UFG6_MOUSE	unreviewed	Acidic leucine-rich nuclear phosphoprotein 32 family member A (Fragment)	Anp32a	Mus musculus (Mouse)	138
ENSMUSG00000032249		O35381	AN32A_MOUSE	reviewed	Acidic leucine-rich nuclear phosphoprotein 32 family member A (Acidic nuclear phosphoprotein pp32) (Leucine-rich acidic nuclear protein) (LANP) (Potent heat-stable protein phosphatase 2A inhibitor I1PP2A)	Anp32a Anp32 Lanp	Mus musculus (Mouse)	247
ENSMUSG00000020034		Q8K1H7	T11L2_MOUSE	reviewed	T-complex protein 11-like protein 2	Tcp11l2	Mus musculus (Mouse)	517
ENSMUSG00000031242		Q9CQD4	CH1B2_MOUSE	reviewed	Charged multivesicular body protein 1b-2 (Chromatin-modifying protein 1b-2) (CHMP1b-2)	Chmp1b2	Mus musculus (Mouse)	199
ENSMUSG00000047959		P16390	KCNA3_MOUSE	reviewed	Potassium voltage-gated channel subfamily A member 3 (MK3) (Voltage-gated potassium channel subunit Kv1.3)	Kcna3	Mus musculus (Mouse)	528
ENSMUSG00000055407		A0A140LIT9	A0A140LIT9_MOUSE	unreviewed	Microtubule-associated protein 6	Map6	Mus musculus (Mouse)	703
ENSMUSG00000055407		D3Z6W1	D3Z6W1_MOUSE	unreviewed	Microtubule-associated protein 6	Map6 Mtap6	Mus musculus (Mouse)	509
ENSMUSG00000055407	ENSMUSG00000055407 -> Q7TSJ2-1;Q7TSJ2-2;Q7TSJ2-3	Q7TSJ2	MAP6_MOUSE	reviewed	Microtubule-associated protein 6 (MAP-6) (Stable tubule-only polypeptide) (STOP)	Map6 Mtap6	Mus musculus (Mouse)	906
ENSMUSG00000041975	ENSMUSG00000041975 -> A2AUU0-1;A2AUU0-2;A2AUU0-3;A2AUU0-5	A2AUU0	METL8_MOUSE	reviewed	mRNA N(3)-methylcytidine methyltransferase METTL8 (EC 2.1.1.-) (Methyltransferase-like protein 8) (Tension-induced/inhibited protein)	Mettl8 Tip	Mus musculus (Mouse)	281
ENSMUSG00000041975		B0R0U1	B0R0U1_MOUSE	unreviewed	Methyltransferase-like protein (EC 2.1.1.-)	Mettl8	Mus musculus (Mouse)	341
ENSMUSG00000041975		F6Q7P7	F6Q7P7_MOUSE	unreviewed	mRNA N(3)-methylcytidine methyltransferase METTL8 (Fragment)	Mettl8	Mus musculus (Mouse)	148
ENSMUSG00000041975		F6W103	F6W103_MOUSE	unreviewed	mRNA N(3)-methylcytidine methyltransferase METTL8 (Fragment)	Mettl8	Mus musculus (Mouse)	110
ENSMUSG00000041975		Q8CA70	Q8CA70_MOUSE	unreviewed	mRNA N(3)-methylcytidine methyltransferase METTL8	Mettl8 BC004636	Mus musculus (Mouse)	163
ENSMUSG00000040033		E9QJX9	E9QJX9_MOUSE	unreviewed	Signal transducer and activator of transcription	Stat2	Mus musculus (Mouse)	923
ENSMUSG00000040033		Q9QXJ2	Q9QXJ2_MOUSE	unreviewed	Signal transducer and activator of transcription	Stat2	Mus musculus (Mouse)	922
ENSMUSG00000038725		E9PUU8	E9PUU8_MOUSE	unreviewed	Fibrocystin-L	Pkhd1l1	Mus musculus (Mouse)	4249
ENSMUSG00000038725		F8WH29	F8WH29_MOUSE	unreviewed	Fibrocystin-L	Pkhd1l1	Mus musculus (Mouse)	4247
ENSMUSG00000038725	ENSMUSG00000038725 -> Q80ZA4-1	Q80ZA4	PKHL1_MOUSE	reviewed	Fibrocystin-L (Polycystic kidney and hepatic disease 1-like protein 1) (PKHD1-like protein 1) (Protein D86)	Pkhd1l1	Mus musculus (Mouse)	4249
ENSMUSG00000024014		A0A3Q4EGB5	A0A3Q4EGB5_MOUSE	unreviewed	Serine/threonine-protein kinase pim-1 (Fragment)	Pim1	Mus musculus (Mouse)	195
ENSMUSG00000024014		A0A3Q4EGX3	A0A3Q4EGX3_MOUSE	unreviewed	Serine/threonine-protein kinase pim-1	Pim1	Mus musculus (Mouse)	79
ENSMUSG00000024014	ENSMUSG00000024014 -> P06803-1	P06803	PIM1_MOUSE	reviewed	Serine/threonine-protein kinase pim-1 (EC 2.7.11.1)	Pim1 Pim-1	Mus musculus (Mouse)	313
ENSMUSG00000056268		A0A0G2JGT6	A0A0G2JGT6_MOUSE	unreviewed	DENN domain-containing protein 1B	Dennd1b	Mus musculus (Mouse)	47
ENSMUSG00000056268		A0A0G2JH11	A0A0G2JH11_MOUSE	unreviewed	DENN domain-containing protein 1B	Dennd1b	Mus musculus (Mouse)	352
ENSMUSG00000056268	ENSMUSG00000056268 -> Q3U1T9-1;Q3U1T9-2;Q3U1T9-3	Q3U1T9	DEN1B_MOUSE	reviewed	DENN domain-containing protein 1B (Connecdenn 2)	Dennd1b	Mus musculus (Mouse)	766
ENSMUSG00000042426		Q6PGC1	DHX29_MOUSE	reviewed	ATP-dependent RNA helicase DHX29 (EC 3.6.4.13) (DEAH box protein 29)	Dhx29	Mus musculus (Mouse)	1365
ENSMUSG00000042426		Q8BN72	Q8BN72_MOUSE	unreviewed	ATP-dependent RNA helicase DHX29	Dhx29	Mus musculus (Mouse)	272
ENSMUSG00000020895	ENSMUSG00000020895 -> Q9CPV0-1;Q9CPV0-2	Q9CPV0	TM107_MOUSE	reviewed	Transmembrane protein 107	Tmem107	Mus musculus (Mouse)	140
ENSMUSG00000019179		A0A0G2JF23	A0A0G2JF23_MOUSE	unreviewed	Malate dehydrogenase (EC 1.1.1.37) (Fragment)	Mdh2	Mus musculus (Mouse)	199
ENSMUSG00000019179		A0A0G2JGY4	A0A0G2JGY4_MOUSE	unreviewed	Malate dehydrogenase (EC 1.1.1.37) (Fragment)	Mdh2	Mus musculus (Mouse)	153
ENSMUSG00000019179		J3QMC8	J3QMC8_MOUSE	unreviewed	Malate dehydrogenase, mitochondrial	Mdh2	Mus musculus (Mouse)	51
ENSMUSG00000019179		P08249	MDHM_MOUSE	reviewed	Malate dehydrogenase, mitochondrial (EC 1.1.1.37)	Mdh2 Mor1	Mus musculus (Mouse)	338
ENSMUSG00000071561		D6REU3	D6REU3_MOUSE	unreviewed	Cystatin domain-containing 5	Cstdc5 BC100530	Mus musculus (Mouse)	62
ENSMUSG00000071561		Q497J0	Q497J0_MOUSE	unreviewed	Cystatin domain-containing 5 (cDNA sequence BC100530)	Cstdc5 BC100530 Stfa3	Mus musculus (Mouse)	97
ENSMUSG00000029452		A0A0G2JGD3	A0A0G2JGD3_MOUSE	unreviewed	Transmembrane protein 116 (Fragment)	Tmem116	Mus musculus (Mouse)	401
ENSMUSG00000029452		A0A0J9YUN8	A0A0J9YUN8_MOUSE	unreviewed	Transmembrane protein 116 (Fragment)	Tmem116	Mus musculus (Mouse)	104
ENSMUSG00000029452		D3Z2K1	D3Z2K1_MOUSE	unreviewed	Transmembrane protein 116	Tmem116	Mus musculus (Mouse)	146
ENSMUSG00000029452		D3Z5R2	D3Z5R2_MOUSE	unreviewed	Transmembrane protein 116 (Fragment)	Tmem116	Mus musculus (Mouse)	131
ENSMUSG00000029452		G3UZ41	G3UZ41_MOUSE	unreviewed	Transmembrane protein 116 (Fragment)	Tmem116	Mus musculus (Mouse)	121
ENSMUSG00000029452		G3X901	G3X901_MOUSE	unreviewed	Transmembrane protein 116	Tmem116	Mus musculus (Mouse)	329
ENSMUSG00000029452		G3X9M9	G3X9M9_MOUSE	unreviewed	Transmembrane protein 116	Tmem116	Mus musculus (Mouse)	364
ENSMUSG00000029452		Q8CA26	Q8CA26_MOUSE	unreviewed	Transmembrane protein 116	Tmem116	Mus musculus (Mouse)	152
ENSMUSG00000029452		Q8VCT8	Q8VCT8_MOUSE	unreviewed	Transmembrane protein 116	Tmem116	Mus musculus (Mouse)	209
ENSMUSG00000038065		A0A087WQV4	A0A087WQV4_MOUSE	unreviewed	Maturin	Mturn	Mus musculus (Mouse)	148
ENSMUSG00000038065		Q8CGA4	MTURN_MOUSE	reviewed	Maturin (Maturin neural progenitor differentiation regulator protein homolog)	Mturn	Mus musculus (Mouse)	131
ENSMUSG00000052949		A2AAN9	A2AAN9_MOUSE	unreviewed	E3 ubiquitin ligase Rnf157	Rnf157	Mus musculus (Mouse)	681
ENSMUSG00000052949		A2AAP0	A2AAP0_MOUSE	unreviewed	E3 ubiquitin ligase Rnf157	Rnf157	Mus musculus (Mouse)	659
ENSMUSG00000052949		F6XBS7	F6XBS7_MOUSE	unreviewed	E3 ubiquitin ligase Rnf157 (Fragment)	Rnf157	Mus musculus (Mouse)	166
ENSMUSG00000052949		F7D0T8	F7D0T8_MOUSE	unreviewed	E3 ubiquitin ligase Rnf157 (Fragment)	Rnf157	Mus musculus (Mouse)	506
ENSMUSG00000017009		O35988	SDC4_MOUSE	reviewed	Syndecan-4 (SYND4) (Ryudocan core protein)	Sdc4	Mus musculus (Mouse)	198
ENSMUSG00000031543		A0A0R4J1N7	A0A0R4J1N7_MOUSE	unreviewed	Ankyrin-1	Ank1	Mus musculus (Mouse)	1907
ENSMUSG00000031543		B7ZW98	B7ZW98_MOUSE	unreviewed	Ank1 protein (Ankyrin-1)	Ank1	Mus musculus (Mouse)	1852
ENSMUSG00000031543		D3YTV8	D3YTV8_MOUSE	unreviewed	Ankyrin-1	Ank1	Mus musculus (Mouse)	1878
ENSMUSG00000031543		D3Z5M4	D3Z5M4_MOUSE	unreviewed	Ankyrin-1	Ank1	Mus musculus (Mouse)	1883
ENSMUSG00000031543		D6RJ51	D6RJ51_MOUSE	unreviewed	Ankyrin-1	Ank1	Mus musculus (Mouse)	572
ENSMUSG00000031543		E9QNT8	E9QNT8_MOUSE	unreviewed	Ankyrin-1	Ank1	Mus musculus (Mouse)	1862
ENSMUSG00000031543		F7D1P5	F7D1P5_MOUSE	unreviewed	Ankyrin-1 (Fragment)	Ank1	Mus musculus (Mouse)	1098
ENSMUSG00000031543		G3UXF4	G3UXF4_MOUSE	unreviewed	Ankyrin-1 (Fragment)	Ank1	Mus musculus (Mouse)	109
ENSMUSG00000031543		G3UY11	G3UY11_MOUSE	unreviewed	Ankyrin-1	Ank1	Mus musculus (Mouse)	1057
ENSMUSG00000031543		G5E8J2	G5E8J2_MOUSE	unreviewed	Ankyrin-1	Ank1	Mus musculus (Mouse)	1848
ENSMUSG00000031543		G8JL84	G8JL84_MOUSE	unreviewed	Ankyrin-1	Ank1	Mus musculus (Mouse)	1863
ENSMUSG00000031543	ENSMUSG00000031543 -> Q02357-5;Q02357-7;Q02357-8	Q02357	ANK1_MOUSE	reviewed	Ankyrin-1 (ANK-1) (Erythrocyte ankyrin)	Ank1 Ank-1	Mus musculus (Mouse)	1862
ENSMUSG00000031543		Q0VGY9	Q0VGY9_MOUSE	unreviewed	Ank1 protein (Ankyrin-1)	Ank1	Mus musculus (Mouse)	1887
ENSMUSG00000006906		Q9CQ26	STABP_MOUSE	reviewed	STAM-binding protein (EC 3.4.19.-) (Associated molecule with the SH3 domain of STAM)	Stambp Amsh	Mus musculus (Mouse)	424
ENSMUSG00000043602		Q8BLB0	ZFP3_MOUSE	reviewed	Zinc finger protein 3 (Zfp-3)	Zfp3	Mus musculus (Mouse)	497
ENSMUSG00000026988		A2AUX8	A2AUX8_MOUSE	unreviewed	WD repeat, SAM and U-box domain-containing protein 1	Wdsub1	Mus musculus (Mouse)	423
ENSMUSG00000026988		A2AUX9	A2AUX9_MOUSE	unreviewed	WD repeat, SAM and U-box domain-containing protein 1 (Fragment)	Wdsub1	Mus musculus (Mouse)	183
ENSMUSG00000026988		A2AUY0	A2AUY0_MOUSE	unreviewed	WD repeat, SAM and U-box domain-containing protein 1 (Fragment)	Wdsub1	Mus musculus (Mouse)	194
ENSMUSG00000026988		F6R860	F6R860_MOUSE	unreviewed	WD repeat, SAM and U-box domain-containing protein 1 (Fragment)	Wdsub1	Mus musculus (Mouse)	241
ENSMUSG00000026988		Q9D0I6	WSDU1_MOUSE	reviewed	WD repeat, SAM and U-box domain-containing protein 1	Wdsub1	Mus musculus (Mouse)	474
ENSMUSG00000027253	ENSMUSG00000027253 -> Q8VI56-1	Q8VI56	LRP4_MOUSE	reviewed	Low-density lipoprotein receptor-related protein 4 (LRP-4) (LDLR dan)	Lrp4 Kiaa0816	Mus musculus (Mouse)	1905
ENSMUSG00000021176		A0A1Y7VKR2	A0A1Y7VKR2_MOUSE	unreviewed	EF-hand calcium-binding domain-containing protein 11 (Fragment)	Efcab11	Mus musculus (Mouse)	163
ENSMUSG00000021176		A0A1Y7VLL7	A0A1Y7VLL7_MOUSE	unreviewed	EF-hand calcium-binding domain-containing protein 11 (Fragment)	Efcab11	Mus musculus (Mouse)	36
ENSMUSG00000021176	ENSMUSG00000021176 -> Q9D0E5-1	Q9D0E5	EFC11_MOUSE	reviewed	EF-hand calcium-binding domain-containing protein 11	Efcab11	Mus musculus (Mouse)	162
ENSMUSG00000030287		A0A0N4SUL2	A0A0N4SUL2_MOUSE	unreviewed	Inositol 1,4,5-trisphosphate receptor type 2 (Fragment)	Itpr2	Mus musculus (Mouse)	192
ENSMUSG00000030287		B2KF89	B2KF89_MOUSE	unreviewed	Inositol 1,4,5-trisphosphate receptor type 2 (Fragment)	Itpr2	Mus musculus (Mouse)	633
ENSMUSG00000030287		B2KF92	B2KF92_MOUSE	unreviewed	Inositol 1,4,5-trisphosphate receptor type 2	Itpr2	Mus musculus (Mouse)	79
ENSMUSG00000030287	ENSMUSG00000030287 -> Q9Z329-1;Q9Z329-3	Q9Z329	ITPR2_MOUSE	reviewed	Inositol 1,4,5-trisphosphate receptor type 2 (IP3 receptor isoform 2) (IP3R 2) (InsP3R2) (Inositol 1,4,5-trisphosphate type V receptor) (Type 2 inositol 1,4,5-trisphosphate receptor) (Type 2 InsP3 receptor)	Itpr2 Itpr5	Mus musculus (Mouse)	2701
ENSMUSG00000029622		D3Z6S0	D3Z6S0_MOUSE	unreviewed	Actin-related protein 2/3 complex subunit 1B (Fragment)	Arpc1b	Mus musculus (Mouse)	56
ENSMUSG00000029622		F6THG2	F6THG2_MOUSE	unreviewed	Actin-related protein 2/3 complex subunit 1B (Fragment)	Arpc1b	Mus musculus (Mouse)	105
ENSMUSG00000029622		F6VVE6	F6VVE6_MOUSE	unreviewed	Actin-related protein 2/3 complex subunit 1B (Fragment)	Arpc1b	Mus musculus (Mouse)	232
ENSMUSG00000029622		Q91Z25	Q91Z25_MOUSE	unreviewed	Actin-related protein 2/3 complex subunit	Arpc1b	Mus musculus (Mouse)	376
ENSMUSG00000029622		Q9WV32	ARC1B_MOUSE	reviewed	Actin-related protein 2/3 complex subunit 1B (Arp2/3 complex 41 kDa subunit) (p41-ARC)	Arpc1b	Mus musculus (Mouse)	372
ENSMUSG00000078515		A2ADY9	DDI2_MOUSE	reviewed	Protein DDI1 homolog 2 (EC 3.4.23.-)	Ddi2	Mus musculus (Mouse)	399
ENSMUSG00000078515		Q9ER99	RSCA1_MOUSE	reviewed	Regulatory solute carrier protein family 1 member 1 (Regulatory subunit of SGLT1) (Transporter regulator RS1) (mRS1)	Rsc1a1	Mus musculus (Mouse)	582
ENSMUSG00000037286		D3YYD4	D3YYD4_MOUSE	unreviewed	Cohesin subunit SA-1 (Fragment)	Stag1	Mus musculus (Mouse)	50
ENSMUSG00000037286		D3Z1T1	D3Z1T1_MOUSE	unreviewed	Cohesin subunit SA-1 (Fragment)	Stag1	Mus musculus (Mouse)	144
ENSMUSG00000037286		D6REF2	D6REF2_MOUSE	unreviewed	Cohesin subunit SA-1	Stag1	Mus musculus (Mouse)	424
ENSMUSG00000037286		D6RH50	D6RH50_MOUSE	unreviewed	Cohesin subunit SA-1	Stag1	Mus musculus (Mouse)	174
ENSMUSG00000037286		D6RHQ7	D6RHQ7_MOUSE	unreviewed	Cohesin subunit SA-1	Stag1	Mus musculus (Mouse)	306
ENSMUSG00000037286		F6TNY1	F6TNY1_MOUSE	unreviewed	Cohesin subunit SA-1 (Fragment)	Stag1	Mus musculus (Mouse)	285
ENSMUSG00000037286		F6XQW1	F6XQW1_MOUSE	unreviewed	Cohesin subunit SA-1 (Fragment)	Stag1	Mus musculus (Mouse)	869
ENSMUSG00000037286		F8WHU7	F8WHU7_MOUSE	unreviewed	Cohesin subunit SA-1	Stag1	Mus musculus (Mouse)	1221
ENSMUSG00000037286		Q8C918	Q8C918_MOUSE	unreviewed	Cohesin subunit SA-1 (Fragment)	Stag1	Mus musculus (Mouse)	196
ENSMUSG00000037286		Q9D3E6	STAG1_MOUSE	reviewed	Cohesin subunit SA-1 (SCC3 homolog 1) (Stromal antigen 1)	Stag1 Sa1	Mus musculus (Mouse)	1258
ENSMUSG00000041258		B2RR24	B2RR24_MOUSE	unreviewed	Zinc finger protein 236	Zfp236	Mus musculus (Mouse)	1799
ENSMUSG00000041258		S4R1D8	S4R1D8_MOUSE	unreviewed	Zinc finger protein 236	Zfp236	Mus musculus (Mouse)	485
ENSMUSG00000041258		S4R1R9	S4R1R9_MOUSE	unreviewed	Zinc finger protein 236 (Fragment)	Zfp236	Mus musculus (Mouse)	429
ENSMUSG00000041258		S4R1Z3	S4R1Z3_MOUSE	unreviewed	Zinc finger protein 236 (Fragment)	Zfp236	Mus musculus (Mouse)	43
ENSMUSG00000041258		S4R299	S4R299_MOUSE	unreviewed	Zinc finger protein 236	Zfp236	Mus musculus (Mouse)	1847
ENSMUSG00000062232		A0A0A6YWG7	A0A0A6YWG7_MOUSE	unreviewed	Cyclic nucleotide ras GEF (Neural RAP guanine nucleotide exchange protein) (PDZ domain-containing guanine nucleotide exchange factor 1) (RA-GEF-1) (Rap guanine nucleotide exchange factor 2) (Ras/Rap1-associating GEF-1)	Rapgef2	Mus musculus (Mouse)	1644
ENSMUSG00000062232		E9QNQ4	E9QNQ4_MOUSE	unreviewed	Cyclic nucleotide ras GEF (Neural RAP guanine nucleotide exchange protein) (PDZ domain-containing guanine nucleotide exchange factor 1) (RA-GEF-1) (Rap guanine nucleotide exchange factor 2) (Ras/Rap1-associating GEF-1)	Rapgef2	Mus musculus (Mouse)	1494
ENSMUSG00000062232		Q8CHG7	RPGF2_MOUSE	reviewed	Rap guanine nucleotide exchange factor 2 (Cyclic nucleotide ras GEF) (CNrasGEF) (Neural RAP guanine nucleotide exchange protein) (nRap GEP) (PDZ domain-containing guanine nucleotide exchange factor 1) (PDZ-GEF1) (RA-GEF-1) (Ras/Rap1-associating GEF-1)	Rapgef2 Kiaa0313 Pdzgef1	Mus musculus (Mouse)	1496
ENSMUSG00000031786	ENSMUSG00000031786 -> Q6V3W6-1	Q6V3W6	DRC7_MOUSE	reviewed	Dynein regulatory complex subunit 7 (Coiled-coil domain-containing protein 135) (Coiled-coil domain-containing protein lobo homolog) (Spermatogenesis-related gene in late stages of spermatogenesis cells protein)	Drc7 Ccdc135 Gm770 Srgl	Mus musculus (Mouse)	876
ENSMUSG00000029673	ENSMUSG00000029673 -> A0A087WPF7-3	A0A087WPF7	AUTS2_MOUSE	reviewed	Autism susceptibility gene 2 protein homolog	Auts2 Kiaa0442	Mus musculus (Mouse)	1261
ENSMUSG00000029673		A0A087WSK2	A0A087WSK2_MOUSE	unreviewed	Autism susceptibility gene 2 protein homolog	Auts2	Mus musculus (Mouse)	48
ENSMUSG00000029673		A0A2C9F2I4	A0A2C9F2I4_MOUSE	unreviewed	Autism susceptibility gene 2 protein homolog	Auts2	Mus musculus (Mouse)	1013
ENSMUSG00000029673		E0CZ47	E0CZ47_MOUSE	unreviewed	Autism susceptibility gene 2 protein homolog (Fragment)	Auts2	Mus musculus (Mouse)	119
ENSMUSG00000029673		E9PZ86	E9PZ86_MOUSE	unreviewed	Autism susceptibility gene 2 protein homolog	Auts2	Mus musculus (Mouse)	804
ENSMUSG00000029673		J3QNT9	J3QNT9_MOUSE	unreviewed	Autism susceptibility gene 2 protein homolog	Auts2	Mus musculus (Mouse)	103
ENSMUSG00000029673		S4R200	S4R200_MOUSE	unreviewed	Autism susceptibility gene 2 protein homolog (Fragment)	Auts2	Mus musculus (Mouse)	142
ENSMUSG00000040034		P59235	NUP43_MOUSE	reviewed	Nucleoporin Nup43 (Nup107-160 subcomplex subunit Nup43)	Nup43	Mus musculus (Mouse)	380
ENSMUSG00000033257		D3YY08	D3YY08_MOUSE	unreviewed	Tubulin polyglutamylase TTLL4	Ttll4	Mus musculus (Mouse)	1129
ENSMUSG00000033257		D3Z402	D3Z402_MOUSE	unreviewed	Tubulin polyglutamylase TTLL4 (Fragment)	Ttll4	Mus musculus (Mouse)	113
ENSMUSG00000033257		D3Z7H1	D3Z7H1_MOUSE	unreviewed	Tubulin polyglutamylase TTLL4 (Fragment)	Ttll4	Mus musculus (Mouse)	103
ENSMUSG00000033257		Q80UG8	TTLL4_MOUSE	reviewed	Tubulin polyglutamylase TTLL4 (EC 6.-.-.-) (Tubulin--tyrosine ligase-like protein 4)	Ttll4 Kiaa0173	Mus musculus (Mouse)	1193
ENSMUSG00000008090		A0A0G2JDM8	A0A0G2JDM8_MOUSE	unreviewed	Fibroblast growth factor receptor-like 1 (Fragment)	Fgfrl1	Mus musculus (Mouse)	40
ENSMUSG00000008090		A0A0G2JF62	A0A0G2JF62_MOUSE	unreviewed	Fibroblast growth factor receptor-like 1 (Fragment)	Fgfrl1	Mus musculus (Mouse)	106
ENSMUSG00000008090	ENSMUSG00000008090 -> Q91V87-1;Q91V87-2	Q91V87	FGRL1_MOUSE	reviewed	Fibroblast growth factor receptor-like 1 (FGF receptor-like protein 1) (Fibroblast growth factor receptor 5) (FGFR-5)	Fgfrl1 Fgfr5	Mus musculus (Mouse)	529
ENSMUSG00000006390		Q4V9V3	Q4V9V3_MOUSE	unreviewed	Elongation of very long chain fatty acids protein (EC 2.3.1.199) (Very-long-chain 3-oxoacyl-CoA synthase)	Elovl1	Mus musculus (Mouse)	202
ENSMUSG00000006390		Q9JLJ5	ELOV1_MOUSE	reviewed	Elongation of very long chain fatty acids protein 1 (EC 2.3.1.199) (3-keto acyl-CoA synthase Elovl1) (ELOVL fatty acid elongase 1) (ELOVL FA elongase 1) (Very long chain 3-ketoacyl-CoA synthase 1) (Very long chain 3-oxoacyl-CoA synthase 1)	Elovl1 Ssc1	Mus musculus (Mouse)	279
ENSMUSG00000033356		D3Z0X6	D3Z0X6_MOUSE	unreviewed	Pseudouridylate synthase 7 homolog-like protein (Fragment)	Pus7l	Mus musculus (Mouse)	76
ENSMUSG00000033356		Q8CE46	PUS7L_MOUSE	reviewed	Pseudouridylate synthase 7 homolog-like protein (EC 5.4.99.-)	Pus7l	Mus musculus (Mouse)	702
ENSMUSG00000095633		A0A075B5M3	A0A075B5M3_MOUSE	unreviewed	Immunoglobulin kappa variable 4-58	Igkv4-58	Mus musculus (Mouse)	97
ENSMUSG00000095633		A0A0G2JGI6	A0A0G2JGI6_MOUSE	unreviewed	Immunoglobulin kappa variable 4-58 (Fragment)	Igkv4-58	Mus musculus (Mouse)	119
ENSMUSG00000038352		A2A541	A2A541_MOUSE	unreviewed	ADP-ribosylation factor-like protein 5C	Arl5c	Mus musculus (Mouse)	98
ENSMUSG00000038352		Q6P068	ARL5C_MOUSE	reviewed	ADP-ribosylation factor-like protein 5C (ADP-ribosylation factor-like protein 12)	Arl5c Arl12	Mus musculus (Mouse)	179
ENSMUSG00000018446		Q8R5L1	Q8R5L1_MOUSE	unreviewed	Complement component 1 Q subcomponent-binding protein, mitochondrial	C1qbp	Mus musculus (Mouse)	279
ENSMUSG00000025289		B1AZS9	B1AZS9_MOUSE	unreviewed	Peroxiredoxin-4 (Fragment)	Prdx4	Mus musculus (Mouse)	229
ENSMUSG00000025289		O08807	PRDX4_MOUSE	reviewed	Peroxiredoxin-4 (EC 1.11.1.24) (Antioxidant enzyme AOE372) (Peroxiredoxin IV) (Prx-IV) (Thioredoxin peroxidase AO372) (Thioredoxin-dependent peroxide reductase A0372) (Thioredoxin-dependent peroxiredoxin 4)	Prdx4	Mus musculus (Mouse)	274
ENSMUSG00000038975		A0A0G2JDK3	A0A0G2JDK3_MOUSE	unreviewed	Geranylgeranyl transferase type-2 subunit beta (Fragment)	Rabggtb	Mus musculus (Mouse)	149
ENSMUSG00000038975		A0A0G2JF29	A0A0G2JF29_MOUSE	unreviewed	Geranylgeranyl transferase type-2 subunit beta	Rabggtb	Mus musculus (Mouse)	162
ENSMUSG00000038975		A0A0G2JFP7	A0A0G2JFP7_MOUSE	unreviewed	Geranylgeranyl transferase type-2 subunit beta	Rabggtb	Mus musculus (Mouse)	59
ENSMUSG00000038975		A0A0G2JG79	A0A0G2JG79_MOUSE	unreviewed	Geranylgeranyl transferase type-2 subunit beta (EC 2.5.1.60)	Rabggtb	Mus musculus (Mouse)	205
ENSMUSG00000038975		A0A0G2JGH5	A0A0G2JGH5_MOUSE	unreviewed	Geranylgeranyl transferase type-2 subunit beta (Fragment)	Rabggtb	Mus musculus (Mouse)	80
ENSMUSG00000038975		A0A0G2JGU4	A0A0G2JGU4_MOUSE	unreviewed	Geranylgeranyl transferase type-2 subunit beta (Fragment)	Rabggtb	Mus musculus (Mouse)	152
ENSMUSG00000038975		P53612	PGTB2_MOUSE	reviewed	Geranylgeranyl transferase type-2 subunit beta (EC 2.5.1.60) (Geranylgeranyl transferase type II subunit beta) (GGTase-II-beta) (Rab geranyl-geranyltransferase subunit beta) (Rab GG transferase beta) (Rab GGTase beta) (Rab geranylgeranyltransferase subunit beta) (Type II protein geranyl-geranyltransferase subunit beta)	Rabggtb	Mus musculus (Mouse)	339
ENSMUSG00000038975		Q3TVF4	Q3TVF4_MOUSE	unreviewed	Geranylgeranyl transferase type-2 subunit beta (EC 2.5.1.60)	Rabggtb	Mus musculus (Mouse)	331
ENSMUSG00000038975		Q6PFA1	Q6PFA1_MOUSE	unreviewed	Geranylgeranyl transferase type-2 subunit beta (Rabggtb protein)	Rabggtb	Mus musculus (Mouse)	132
ENSMUSG00000038975		Q9JIF6	Q9JIF6_MOUSE	unreviewed	Geranylgeranyl transferase type-2 subunit beta (Rab geranylgeranyl transferase, beta subunit)	Rabggtb	Mus musculus (Mouse)	153
ENSMUSG00000004891	ENSMUSG00000004891 -> Q6P5H2-1;Q6P5H2-2	Q6P5H2	NEST_MOUSE	reviewed	Nestin	Nes	Mus musculus (Mouse)	1864
ENSMUSG00000030880	ENSMUSG00000030880 -> Q9CZT4-1;Q9CZT4-2	Q9CZT4	RPC5_MOUSE	reviewed	DNA-directed RNA polymerase III subunit RPC5 (RNA polymerase III subunit 5) (RNA polymerase III subunit C5) (Sex-lethal interactor homolog) (Sxl interactor)	Polr3e Sin	Mus musculus (Mouse)	710
ENSMUSG00000035183		Q8C261	NCKX5_MOUSE	reviewed	Sodium/potassium/calcium exchanger 5 (Na(+)/K(+)/Ca(2+)-exchange protein 5) (Solute carrier family 24 member 5)	Slc24a5 Nckx5	Mus musculus (Mouse)	501
ENSMUSG00000020234		A6H6Q4	CS071_MOUSE	reviewed	Uncharacterized protein C19orf71 homolog		Mus musculus (Mouse)	206
ENSMUSG00000020234		F6UVB2	F6UVB2_MOUSE	unreviewed	RIKEN cDNA 4930404N11 gene (Fragment)	4930404N11Rik	Mus musculus (Mouse)	145
ENSMUSG00000024785		A0A494BAM2	A0A494BAM2_MOUSE	unreviewed	RNA 3'-terminal phosphate cyclase-like protein	Rcl1	Mus musculus (Mouse)	337
ENSMUSG00000024785		Q9JJT0	RCL1_MOUSE	reviewed	RNA 3'-terminal phosphate cyclase-like protein	Rcl1 Rnac	Mus musculus (Mouse)	373
ENSMUSG00000019437		E9PY70	E9PY70_MOUSE	unreviewed	TLC domain-containing protein 1 (Fragment)	Tlcd1	Mus musculus (Mouse)	103
ENSMUSG00000019437	ENSMUSG00000019437 -> Q99JT6-1;Q99JT6-2;Q99JT6-3;Q99JT6-4	Q99JT6	TLCD1_MOUSE	reviewed	TLC domain-containing protein 1 (Calfacilitin)	Tlcd1	Mus musculus (Mouse)	247
ENSMUSG00000079036		E0CX46	E0CX46_MOUSE	unreviewed	Nucleic acid dioxygenase ALKBH1	Alkbh1	Mus musculus (Mouse)	68
ENSMUSG00000079036		E0CY72	E0CY72_MOUSE	unreviewed	Nucleic acid dioxygenase ALKBH1	Alkbh1	Mus musculus (Mouse)	101
ENSMUSG00000079036		E0CYA7	E0CYA7_MOUSE	unreviewed	Nucleic acid dioxygenase ALKBH1	Alkbh1	Mus musculus (Mouse)	200
ENSMUSG00000079036		E0CZH7	E0CZH7_MOUSE	unreviewed	Nucleic acid dioxygenase ALKBH1	Alkbh1	Mus musculus (Mouse)	78
ENSMUSG00000079036		F6U5G1	F6U5G1_MOUSE	unreviewed	Nucleic acid dioxygenase ALKBH1 (Fragment)	Alkbh1	Mus musculus (Mouse)	180
ENSMUSG00000079036		P0CB42	ALKB1_MOUSE	reviewed	Nucleic acid dioxygenase ALKBH1 (EC 1.14.11.-) (Alkylated DNA repair protein alkB homolog 1) (Alpha-ketoglutarate-dependent dioxygenase ABH1) (DNA 6mA demethylase) (DNA N6-methyl adenine demethylase ALKBH1) (EC 1.14.11.51) (DNA lyase ABH1) (EC 4.2.99.18) (DNA oxidative demethylase ALKBH1) (EC 1.14.11.33) (mRNA N(3)-methylcytidine demethylase) (EC 1.14.11.-) (tRNA N1-methyl adenine demethylase) (E…	Alkbh1 Abh Alkbh	Mus musculus (Mouse)	389
ENSMUSG00000079036		Q5XLJ1	Q5XLJ1_MOUSE	unreviewed	Neural regeneration protein (Nucleic acid dioxygenase ALKBH1)	Alkbh1 Nrp	Mus musculus (Mouse)	135
ENSMUSG00000024423		A0A3Q4EC12	A0A3Q4EC12_MOUSE	unreviewed	Protein IMPACT (Fragment)	Impact	Mus musculus (Mouse)	203
ENSMUSG00000024423		A0A3Q4EIE8	A0A3Q4EIE8_MOUSE	unreviewed	Protein IMPACT (Fragment)	Impact	Mus musculus (Mouse)	104
ENSMUSG00000024423		A0A3Q4L2V8	A0A3Q4L2V8_MOUSE	unreviewed	Protein IMPACT	Impact	Mus musculus (Mouse)	83
ENSMUSG00000024423		A0A3Q4L314	A0A3Q4L314_MOUSE	unreviewed	Protein IMPACT (Fragment)	Impact	Mus musculus (Mouse)	178
ENSMUSG00000024423		A0A3Q4L328	A0A3Q4L328_MOUSE	unreviewed	Protein IMPACT (Fragment)	Impact	Mus musculus (Mouse)	129
ENSMUSG00000024423		O55091	IMPCT_MOUSE	reviewed	Protein IMPACT (Imprinted and ancient gene protein)	Impact	Mus musculus (Mouse)	318
ENSMUSG00000059183		Q9D799	FMT_MOUSE	reviewed	Methionyl-tRNA formyltransferase, mitochondrial (MtFMT) (EC 2.1.2.9)	Mtfmt Fmt	Mus musculus (Mouse)	386
ENSMUSG00000035504		D3YTR1	D3YTR1_MOUSE	unreviewed	Receptor expression-enhancing protein 6	Reep6	Mus musculus (Mouse)	599
ENSMUSG00000035504		D3YTR2	D3YTR2_MOUSE	unreviewed	Receptor expression-enhancing protein 6	Reep6	Mus musculus (Mouse)	572
ENSMUSG00000035504		D3Z6V2	D3Z6V2_MOUSE	unreviewed	Receptor expression-enhancing protein	Reep6	Mus musculus (Mouse)	124
ENSMUSG00000035504	ENSMUSG00000035504 -> Q9JM62-1;Q9JM62-2	Q9JM62	REEP6_MOUSE	reviewed	Receptor expression-enhancing protein 6 (Polyposis locus protein 1-like 1) (TB2 protein-like 1)	Reep6 Dp1l1 Tb2l1	Mus musculus (Mouse)	201
ENSMUSG00000021423		O88188	LY86_MOUSE	reviewed	Lymphocyte antigen 86 (Ly-86) (Protein MD-1)	Ly86 Md1	Mus musculus (Mouse)	162
ENSMUSG00000006589		A0A1D5RLR6	A0A1D5RLR6_MOUSE	unreviewed	Adenine phosphoribosyltransferase	Aprt	Mus musculus (Mouse)	67
ENSMUSG00000006589		A0A1D5RM31	A0A1D5RM31_MOUSE	unreviewed	Adenine phosphoribosyltransferase	Aprt	Mus musculus (Mouse)	49
ENSMUSG00000006589		P08030	APT_MOUSE	reviewed	Adenine phosphoribosyltransferase (APRT) (EC 2.4.2.7)	Aprt	Mus musculus (Mouse)	180
ENSMUSG00000027562		A0A0A6YX78	A0A0A6YX78_MOUSE	unreviewed	Carbonic anhydrase 2 (Fragment)	Car2	Mus musculus (Mouse)	115
ENSMUSG00000027562		P00920	CAH2_MOUSE	reviewed	Carbonic anhydrase 2 (EC 4.2.1.1) (Carbonate dehydratase II) (Carbonic anhydrase II) (CA-II)	Ca2 Car2	Mus musculus (Mouse)	260
ENSMUSG00000050088		Q9DAY5	CF120_MOUSE	reviewed	UPF0669 protein C6orf120 homolog		Mus musculus (Mouse)	185
ENSMUSG00000047656		Q8K3A2	TRPT1_MOUSE	reviewed	tRNA 2'-phosphotransferase 1 (mTPT1) (EC 2.7.1.160)	Trpt1 Tpt1h	Mus musculus (Mouse)	249
ENSMUSG00000031480		A0A0R4J0U4	A0A0R4J0U4_MOUSE	unreviewed	Thrombospondin type-1 domain-containing protein 1	Thsd1	Mus musculus (Mouse)	851
ENSMUSG00000031480		A0A1B0GT60	A0A1B0GT60_MOUSE	unreviewed	Thrombospondin type-1 domain-containing protein 1	Thsd1	Mus musculus (Mouse)	790
ENSMUSG00000031480		G3XA27	G3XA27_MOUSE	unreviewed	Thrombospondin type-1 domain-containing protein 1	Thsd1	Mus musculus (Mouse)	798
ENSMUSG00000032126		A0A1L1SRM0	A0A1L1SRM0_MOUSE	unreviewed	Hydroxymethylbilane synthase (EC 2.5.1.61) (Fragment)	Hmbs	Mus musculus (Mouse)	52
ENSMUSG00000032126		A0A1L1ST19	A0A1L1ST19_MOUSE	unreviewed	Hydroxymethylbilane synthase (EC 2.5.1.61) (Fragment)	Hmbs	Mus musculus (Mouse)	126
ENSMUSG00000032126		A0A1L1SU93	A0A1L1SU93_MOUSE	unreviewed	Porphobilinogen deaminase	Hmbs	Mus musculus (Mouse)	39
ENSMUSG00000032126	ENSMUSG00000032126 -> P22907-1;P22907-2	P22907	HEM3_MOUSE	reviewed	Porphobilinogen deaminase (PBG-D) (EC 2.5.1.61) (Hydroxymethylbilane synthase) (HMBS) (Pre-uroporphyrinogen synthase)	Hmbs Uros1	Mus musculus (Mouse)	361
ENSMUSG00000045136		Q9CWF2	TBB2B_MOUSE	reviewed	Tubulin beta-2B chain	Tubb2b	Mus musculus (Mouse)	445
ENSMUSG00000051149		Q9Z103	ADNP_MOUSE	reviewed	Activity-dependent neuroprotector homeobox protein (Activity-dependent neuroprotective protein)	Adnp	Mus musculus (Mouse)	1108
ENSMUSG00000075701		A0A0U1RP62	A0A0U1RP62_MOUSE	unreviewed	Selenoprotein S	Selenos Vimp	Mus musculus (Mouse)	187
ENSMUSG00000075701		A0A0U1RPI8	A0A0U1RPI8_MOUSE	unreviewed	Selenoprotein S	Selenos Vimp	Mus musculus (Mouse)	100
ENSMUSG00000075701		A0A0U1RQ25	A0A0U1RQ25_MOUSE	unreviewed	Selenoprotein S	Selenos Vimp	Mus musculus (Mouse)	64
ENSMUSG00000075701		Q9BCZ4	SELS_MOUSE	reviewed	Selenoprotein S (SelS) (Minor histocompatibility antigen H47)	Selenos H47 Vimp	Mus musculus (Mouse)	190
ENSMUSG00000053286		A0A087WQ23	A0A087WQ23_MOUSE	unreviewed	TRMT1-like protein	Trmt1l	Mus musculus (Mouse)	158
ENSMUSG00000053286		A0A0R4J0U8	A0A0R4J0U8_MOUSE	unreviewed	TRMT1-like protein	Trmt1l	Mus musculus (Mouse)	728
ENSMUSG00000090626		B7ZND9	B7ZND9_MOUSE	unreviewed	Testis-expressed protein 9 (Tex9 protein)	Tex9	Mus musculus (Mouse)	329
ENSMUSG00000090626	ENSMUSG00000090626 -> Q9D845-1	Q9D845	TEX9_MOUSE	reviewed	Testis-expressed protein 9 (Testis-specifically expressed protein 1) (Tsec-1)	Tex9	Mus musculus (Mouse)	387
ENSMUSG00000090626		V9GWV2	V9GWV2_MOUSE	unreviewed	Testis-expressed protein 9	Tex9	Mus musculus (Mouse)	100
ENSMUSG00000090626		V9GWX9	V9GWX9_MOUSE	unreviewed	Testis-expressed protein 9 (Fragment)	Tex9	Mus musculus (Mouse)	158
ENSMUSG00000090626		V9GX10	V9GX10_MOUSE	unreviewed	Testis-expressed protein 9 (Fragment)	Tex9	Mus musculus (Mouse)	39
ENSMUSG00000090626		V9GX60	V9GX60_MOUSE	unreviewed	Testis-expressed protein 9	Tex9	Mus musculus (Mouse)	202
ENSMUSG00000090626		V9GXL5	V9GXL5_MOUSE	unreviewed	Testis-expressed protein 9	Tex9	Mus musculus (Mouse)	281
ENSMUSG00000090626		V9GXN9	V9GXN9_MOUSE	unreviewed	Testis-expressed protein 9	Tex9	Mus musculus (Mouse)	332
ENSMUSG00000090626		V9GXU5	V9GXU5_MOUSE	unreviewed	Testis-expressed protein 9 (Fragment)	Tex9	Mus musculus (Mouse)	122
ENSMUSG00000090626		Z4YJY6	Z4YJY6_MOUSE	unreviewed	Testis-expressed protein 9	Tex9	Mus musculus (Mouse)	188
ENSMUSG00000024936		A0A494B9E8	A0A494B9E8_MOUSE	unreviewed	Potassium channel subfamily K member 7	Kcnk7	Mus musculus (Mouse)	233
ENSMUSG00000024936		Q9JJ14	Q9JJ14_MOUSE	unreviewed	Potassium channel subfamily K member	Kcnk7 Kcnk6	Mus musculus (Mouse)	343
ENSMUSG00000030724		A0A0X1KG58	A0A0X1KG58_MOUSE	unreviewed	B-lymphocyte antigen CD19	Cd19	Mus musculus (Mouse)	546
ENSMUSG00000030724		P25918	CD19_MOUSE	reviewed	B-lymphocyte antigen CD19 (Differentiation antigen CD19) (CD antigen CD19)	Cd19	Mus musculus (Mouse)	547
ENSMUSG00000003032		B7ZCH1	B7ZCH1_MOUSE	unreviewed	Krueppel-like factor 4 (Fragment)	Klf4	Mus musculus (Mouse)	82
ENSMUSG00000003032		B7ZCH2	B7ZCH2_MOUSE	unreviewed	Krueppel-like factor 4 (Fragment)	Klf4	Mus musculus (Mouse)	160
ENSMUSG00000003032		Q60793	KLF4_MOUSE	reviewed	Krueppel-like factor 4 (Epithelial zinc finger protein EZF) (Gut-enriched krueppel-like factor)	Klf4 Ezf Gklf Zie	Mus musculus (Mouse)	483
ENSMUSG00000044350		H3BL27	H3BL27_MOUSE	unreviewed	Purine nucleoside phosphorylase LACC1 (Fragment)	Lacc1 9030625A04Rik	Mus musculus (Mouse)	135
ENSMUSG00000044350		Q8BZT9	LACC1_MOUSE	reviewed	Purine nucleoside phosphorylase LACC1 (EC 2.4.2.1) (Adenosine deaminase LACC1) (EC 3.5.4.4) (Fatty acid metabolism-immunity nexus) (Guanosine phosphorylase LACC1) (Laccase domain-containing protein 1) (S-methyl-5'-thioadenosine phosphorylase LACC1) (EC 2.4.2.28)	Lacc1 Famin	Mus musculus (Mouse)	430
ENSMUSG00000026127		D6RCI8	D6RCI8_MOUSE	unreviewed	U3 small nucleolar ribonucleoprotein protein IMP4	Imp4	Mus musculus (Mouse)	97
ENSMUSG00000026127		F6VY64	F6VY64_MOUSE	unreviewed	U3 small nucleolar ribonucleoprotein protein IMP4 (Fragment)	Imp4	Mus musculus (Mouse)	171
ENSMUSG00000026127		Q8VHZ7	IMP4_MOUSE	reviewed	U3 small nucleolar ribonucleoprotein protein IMP4 (U3 snoRNP protein IMP4)	Imp4 D1Wsu40e	Mus musculus (Mouse)	291
ENSMUSG00000033706		Q3TYX3	SMYD5_MOUSE	reviewed	SET and MYND domain-containing protein 5 (EC 2.1.1.-) (Protein NN8-4AG) (Retinoic acid-induced protein 15)	Smyd5 Rai15	Mus musculus (Mouse)	416
ENSMUSG00000034377		D3Z003	D3Z003_MOUSE	unreviewed	Tubby-related protein 4 (Fragment)	Tulp4	Mus musculus (Mouse)	101
ENSMUSG00000034377		F6UMF8	F6UMF8_MOUSE	unreviewed	Tubby-related protein 4 (Fragment)	Tulp4	Mus musculus (Mouse)	673
ENSMUSG00000034377		Q3UH13	Q3UH13_MOUSE	unreviewed	Tubby-related protein 4	Tulp4	Mus musculus (Mouse)	1354
ENSMUSG00000034377		Q9JIL5	TULP4_MOUSE	reviewed	Tubby-related protein 4 (Tubby superfamily protein) (Tubby-like protein 4)	Tulp4 Tusp	Mus musculus (Mouse)	1547
ENSMUSG00000042569	ENSMUSG00000042569 -> Q99J47-1	Q99J47	DRS7B_MOUSE	reviewed	Dehydrogenase/reductase SDR family member 7B (EC 1.1.-.-) (Short-chain dehydrogenase/reductase family 32C member 1)	Dhrs7b Sdr32c1	Mus musculus (Mouse)	323
ENSMUSG00000042569		Z4YKT6	Z4YKT6_MOUSE	unreviewed	Dehydrogenase/reductase SDR family member 7B	Dhrs7b	Mus musculus (Mouse)	308
ENSMUSG00000025139		A9JEI5	A9JEI5_MOUSE	unreviewed	Toll-interacting protein	Tollip	Mus musculus (Mouse)	205
ENSMUSG00000025139		F7AT44	F7AT44_MOUSE	unreviewed	Toll-interacting protein	Tollip	Mus musculus (Mouse)	270
ENSMUSG00000025139		Q8C5G6	Q8C5G6_MOUSE	unreviewed	Toll-interacting protein	Tollip	Mus musculus (Mouse)	220
ENSMUSG00000025139		Q9QZ06	TOLIP_MOUSE	reviewed	Toll-interacting protein	Tollip	Mus musculus (Mouse)	274
ENSMUSG00000014402		A0A1B0GRX2	A0A1B0GRX2_MOUSE	unreviewed	Tumor susceptibility gene 101 protein	Tsg101	Mus musculus (Mouse)	66
ENSMUSG00000014402		A0A1B0GS09	A0A1B0GS09_MOUSE	unreviewed	Tumor susceptibility gene 101 protein (Fragment)	Tsg101	Mus musculus (Mouse)	253
ENSMUSG00000014402		A0A1B0GS10	A0A1B0GS10_MOUSE	unreviewed	Tumor susceptibility gene 101 protein (Fragment)	Tsg101	Mus musculus (Mouse)	148
ENSMUSG00000014402		D3Z0S9	D3Z0S9_MOUSE	unreviewed	Tumor susceptibility gene 101 protein (Fragment)	Tsg101	Mus musculus (Mouse)	145
ENSMUSG00000014402		D3Z2V5	D3Z2V5_MOUSE	unreviewed	Tumor susceptibility gene 101 protein (Fragment)	Tsg101	Mus musculus (Mouse)	139
ENSMUSG00000014402		Q61187	TS101_MOUSE	reviewed	Tumor susceptibility gene 101 protein (ESCRT-I complex subunit TSG101)	Tsg101	Mus musculus (Mouse)	391
ENSMUSG00000039182		A0A1Y7VLG8	A0A1Y7VLG8_MOUSE	unreviewed	Expressed sequence AW209491 (Fragment)	AW209491	Mus musculus (Mouse)	117
ENSMUSG00000039182		Q91WD4	CG025_MOUSE	reviewed	UPF0415 protein C7orf25 homolog		Mus musculus (Mouse)	421
ENSMUSG00000029552		D6RH72	D6RH72_MOUSE	unreviewed	Testin (Fragment)	Tes	Mus musculus (Mouse)	79
ENSMUSG00000029552		Q3ULB1	Q3ULB1_MOUSE	unreviewed	Testin	Tes	Mus musculus (Mouse)	410
ENSMUSG00000029552		Q921W7	Q921W7_MOUSE	unreviewed	Testin	Tes	Mus musculus (Mouse)	419
ENSMUSG00000030750		A0A0R4J0C0	A0A0R4J0C0_MOUSE	unreviewed	Non-structural maintenance of chromosomes element 1 homolog (EC 2.3.2.27)	Nsmce1	Mus musculus (Mouse)	280
ENSMUSG00000030750		F6VZ99	F6VZ99_MOUSE	unreviewed	Non-structural maintenance of chromosomes element 1 homolog (Fragment)	Nsmce1	Mus musculus (Mouse)	200
ENSMUSG00000025860		A0A286YE63	A0A286YE63_MOUSE	unreviewed	E3 ubiquitin-protein ligase XIAP (Fragment)	Xiap	Mus musculus (Mouse)	106
ENSMUSG00000025860		A2BGY5	A2BGY5_MOUSE	unreviewed	E3 ubiquitin-protein ligase XIAP (Fragment)	Xiap	Mus musculus (Mouse)	52
ENSMUSG00000025860		Q60989	XIAP_MOUSE	reviewed	E3 ubiquitin-protein ligase XIAP (EC 2.3.2.27) (Baculoviral IAP repeat-containing protein 4) (IAP homolog A) (Inhibitor of apoptosis protein 3) (IAP-3) (mIAP-3) (mIAP3) (RING-type E3 ubiquitin transferase XIAP) (X-linked inhibitor of apoptosis protein) (X-linked IAP)	Xiap Aipa Api3 Birc4 Miha	Mus musculus (Mouse)	496
ENSMUSG00000032456		A0A087WSM7	A0A087WSM7_MOUSE	unreviewed	Nicotinamide/nicotinic acid mononucleotide adenylyltransferase 3 (Fragment)	Nmnat3	Mus musculus (Mouse)	56
ENSMUSG00000032456		Q3V3C7	Q3V3C7_MOUSE	unreviewed	Nicotinamide-nucleotide adenylyltransferase (EC 2.7.7.1)	Nmnat3	Mus musculus (Mouse)	179
ENSMUSG00000032456		Q3V3F1	Q3V3F1_MOUSE	unreviewed	Nicotinamide/nicotinic acid mononucleotide adenylyltransferase 3	Nmnat3	Mus musculus (Mouse)	126
ENSMUSG00000032456		Q99JR6	NMNA3_MOUSE	reviewed	Nicotinamide/nicotinic acid mononucleotide adenylyltransferase 3 (NMN/NaMN adenylyltransferase 3) (EC 2.7.7.1) (EC 2.7.7.18) (Nicotinamide-nucleotide adenylyltransferase 3) (NMN adenylyltransferase 3) (Nicotinate-nucleotide adenylyltransferase 3) (NaMN adenylyltransferase 3)	Nmnat3	Mus musculus (Mouse)	245
ENSMUSG00000079685		A0A1W2P7M5	A0A1W2P7M5_MOUSE	unreviewed	UL16-binding protein 1	Ulbp1	Mus musculus (Mouse)	249
ENSMUSG00000079685		D2CKI9	D2CKI9_MOUSE	unreviewed	UL16-binding protein 1 (UL16-binding protein-like transcript 1 splice variant)	Ulbp1	Mus musculus (Mouse)	306
ENSMUSG00000079685		Q8HWA3	Q8HWA3_MOUSE	unreviewed	UL16-binding protein 1	Ulbp1	Mus musculus (Mouse)	334
ENSMUSG00000048076		P84078	ARF1_MOUSE	reviewed	ADP-ribosylation factor 1	Arf1	Mus musculus (Mouse)	181
ENSMUSG00000029816		A0A0N4SVG5	A0A0N4SVG5_MOUSE	unreviewed	Transmembrane glycoprotein NMB	Gpnmb	Mus musculus (Mouse)	37
ENSMUSG00000029816		Q8BVA0	Q8BVA0_MOUSE	unreviewed	Transmembrane glycoprotein NMB	Gpnmb	Mus musculus (Mouse)	526
ENSMUSG00000029816		Q99P91	GPNMB_MOUSE	reviewed	Transmembrane glycoprotein NMB (DC-HIL) (Dendritic cell-associated transmembrane protein) (Osteoactivin)	Gpnmb Dchil Hgfin Nmb	Mus musculus (Mouse)	574
ENSMUSG00000043262		A0A140LHE8	A0A140LHE8_MOUSE	unreviewed	Ubiquitin-conjugating enzyme E2 variant 3	Uevld	Mus musculus (Mouse)	46
ENSMUSG00000043262		A0A1B0GSG9	A0A1B0GSG9_MOUSE	unreviewed	Ubiquitin-conjugating enzyme E2 variant 3	Uevld	Mus musculus (Mouse)	73
ENSMUSG00000043262	ENSMUSG00000043262 -> Q3U1V6-1;Q3U1V6-2	Q3U1V6	UEVLD_MOUSE	reviewed	Ubiquitin-conjugating enzyme E2 variant 3 (UEV-3) (EV and lactate/malate dehydrogenase domain-containing protein)	Uevld Attp Uev3	Mus musculus (Mouse)	471
ENSMUSG00000015536		A0A0R4J206	A0A0R4J206_MOUSE	unreviewed	Molybdopterin synthase catalytic subunit (EC 2.8.1.12) (Molybdenum cofactor synthesis protein 2 large subunit) (Molybdenum cofactor synthesis protein 2B) (MOCS2B)	Mocs2 MOCS2	Mus musculus (Mouse)	189
ENSMUSG00000015536		E9PUX1	E9PUX1_MOUSE	unreviewed	Molybdopterin synthase catalytic subunit (Fragment)	Mocs2	Mus musculus (Mouse)	82
ENSMUSG00000015536		E9PVP5	E9PVP5_MOUSE	unreviewed	Molybdopterin synthase catalytic subunit	Mocs2	Mus musculus (Mouse)	157
ENSMUSG00000015536		F6ZGI7	F6ZGI7_MOUSE	unreviewed	Molybdopterin synthase sulfur carrier subunit (Molybdenum cofactor synthesis protein 2 small subunit) (Molybdenum cofactor synthesis protein 2A) (MOCS2A) (Sulfur carrier protein MOCS2A)	Mocs2 MOCS2	Mus musculus (Mouse)	88
ENSMUSG00000015536		V9GX15	V9GX15_MOUSE	unreviewed	Molybdopterin synthase catalytic subunit	Mocs2	Mus musculus (Mouse)	37
ENSMUSG00000006720		H3BJS2	H3BJS2_MOUSE	unreviewed	Zinc finger protein 184 (Fragment)	Zfp184	Mus musculus (Mouse)	99
ENSMUSG00000006720		H3BKI5	H3BKI5_MOUSE	unreviewed	Zinc finger protein 184	Zfp184	Mus musculus (Mouse)	84
ENSMUSG00000006720		Q7TSH9	ZN184_MOUSE	reviewed	Zinc finger protein 184	Zfp184	Mus musculus (Mouse)	737
ENSMUSG00000032869		D6REH2	D6REH2_MOUSE	unreviewed	Proteasome inhibitor PI31 subunit	Psmf1	Mus musculus (Mouse)	45
ENSMUSG00000032869		Q8BHL8	PSMF1_MOUSE	reviewed	Proteasome inhibitor PI31 subunit	Psmf1	Mus musculus (Mouse)	271
ENSMUSG00000068479		C0HKD8	MFA1A_MOUSE	reviewed	Microfibrillar-associated protein 1A (Spliceosome B complex protein MFAP1A)	Mfap1a	Mus musculus (Mouse)	439
ENSMUSG00000068479		C0HKD9	MFA1B_MOUSE	reviewed	Microfibrillar-associated protein 1B (Spliceosome B complex protein MFAP1B)	Mfap1b	Mus musculus (Mouse)	439
ENSMUSG00000029330		P98191	CDS1_MOUSE	reviewed	Phosphatidate cytidylyltransferase 1 (EC 2.7.7.41) (CDP-DAG synthase 1) (CDP-DG synthase 1) (CDP-diacylglycerol synthase 1) (CDS 1) (CDP-diglyceride pyrophosphorylase 1) (CDP-diglyceride synthase 1) (CTP:phosphatidate cytidylyltransferase 1)	Cds1 Cds	Mus musculus (Mouse)	461
ENSMUSG00000001089		E9Q9L3	E9Q9L3_MOUSE	unreviewed	Leucine zipper protein 1 (Fragment)	Luzp1	Mus musculus (Mouse)	66
ENSMUSG00000001089		F6XG76	F6XG76_MOUSE	unreviewed	Leucine zipper protein 1 (Fragment)	Luzp1	Mus musculus (Mouse)	42
ENSMUSG00000001089		Q8R4U7	LUZP1_MOUSE	reviewed	Leucine zipper protein 1 (Leucine zipper motif-containing protein)	Luzp1 Luzp	Mus musculus (Mouse)	1068
ENSMUSG00000031862		A0A571BD32	A0A571BD32_MOUSE	unreviewed	Manganese-transporting ATPase 13A1 (Fragment)	Atp13a1	Mus musculus (Mouse)	69
ENSMUSG00000031862		Q9EPE9	AT131_MOUSE	reviewed	Manganese-transporting ATPase 13A1 (CATP) (EC 7.2.2.-)	Atp13a1 Atp13a	Mus musculus (Mouse)	1200
ENSMUSG00000020282		A2AVE4	A2AVE4_MOUSE	unreviewed	Inactive rhomboid protein 1 (Fragment)	Rhbdf1	Mus musculus (Mouse)	136
ENSMUSG00000020282		A2AVE5	A2AVE5_MOUSE	unreviewed	Inactive rhomboid protein 1 (Fragment)	Rhbdf1	Mus musculus (Mouse)	57
ENSMUSG00000020282		A7M7T5	A7M7T5_MOUSE	unreviewed	Inactive rhomboid protein 1 (Fragment)	Rhbdf1	Mus musculus (Mouse)	231
ENSMUSG00000020282		F2Z3W3	F2Z3W3_MOUSE	unreviewed	Inactive rhomboid protein 1	Rhbdf1	Mus musculus (Mouse)	168
ENSMUSG00000020282	ENSMUSG00000020282 -> Q6PIX5-1	Q6PIX5	RHDF1_MOUSE	reviewed	Inactive rhomboid protein 1 (iRhom1) (Epidermal growth factor receptor-related protein) (Rhomboid family member 1)	Rhbdf1 Dist1 Irhom1 Kiaa4242	Mus musculus (Mouse)	856
ENSMUSG00000031452		E9PY36	E9PY36_MOUSE	unreviewed	RIKEN cDNA 1700029H14 gene	1700029H14Rik	Mus musculus (Mouse)	240
ENSMUSG00000031452		G3X906	G3X906_MOUSE	unreviewed	RIKEN cDNA 1700029H14 gene	1700029H14Rik	Mus musculus (Mouse)	219
ENSMUSG00000031452		Q9D9Y4	Q9D9Y4_MOUSE	unreviewed	1700029H14Rik protein (RIKEN cDNA 1700029H14 gene)	1700029H14Rik	Mus musculus (Mouse)	237
ENSMUSG00000026032		Q9CQZ6	NDUB3_MOUSE	reviewed	NADH dehydrogenase [ubiquinone] 1 beta subcomplex subunit 3 (Complex I-B12) (CI-B12) (NADH-ubiquinone oxidoreductase B12 subunit)	Ndufb3	Mus musculus (Mouse)	104
ENSMUSG00000048497		A0A140T8T6	A0A140T8T6_MOUSE	unreviewed	Membrane magnesium transporter 2 (Fragment)	Mmgt2	Mus musculus (Mouse)	10
ENSMUSG00000048497		G3UWB0	G3UWB0_MOUSE	unreviewed	Membrane magnesium transporter 2 (Fragment)	Mmgt2	Mus musculus (Mouse)	34
ENSMUSG00000048497		Q8R3L0	MMGT2_MOUSE	reviewed	Membrane magnesium transporter 2	Mmgt2	Mus musculus (Mouse)	123
ENSMUSG00000071076		P15066	JUND_MOUSE	reviewed	Transcription factor jun-D	Jund Jun-d Jund1	Mus musculus (Mouse)	341
ENSMUSG00000052763		G3X8R7	G3X8R7_MOUSE	unreviewed	Zinc finger protein 212	Zfp212	Mus musculus (Mouse)	492
ENSMUSG00000004561		E9PYZ3	E9PYZ3_MOUSE	unreviewed	Methyltransferase-like protein 17, mitochondrial (Fragment)	Mettl17	Mus musculus (Mouse)	14
ENSMUSG00000004561		E9Q0X9	E9Q0X9_MOUSE	unreviewed	Methyltransferase-like protein 17, mitochondrial	Mettl17	Mus musculus (Mouse)	236
ENSMUSG00000004561		E9Q5R5	E9Q5R5_MOUSE	unreviewed	Methyltransferase-like protein 17, mitochondrial	Mettl17	Mus musculus (Mouse)	78
ENSMUSG00000004561		E9Q7K9	E9Q7K9_MOUSE	unreviewed	Methyltransferase-like protein 17, mitochondrial	Mettl17	Mus musculus (Mouse)	486
ENSMUSG00000004561		F7AGB5	F7AGB5_MOUSE	unreviewed	Methyltransferase-like protein 17, mitochondrial (Fragment)	Mettl17	Mus musculus (Mouse)	280
ENSMUSG00000004561		Q3U2U7	MET17_MOUSE	reviewed	Methyltransferase-like protein 17, mitochondrial (EC 2.1.1.-)	Mettl17 D14Ertd209e	Mus musculus (Mouse)	461
ENSMUSG00000039987		A0A0R4J1Q1	A0A0R4J1Q1_MOUSE	unreviewed	Putative homeodomain transcription factor 2	Phtf2	Mus musculus (Mouse)	747
ENSMUSG00000039987		D6RJJ1	D6RJJ1_MOUSE	unreviewed	Putative homeodomain transcription factor 2	Phtf2	Mus musculus (Mouse)	53
ENSMUSG00000039987		F6W0Y3	F6W0Y3_MOUSE	unreviewed	Putative homeodomain transcription factor 2 (Fragment)	Phtf2	Mus musculus (Mouse)	20
ENSMUSG00000039987		F6X6S4	F6X6S4_MOUSE	unreviewed	Putative homeodomain transcription factor 2 (Fragment)	Phtf2	Mus musculus (Mouse)	169
ENSMUSG00000048787		D3YWG7	D3YWG7_MOUSE	unreviewed	DCN1-like protein (Defective in cullin neddylation protein 1-like protein) (Fragment)	Dcun1d3	Mus musculus (Mouse)	165
ENSMUSG00000048787		D3Z0Q3	D3Z0Q3_MOUSE	unreviewed	DCN1-like protein (Defective in cullin neddylation protein 1-like protein) (Fragment)	Dcun1d3	Mus musculus (Mouse)	63
ENSMUSG00000048787		Q8K0V2	DCNL3_MOUSE	reviewed	DCN1-like protein 3 (DCUN1 domain-containing protein 3) (Defective in cullin neddylation protein 1-like protein 3)	Dcun1d3	Mus musculus (Mouse)	304
ENSMUSG00000052397		P26040	EZRI_MOUSE	reviewed	Ezrin (Cytovillin) (Villin-2) (p81)	Ezr Vil2	Mus musculus (Mouse)	586
ENSMUSG00000027199		Q9D964	GATM_MOUSE	reviewed	Glycine amidinotransferase, mitochondrial (EC 2.1.4.1) (L-arginine:glycine amidinotransferase) (Transamidinase)	Gatm	Mus musculus (Mouse)	423
ENSMUSG00000027706		Q8BU14	SEC62_MOUSE	reviewed	Translocation protein SEC62 (Translocation protein 1) (TP-1)	Sec62 Tloc1	Mus musculus (Mouse)	398
ENSMUSG00000041926		E9PYF1	E9PYF1_MOUSE	unreviewed	Aminopeptidase B	Rnpep	Mus musculus (Mouse)	611
ENSMUSG00000041926		Q8VCT3	AMPB_MOUSE	reviewed	Aminopeptidase B (AP-B) (EC 3.4.11.6) (Arginine aminopeptidase) (Arginyl aminopeptidase) (Cytosol aminopeptidase IV)	Rnpep	Mus musculus (Mouse)	650
ENSMUSG00000052566		A0A1B0GSU8	A0A1B0GSU8_MOUSE	unreviewed	Protein Hook homolog 2	Hook2	Mus musculus (Mouse)	611
ENSMUSG00000052566		A0A1B0GT78	A0A1B0GT78_MOUSE	unreviewed	Protein Hook homolog 2	Hook2	Mus musculus (Mouse)	692
ENSMUSG00000052566		Q7TMK6	HOOK2_MOUSE	reviewed	Protein Hook homolog 2 (mHK2)	Hook2	Mus musculus (Mouse)	716
ENSMUSG00000034171		O08914	FAAH1_MOUSE	reviewed	Fatty-acid amide hydrolase 1 (EC 3.5.1.99) (Anandamide amidohydrolase 1) (Fatty acid ester hydrolase) (EC 3.1.1.-) (Oleamide hydrolase 1)	Faah Faah1	Mus musculus (Mouse)	579
ENSMUSG00000025130		E9Q8G8	E9Q8G8_MOUSE	unreviewed	Protein disulfide-isomerase	P4hb	Mus musculus (Mouse)	165
ENSMUSG00000025130		P09103	PDIA1_MOUSE	reviewed	Protein disulfide-isomerase (PDI) (EC 5.3.4.1) (Cellular thyroid hormone-binding protein) (Endoplasmic reticulum resident protein 59) (ER protein 59) (ERp59) (Prolyl 4-hydroxylase subunit beta) (p55)	P4hb Pdia1	Mus musculus (Mouse)	509
ENSMUSG00000037253		Q05A36	MEX3C_MOUSE	reviewed	RNA-binding E3 ubiquitin-protein ligase MEX3C (EC 2.3.2.27) (RING finger and KH domain-containing protein 2) (RING-type E3 ubiquitin transferase MEX3C)	Mex3c Rkhd2	Mus musculus (Mouse)	652
ENSMUSG00000052293		A0A087WNM2	A0A087WNM2_MOUSE	unreviewed	Transcription initiation factor TFIID subunit 9 (Fragment)	Taf9	Mus musculus (Mouse)	181
ENSMUSG00000052293		A0A087WQ57	A0A087WQ57_MOUSE	unreviewed	Transcription initiation factor TFIID subunit 9 (Fragment)	Taf9	Mus musculus (Mouse)	170
ENSMUSG00000052293		A0A087WR08	A0A087WR08_MOUSE	unreviewed	Transcription initiation factor TFIID subunit 9 (Fragment)	Taf9	Mus musculus (Mouse)	155
ENSMUSG00000052293		Q8VI33	TAF9_MOUSE	reviewed	Transcription initiation factor TFIID subunit 9 (RNA polymerase II TBP-associated factor subunit G) (Transcription initiation factor TFIID 31 kDa subunit) (TAFII-31) (TAFII31) (Transcription initiation factor TFIID 32 kDa subunit) (TAFII-32) (TAFII32)	Taf9 Taf2g	Mus musculus (Mouse)	264
ENSMUSG00000012126		I7HIQ5	I7HIQ5_MOUSE	unreviewed	UBX domain-containing protein 11	Ubxn11	Mus musculus (Mouse)	366
ENSMUSG00000012126		I7HM02	I7HM02_MOUSE	unreviewed	UBX domain-containing protein 11 (Fragment)	Ubxn11	Mus musculus (Mouse)	174
ENSMUSG00000012126		I7HPX9	I7HPX9_MOUSE	unreviewed	UBX domain-containing protein 11 (Fragment)	Ubxn11	Mus musculus (Mouse)	173
ENSMUSG00000012126	ENSMUSG00000012126 -> Q9D572-1	Q9D572	UBX11_MOUSE	reviewed	UBX domain-containing protein 11 (Socius) (UBX domain-containing protein 5)	Ubxn11 D4Bwg1540e Soc Ubxd5	Mus musculus (Mouse)	484
ENSMUSG00000046032		Q3TGS7	Q3TGS7_MOUSE	unreviewed	Sorting nexin-12	Snx12	Mus musculus (Mouse)	166
ENSMUSG00000046032		Q3V2H3	Q3V2H3_MOUSE	unreviewed	Sorting nexin-12	Snx12	Mus musculus (Mouse)	170
ENSMUSG00000046032		Q6ZWQ5	Q6ZWQ5_MOUSE	unreviewed	Sorting nexin-12	Snx12	Mus musculus (Mouse)	162
ENSMUSG00000026950		A0A1B0GSF5	A0A1B0GSF5_MOUSE	unreviewed	Nebulin (Fragment)	Neb	Mus musculus (Mouse)	529
ENSMUSG00000026950		A0A1B0GSI0	A0A1B0GSI0_MOUSE	unreviewed	Nebulin (Fragment)	Neb	Mus musculus (Mouse)	269
ENSMUSG00000026950		A0A571BF46	A0A571BF46_MOUSE	unreviewed	Nebulin	Neb	Mus musculus (Mouse)	7488
ENSMUSG00000026950		A0A571BF58	A0A571BF58_MOUSE	unreviewed	Nebulin	Neb	Mus musculus (Mouse)	7523
ENSMUSG00000026950		A2AQA9	A2AQA9_MOUSE	unreviewed	Nebulin	Neb	Mus musculus (Mouse)	6909
ENSMUSG00000026950		A2AQB2	A2AQB2_MOUSE	unreviewed	Nebulin	Neb	Mus musculus (Mouse)	3044
ENSMUSG00000026950		E9Q1W3	E9Q1W3_MOUSE	unreviewed	Nebulin	Neb	Mus musculus (Mouse)	7152
ENSMUSG00000026950		F6RDH3	F6RDH3_MOUSE	unreviewed	Nebulin (Fragment)	Neb	Mus musculus (Mouse)	1190
ENSMUSG00000026950		F6X9B6	F6X9B6_MOUSE	unreviewed	Nebulin (Fragment)	Neb	Mus musculus (Mouse)	768
ENSMUSG00000026950		G3UWS1	G3UWS1_MOUSE	unreviewed	Nebulin (Fragment)	Neb	Mus musculus (Mouse)	342
ENSMUSG00000095432		Q7TPL6	Q7TPL6_MOUSE	unreviewed	Zinc finger protein 748	Zfp748	Mus musculus (Mouse)	888
ENSMUSG00000008540		A0A0N4SV17	A0A0N4SV17_MOUSE	unreviewed	Microsomal glutathione S-transferase 1	Mgst1	Mus musculus (Mouse)	46
ENSMUSG00000008540		A0A0N4SVZ0	A0A0N4SVZ0_MOUSE	unreviewed	Microsomal glutathione S-transferase 1	Mgst1	Mus musculus (Mouse)	51
ENSMUSG00000008540		D3YU60	D3YU60_MOUSE	unreviewed	Microsomal glutathione S-transferase 1	Mgst1	Mus musculus (Mouse)	102
ENSMUSG00000008540		D3YVR3	D3YVR3_MOUSE	unreviewed	Microsomal glutathione S-transferase 1 (Fragment)	Mgst1	Mus musculus (Mouse)	91
ENSMUSG00000008540		E9QJW0	E9QJW0_MOUSE	unreviewed	Microsomal glutathione S-transferase 1	Mgst1	Mus musculus (Mouse)	229
ENSMUSG00000008540		Q91VS7	MGST1_MOUSE	reviewed	Microsomal glutathione S-transferase 1 (Microsomal GST-1) (EC 2.5.1.18) (Microsomal GST-I)	Mgst1	Mus musculus (Mouse)	155
ENSMUSG00000032218		P30276	CCNB2_MOUSE	reviewed	G2/mitotic-specific cyclin-B2	Ccnb2 Cycb2	Mus musculus (Mouse)	398
ENSMUSG00000053333		A0A087WP08	A0A087WP08_MOUSE	unreviewed	DIS3-like exonuclease 2	Dis3l2	Mus musculus (Mouse)	123
ENSMUSG00000053333	ENSMUSG00000053333 -> Q8CI75-1;Q8CI75-2	Q8CI75	DI3L2_MOUSE	reviewed	DIS3-like exonuclease 2 (EC 3.1.13.-)	Dis3l2	Mus musculus (Mouse)	870
ENSMUSG00000022808		A0A338P7D2	A0A338P7D2_MOUSE	unreviewed	Sorting nexin-4	Snx4	Mus musculus (Mouse)	248
ENSMUSG00000022808		Q91YJ2	SNX4_MOUSE	reviewed	Sorting nexin-4	Snx4	Mus musculus (Mouse)	450
ENSMUSG00000015889		P24527	LKHA4_MOUSE	reviewed	Leukotriene A-4 hydrolase (LTA-4 hydrolase) (EC 3.3.2.6) (Leukotriene A(4) hydrolase)	Lta4h	Mus musculus (Mouse)	611
ENSMUSG00000049119		B1AWG6	B1AWG6_MOUSE	unreviewed	Protein FAM110B (Fragment)	Fam110b	Mus musculus (Mouse)	87
ENSMUSG00000049119		Q8C739	F110B_MOUSE	reviewed	Protein FAM110B	Fam110b	Mus musculus (Mouse)	366
ENSMUSG00000020287		F2Z3Y1	F2Z3Y1_MOUSE	unreviewed	DNA-3-methyladenine glycosylase	Mpg	Mus musculus (Mouse)	146
ENSMUSG00000020287		Q04841	3MG_MOUSE	reviewed	DNA-3-methyladenine glycosylase (EC 3.2.2.21) (3-alkyladenine DNA glycosylase) (3-methyladenine DNA glycosidase) (ADPG) (N-methylpurine-DNA glycosylase)	Mpg Mid1	Mus musculus (Mouse)	333
ENSMUSG00000006219		A2ADE5	A2ADE5_MOUSE	unreviewed	Filamin-binding LIM protein 1 (Fragment)	Fblim1	Mus musculus (Mouse)	167
ENSMUSG00000006219		A2ADE6	A2ADE6_MOUSE	unreviewed	Filamin-binding LIM protein 1 (Fragment)	Fblim1	Mus musculus (Mouse)	175
ENSMUSG00000006219		A2ADE7	A2ADE7_MOUSE	unreviewed	Filamin-binding LIM protein 1 (Fragment)	Fblim1	Mus musculus (Mouse)	182
ENSMUSG00000006219		A2ADE8	A2ADE8_MOUSE	unreviewed	Filamin-binding LIM protein 1 (Fragment)	Fblim1	Mus musculus (Mouse)	102
ENSMUSG00000006219		A2ADE9	A2ADE9_MOUSE	unreviewed	Filamin-binding LIM protein 1 (Fragment)	Fblim1	Mus musculus (Mouse)	128
ENSMUSG00000006219		A2ADF1	A2ADF1_MOUSE	unreviewed	Filamin-binding LIM protein 1 (Fragment)	Fblim1	Mus musculus (Mouse)	98
ENSMUSG00000006219		A2ADF2	A2ADF2_MOUSE	unreviewed	Filamin-binding LIM protein 1 (Fragment)	Fblim1	Mus musculus (Mouse)	73
ENSMUSG00000006219		A2ADF3	A2ADF3_MOUSE	unreviewed	Filamin-binding LIM protein 1 (Fragment)	Fblim1	Mus musculus (Mouse)	56
ENSMUSG00000006219		A2ADF4	A2ADF4_MOUSE	unreviewed	Filamin-binding LIM protein 1 (Fragment)	Fblim1	Mus musculus (Mouse)	33
ENSMUSG00000006219		Q71FD7	FBLI1_MOUSE	reviewed	Filamin-binding LIM protein 1 (FBLP-1) (CSX-associated LIM)	Fblim1 Cal	Mus musculus (Mouse)	375
ENSMUSG00000015013		Q9JME7	TPC2L_MOUSE	reviewed	Trafficking protein particle complex subunit 2-like protein	Trappc2l	Mus musculus (Mouse)	139
ENSMUSG00000041025		B1AZL1	B1AZL1_MOUSE	unreviewed	Intermediate filament family orphan 2	Iffo2	Mus musculus (Mouse)	287
ENSMUSG00000041025		Q8R2V2	IFFO2_MOUSE	reviewed	Intermediate filament family orphan 2	Iffo2	Mus musculus (Mouse)	512
ENSMUSG00000029714		A0A0G2JGR7	A0A0G2JGR7_MOUSE	unreviewed	GRB10-interacting GYF protein 1 (Fragment)	Gigyf1	Mus musculus (Mouse)	229
ENSMUSG00000029714		Q99MR1	GGYF1_MOUSE	reviewed	GRB10-interacting GYF protein 1 (PERQ amino acid-rich with GYF domain-containing protein 1)	Gigyf1 Kiaa4110 Perq1	Mus musculus (Mouse)	1044
ENSMUSG00000028189		A0A0G2JDI3	A0A0G2JDI3_MOUSE	unreviewed	Di-N-acetylchitobiase	Ctbs	Mus musculus (Mouse)	59
ENSMUSG00000028189	ENSMUSG00000028189 -> Q8R242-1;Q8R242-2	Q8R242	DIAC_MOUSE	reviewed	Di-N-acetylchitobiase (EC 3.2.1.-)	Ctbs	Mus musculus (Mouse)	366
ENSMUSG00000030515		Q8BLY2	SYTC2_MOUSE	reviewed	Threonine--tRNA ligase 2, cytoplasmic (EC 6.1.1.3) (Threonyl-tRNA synthetase) (ThrRS) (Threonyl-tRNA synthetase protein 3)	Tars3 Tarsl2	Mus musculus (Mouse)	790
ENSMUSG00000020063		F6YAQ3	F6YAQ3_MOUSE	unreviewed	NAD-dependent protein deacetylase sirtuin-1 (Fragment)	Sirt1	Mus musculus (Mouse)	140
ENSMUSG00000020063		Q3UNI1	Q3UNI1_MOUSE	unreviewed	NAD-dependent protein deacetylase sirtuin-1	Sirt1	Mus musculus (Mouse)	698
ENSMUSG00000020063	ENSMUSG00000020063 -> Q923E4-1;Q923E4-2	Q923E4	SIR1_MOUSE	reviewed	NAD-dependent protein deacetylase sirtuin-1 (EC 2.3.1.286) (NAD-dependent protein deacylase sirtuin-1) (EC 2.3.1.-) (Regulatory protein SIR2 homolog 1) (SIR2-like protein 1) (SIR2alpha) (Sir2) (mSIR2a) [Cleaved into: SirtT1 75 kDa fragment (75SirT1)]	Sirt1 Sir2l1	Mus musculus (Mouse)	737
ENSMUSG00000028745		A0A0A0MQI9	A0A0A0MQI9_MOUSE	unreviewed	F-actin-capping protein subunit beta (Fragment)	Capzb	Mus musculus (Mouse)	109
ENSMUSG00000028745		A2AMW0	A2AMW0_MOUSE	unreviewed	F-actin-capping protein subunit beta	Capzb	Mus musculus (Mouse)	260
ENSMUSG00000028745		F6YHZ8	F6YHZ8_MOUSE	unreviewed	F-actin-capping protein subunit beta (Fragment)	Capzb	Mus musculus (Mouse)	188
ENSMUSG00000028745		F7CAZ6	F7CAZ6_MOUSE	unreviewed	F-actin-capping protein subunit beta (Fragment)	Capzb	Mus musculus (Mouse)	204
ENSMUSG00000028745	ENSMUSG00000028745 -> P47757-1;P47757-2;P47757-4	P47757	CAPZB_MOUSE	reviewed	F-actin-capping protein subunit beta (CapZ beta)	Capzb Cappb1	Mus musculus (Mouse)	277
ENSMUSG00000031425	ENSMUSG00000031425 -> P60202-1;P60202-2	P60202	MYPR_MOUSE	reviewed	Myelin proteolipid protein (PLP) (Lipophilin)	Plp1 Plp	Mus musculus (Mouse)	277
ENSMUSG00000037572		A0A0R4J1F8	A0A0R4J1F8_MOUSE	unreviewed	WD repeat and HMG-box DNA-binding protein 1	Wdhd1	Mus musculus (Mouse)	1081
ENSMUSG00000037572		A0A2I3BQ38	A0A2I3BQ38_MOUSE	unreviewed	WD repeat and HMG-box DNA-binding protein 1 (Fragment)	Wdhd1	Mus musculus (Mouse)	67
ENSMUSG00000037572		A0A2K6EDP7	A0A2K6EDP7_MOUSE	unreviewed	WD repeat and HMG-box DNA-binding protein 1	Wdhd1	Mus musculus (Mouse)	1118
ENSMUSG00000037572	ENSMUSG00000037572 -> P59328-2	P59328	WDHD1_MOUSE	reviewed	WD repeat and HMG-box DNA-binding protein 1 (Acidic nucleoplasmic DNA-binding protein 1) (And-1)	Wdhd1 And1	Mus musculus (Mouse)	1117
ENSMUSG00000028370	ENSMUSG00000028370 -> Q8R4K8-1	Q8R4K8	PAPP1_MOUSE	reviewed	Pappalysin-1 (EC 3.4.24.79) (Insulin-like growth factor-dependent IGF-binding protein 4 protease) (IGF-dependent IGFBP-4 protease) (IGFBP-4ase) (Pregnancy-associated plasma protein A) (PAPP-A)	Pappa	Mus musculus (Mouse)	1624
ENSMUSG00000070298		F8VPJ5	F8VPJ5_MOUSE	unreviewed	Taste receptor cell protein 1	Trcg1	Mus musculus (Mouse)	825
ENSMUSG00000067916		B1AVX1	B1AVX1_MOUSE	unreviewed	Zinc finger protein 991 (Fragment)	Zfp991	Mus musculus (Mouse)	18
ENSMUSG00000067916		Q8R1N3	Q8R1N3_MOUSE	unreviewed	Predicted gene, OTTMUSG00000010657 (Zinc finger protein 991)	Zfp991 Gm13139 OTTMUSG00000010657	Mus musculus (Mouse)	573
ENSMUSG00000045302		A0A0J9YU39	A0A0J9YU39_MOUSE	unreviewed	Prolactin regulatory element-binding protein (Fragment)	Preb	Mus musculus (Mouse)	186
ENSMUSG00000045302		D3Z3S1	D3Z3S1_MOUSE	unreviewed	Prolactin regulatory element-binding protein	Preb	Mus musculus (Mouse)	350
ENSMUSG00000045302		F6XLZ3	F6XLZ3_MOUSE	unreviewed	Prolactin regulatory element-binding protein (Fragment)	Preb	Mus musculus (Mouse)	95
ENSMUSG00000045302		Q9WUQ2	PREB_MOUSE	reviewed	Prolactin regulatory element-binding protein (Mammalian guanine nucleotide exchange factor mSec12)	Preb Sec12	Mus musculus (Mouse)	417
ENSMUSG00000002944		A0A0G2JFB7	A0A0G2JFB7_MOUSE	unreviewed	Glycoprotein IIIb (PAS IV) (PAS-4) (Platelet glycoprotein 4) (Platelet glycoprotein IV) (Fragment)	Cd36	Mus musculus (Mouse)	142
ENSMUSG00000002944		Q08857	CD36_MOUSE	reviewed	Platelet glycoprotein 4 (Glycoprotein IIIb) (GPIIIB) (PAS IV) (PAS-4) (Platelet glycoprotein IV) (GPIV) (CD antigen CD36)	Cd36	Mus musculus (Mouse)	472
ENSMUSG00000076605		A0A0G2JDG2	A0A0G2JDG2_MOUSE	unreviewed	Immunoglobulin kappa joining 2 (Fragment)	Igkj2	Mus musculus (Mouse)	13
ENSMUSG00000000290		D3YYP8	D3YYP8_MOUSE	unreviewed	Integrin beta (Fragment)	Itgb2	Mus musculus (Mouse)	130
ENSMUSG00000000290		D3Z1S4	D3Z1S4_MOUSE	unreviewed	Integrin beta-2 (Fragment)	Itgb2	Mus musculus (Mouse)	54
ENSMUSG00000000290		M0QWA7	M0QWA7_MOUSE	unreviewed	Integrin beta	Itgb2	Mus musculus (Mouse)	480
ENSMUSG00000000290		M0QWJ6	M0QWJ6_MOUSE	unreviewed	Integrin beta-2	Itgb2	Mus musculus (Mouse)	56
ENSMUSG00000000290		Q542I8	Q542I8_MOUSE	unreviewed	Integrin beta	Itgb2	Mus musculus (Mouse)	770
ENSMUSG00000044937		A0A0G2LB92	A0A0G2LB92_MOUSE	unreviewed	Tetratricopeptide repeat protein 41	Ttc41	Mus musculus (Mouse)	409
ENSMUSG00000044937		A0A1W2P7R8	A0A1W2P7R8_MOUSE	unreviewed	Tetratricopeptide repeat protein 41 (Fragment)	Ttc41	Mus musculus (Mouse)	50
ENSMUSG00000044937		A0A1W2P894	A0A1W2P894_MOUSE	unreviewed	Tetratricopeptide repeat protein 41	Ttc41	Mus musculus (Mouse)	600
ENSMUSG00000044937		F8VPV8	F8VPV8_MOUSE	unreviewed	Tetratricopeptide repeat protein 41	Ttc41 BC030307	Mus musculus (Mouse)	1318
ENSMUSG00000041895		B1AT64	B1AT64_MOUSE	unreviewed	WD repeat domain phosphoinositide-interacting protein 1	Wipi1	Mus musculus (Mouse)	295
ENSMUSG00000041895	ENSMUSG00000041895 -> Q8R3E3-1;Q8R3E3-2	Q8R3E3	WIPI1_MOUSE	reviewed	WD repeat domain phosphoinositide-interacting protein 1 (WIPI-1) (WD40 repeat protein interacting with phosphoinositides of 49 kDa) (WIPI 49 kDa)	Wipi1 D11Ertd498e	Mus musculus (Mouse)	446
ENSMUSG00000069917,ENSMUSG00000069919		Q91VB8	Q91VB8_MOUSE	unreviewed	Alpha globin 1 (Alpha globin 2) (Alpha-globin) (Globin c1) (Hemoglobin alpha, adult chain 1) (Hemoglobin alpha, adult chain 2)	Hba-a1 Glnc1 haemaglobin alpha 1 haemaglobin alpha 2 Hba-a2	Mus musculus (Mouse)	142
ENSMUSG00000030189	ENSMUSG00000030189 -> Q9JKB3-1;Q9JKB3-2	Q9JKB3	YBOX3_MOUSE	reviewed	Y-box-binding protein 3 (Cold shock domain-containing protein A) (DNA-binding protein A) (Y-box protein 3)	Ybx3 Csda Msy4	Mus musculus (Mouse)	361
ENSMUSG00000029672		E9Q6F0	E9Q6F0_MOUSE	unreviewed	Protein FAM3C (Fragment)	Fam3c	Mus musculus (Mouse)	110
ENSMUSG00000029672		E9Q8C5	E9Q8C5_MOUSE	unreviewed	Protein FAM3C	Fam3c	Mus musculus (Mouse)	99
ENSMUSG00000029672		G3X9I1	G3X9I1_MOUSE	unreviewed	Protein FAM3C	Fam3c	Mus musculus (Mouse)	197
ENSMUSG00000029672		G5E911	G5E911_MOUSE	unreviewed	Protein FAM3C	Fam3c	Mus musculus (Mouse)	247
ENSMUSG00000029672		Q91VU0	FAM3C_MOUSE	reviewed	Protein FAM3C (Interleukin-like EMT inducer)	Fam3c D6Wsu176e Ilei	Mus musculus (Mouse)	227
ENSMUSG00000019433		A0A1D5RML2	A0A1D5RML2_MOUSE	unreviewed	PDZ domain-containing protein GIPC1 (Fragment)	Gipc1	Mus musculus (Mouse)	65
ENSMUSG00000019433		A0A1D5RMN2	A0A1D5RMN2_MOUSE	unreviewed	PDZ domain-containing protein GIPC1 (Fragment)	Gipc1	Mus musculus (Mouse)	105
ENSMUSG00000019433		Q9Z0G0	GIPC1_MOUSE	reviewed	PDZ domain-containing protein GIPC1 (GAIP C-terminus-interacting protein) (RGS-GAIP-interacting protein) (RGS19-interacting protein 1) (SemaF cytoplasmic domain-associated protein 1) (SEMCAP-1) (Synectin)	Gipc1 Gipc Rgs19ip1 Semcap1	Mus musculus (Mouse)	333
ENSMUSG00000046808		A0A0G2JEF2	A0A0G2JEF2_MOUSE	unreviewed	Probable phospholipid-transporting ATPase VD	Atp10d	Mus musculus (Mouse)	278
ENSMUSG00000046808		Q8BU62	Q8BU62_MOUSE	unreviewed	Probable phospholipid-transporting ATPase VD (Fragment)	Atp10d	Mus musculus (Mouse)	215
ENSMUSG00000032624		A0A0R4J0H0	A0A0R4J0H0_MOUSE	unreviewed	Echinoderm microtubule-associated protein-like 4	Eml4	Mus musculus (Mouse)	876
ENSMUSG00000032624		A0A0R4J1G7	A0A0R4J1G7_MOUSE	unreviewed	Echinoderm microtubule-associated protein-like 4	Eml4	Mus musculus (Mouse)	919
ENSMUSG00000032624		A0A3Q4EHV9	A0A3Q4EHV9_MOUSE	unreviewed	Echinoderm microtubule-associated protein-like 4	Eml4	Mus musculus (Mouse)	941
ENSMUSG00000032624		A7ISP9	A7ISP9_MOUSE	unreviewed	EMAP-like protein 4 (Echinoderm microtubule-associated protein-like 4)	Eml4	Mus musculus (Mouse)	977
ENSMUSG00000032624		F8WJ93	F8WJ93_MOUSE	unreviewed	Echinoderm microtubule-associated protein-like 4	Eml4	Mus musculus (Mouse)	988
ENSMUSG00000037999		E0CXD0	E0CXD0_MOUSE	unreviewed	Arf-GAP with Rho-GAP domain, ANK repeat and PH domain-containing protein 2 (Fragment)	Arap2	Mus musculus (Mouse)	126
ENSMUSG00000037999		E9QP44	E9QP44_MOUSE	unreviewed	Arf-GAP with Rho-GAP domain, ANK repeat and PH domain-containing protein 2	Arap2	Mus musculus (Mouse)	1703
ENSMUSG00000032123		A0A1L1ST50	A0A1L1ST50_MOUSE	unreviewed	UDP-N-acetylglucosamine--dolichyl-phosphate N-acetylglucosaminephosphotransferase	Dpagt1	Mus musculus (Mouse)	59
ENSMUSG00000032123		A0A1L1STS5	A0A1L1STS5_MOUSE	unreviewed	UDP-N-acetylglucosamine--dolichyl-phosphate N-acetylglucosaminephosphotransferase	Dpagt1	Mus musculus (Mouse)	106
ENSMUSG00000032123		P42867	GPT_MOUSE	reviewed	UDP-N-acetylglucosamine--dolichyl-phosphate N-acetylglucosaminephosphotransferase (EC 2.7.8.15) (GlcNAc-1-P transferase) (G1PT) (GPT) (N-acetylglucosamine-1-phosphate transferase)	Dpagt1 Dpagt2 Gnpta	Mus musculus (Mouse)	410
ENSMUSG00000005057		A0A0G2JDV1	A0A0G2JDV1_MOUSE	unreviewed	SH2B adapter protein 2 (Fragment)	Sh2b2	Mus musculus (Mouse)	44
ENSMUSG00000005057		A0A0G2JED4	A0A0G2JED4_MOUSE	unreviewed	SH2B adapter protein 2	Sh2b2	Mus musculus (Mouse)	420
ENSMUSG00000005057		Q9JID9	SH2B2_MOUSE	reviewed	SH2B adapter protein 2 (Adapter protein with pleckstrin homology and Src homology 2 domains) (SH2 and PH domain-containing adapter protein APS)	Sh2b2 Aps	Mus musculus (Mouse)	621
ENSMUSG00000028955		P63024	VAMP3_MOUSE	reviewed	Vesicle-associated membrane protein 3 (VAMP-3) (Cellubrevin) (CEB) (Synaptobrevin-3)	Vamp3 Syb3	Mus musculus (Mouse)	103
ENSMUSG00000059409		Q7TNL5	Q7TNL5_MOUSE	unreviewed	Serine/threonine-protein phosphatase 2A 56 kDa regulatory subunit	Ppp2r5d	Mus musculus (Mouse)	595
ENSMUSG00000059409		Q91V89	Q91V89_MOUSE	unreviewed	Serine/threonine-protein phosphatase 2A 56 kDa regulatory subunit	Ppp2r5d	Mus musculus (Mouse)	594
ENSMUSG00000040850		F6R7K9	F6R7K9_MOUSE	unreviewed	Proteasome activator complex subunit 4 (Fragment)	Psme4	Mus musculus (Mouse)	219
ENSMUSG00000040850		Q5SSW0	Q5SSW0_MOUSE	unreviewed	Proteasome activator complex subunit 4 (Fragment)	Psme4	Mus musculus (Mouse)	107
ENSMUSG00000040850	ENSMUSG00000040850 -> Q5SSW2-1	Q5SSW2	PSME4_MOUSE	reviewed	Proteasome activator complex subunit 4 (Proteasome activator PA200) (Protein TEMO)	Psme4 Kiaa0077	Mus musculus (Mouse)	1843
ENSMUSG00000057421	ENSMUSG00000057421 -> A2BE28-1;A2BE28-2	A2BE28	LAS1L_MOUSE	reviewed	Ribosomal biogenesis protein LAS1L (Protein LAS1 homolog)	Las1l	Mus musculus (Mouse)	776
ENSMUSG00000042050		A0A1Y7VNH8	A0A1Y7VNH8_MOUSE	unreviewed	WD repeat-containing protein 60	Wdr60	Mus musculus (Mouse)	45
ENSMUSG00000042050		Q8C761	WDR60_MOUSE	reviewed	WD repeat-containing protein 60	Wdr60	Mus musculus (Mouse)	999
ENSMUSG00000062906		D3Z7T4	D3Z7T4_MOUSE	unreviewed	Polyamine deacetylase HDAC10	Hdac10	Mus musculus (Mouse)	470
ENSMUSG00000062906		Q6P3E7	HDA10_MOUSE	reviewed	Polyamine deacetylase HDAC10 (EC 3.5.1.48) (EC 3.5.1.62) (Histone deacetylase 10) (HD10)	Hdac10	Mus musculus (Mouse)	666
ENSMUSG00000029465		A0A0G2JFK7	A0A0G2JFK7_MOUSE	unreviewed	Actin-related protein 2/3 complex subunit 3 (Fragment)	Arpc3	Mus musculus (Mouse)	142
ENSMUSG00000029465		D3Z2F7	D3Z2F7_MOUSE	unreviewed	Actin-related protein 2/3 complex subunit 3	Arpc3	Mus musculus (Mouse)	161
ENSMUSG00000029465		D3Z2F8	D3Z2F8_MOUSE	unreviewed	Actin-related protein 2/3 complex subunit 3	Arpc3	Mus musculus (Mouse)	163
ENSMUSG00000029465		H7BWZ3	H7BWZ3_MOUSE	unreviewed	Actin-related protein 2/3 complex subunit 3	Arpc3	Mus musculus (Mouse)	170
ENSMUSG00000029465		Q9JM76	ARPC3_MOUSE	reviewed	Actin-related protein 2/3 complex subunit 3 (Arp2/3 complex 21 kDa subunit) (p21-ARC)	Arpc3	Mus musculus (Mouse)	178
ENSMUSG00000070737		A2A7U3	A2A7U3_MOUSE	unreviewed	Transmembrane protein 35B	Tmem35b Gm12942	Mus musculus (Mouse)	137
ENSMUSG00000070737		Q3U0Y2	TM35B_MOUSE	reviewed	Transmembrane protein 35B (ZMYM6 neighbor protein)	Tmem35b Gm12942 Zmym6nb	Mus musculus (Mouse)	150
ENSMUSG00000040260	ENSMUSG00000040260 -> Q80U19-1;Q80U19-2	Q80U19	DAAM2_MOUSE	reviewed	Disheveled-associated activator of morphogenesis 2	Daam2 Kiaa0381	Mus musculus (Mouse)	1115
ENSMUSG00000046572		J3QNM2	J3QNM2_MOUSE	unreviewed	Zinc finger protein 518B (Fragment)	Zfp518b	Mus musculus (Mouse)	11
ENSMUSG00000046572		J3QNT5	J3QNT5_MOUSE	unreviewed	Zinc finger protein 518B (Fragment)	Zfp518b	Mus musculus (Mouse)	161
ENSMUSG00000046572		J3QPN0	J3QPN0_MOUSE	unreviewed	Zinc finger protein 518B	Zfp518b	Mus musculus (Mouse)	1082
ENSMUSG00000019578		B8JJA4	B8JJA4_MOUSE	unreviewed	UBX domain-containing protein 6 (Fragment)	Ubxn6	Mus musculus (Mouse)	154
ENSMUSG00000019578	ENSMUSG00000019578 -> Q99PL6-1	Q99PL6	UBXN6_MOUSE	reviewed	UBX domain-containing protein 6 (UBX domain-containing protein 1)	Ubxn6 Ubxd1 Ubxdc2	Mus musculus (Mouse)	442
ENSMUSG00000024427		Q9WTP2	SPY4_MOUSE	reviewed	Protein sprouty homolog 4 (Spry-4)	Spry4	Mus musculus (Mouse)	300
ENSMUSG00000046573		Q8K215	LYRM4_MOUSE	reviewed	LYR motif-containing protein 4	Lyrm4 Isd11	Mus musculus (Mouse)	91
ENSMUSG00000023829		A0A3B2WB35	A0A3B2WB35_MOUSE	unreviewed	Solute carrier family 22 member 1	Slc22a1	Mus musculus (Mouse)	141
ENSMUSG00000023829		O08966	S22A1_MOUSE	reviewed	Solute carrier family 22 member 1 (Organic cation transporter 1) (mOCT1)	Slc22a1 Lx1 Oct1	Mus musculus (Mouse)	556
ENSMUSG00000001767		P63154	CRNL1_MOUSE	reviewed	Crooked neck-like protein 1 (Crooked neck homolog)	Crnkl1	Mus musculus (Mouse)	690
ENSMUSG00000057858		A0A494B904	A0A494B904_MOUSE	unreviewed	Protein FAM204A	Fam204a	Mus musculus (Mouse)	83
ENSMUSG00000057858		Q8C6C7	F204A_MOUSE	reviewed	Protein FAM204A	Fam204a D19Ertd737e	Mus musculus (Mouse)	236
ENSMUSG00000038506		A0A0N4SW71	A0A0N4SW71_MOUSE	unreviewed	DCN1-like protein (Defective in cullin neddylation protein 1-like protein)	Dcun1d2	Mus musculus (Mouse)	87
ENSMUSG00000038506		A0A0N4SW97	A0A0N4SW97_MOUSE	unreviewed	DCN1-like protein 2	Dcun1d2	Mus musculus (Mouse)	219
ENSMUSG00000038506		G5E8Q5	G5E8Q5_MOUSE	unreviewed	DCN1-like protein 2	Dcun1d2	Mus musculus (Mouse)	197
ENSMUSG00000038506		G5E8Q6	G5E8Q6_MOUSE	unreviewed	DCN1-like protein 2	Dcun1d2	Mus musculus (Mouse)	207
ENSMUSG00000038506	ENSMUSG00000038506 -> Q8BZJ7-1;Q8BZJ7-4	Q8BZJ7	DCNL2_MOUSE	reviewed	DCN1-like protein 2 (DCUN1 domain-containing protein 2) (Defective in cullin neddylation protein 1-like protein 2)	Dcun1d2 Dcun1l2	Mus musculus (Mouse)	259
ENSMUSG00000021171		A0A1Y7VM39	A0A1Y7VM39_MOUSE	unreviewed	Extended synaptotagmin-2	Esyt2	Mus musculus (Mouse)	326
ENSMUSG00000021171		A0A1Y7VNA1	A0A1Y7VNA1_MOUSE	unreviewed	Extended synaptotagmin-2 (Fragment)	Esyt2	Mus musculus (Mouse)	89
ENSMUSG00000021171	ENSMUSG00000021171 -> Q3TZZ7-1	Q3TZZ7	ESYT2_MOUSE	reviewed	Extended synaptotagmin-2 (E-Syt2)	Esyt2 D12Ertd551e Fam62b	Mus musculus (Mouse)	845
ENSMUSG00000039908	ENSMUSG00000039908 -> Q80ZD3-1	Q80ZD3	S2611_MOUSE	reviewed	Sodium-independent sulfate anion transporter (Solute carrier family 26 member 11)	Slc26a11	Mus musculus (Mouse)	593
ENSMUSG00000036555		A0A0G2JG25	A0A0G2JG25_MOUSE	unreviewed	IQ domain-containing protein E (Fragment)	Iqce	Mus musculus (Mouse)	101
ENSMUSG00000036555		D3YXD4	D3YXD4_MOUSE	unreviewed	IQ domain-containing protein E (Fragment)	Iqce	Mus musculus (Mouse)	185
ENSMUSG00000036555		F6R782	F6R782_MOUSE	unreviewed	IQ domain-containing protein E (Fragment)	Iqce	Mus musculus (Mouse)	396
ENSMUSG00000036555	ENSMUSG00000036555 -> Q6PCQ0-1;Q6PCQ0-2	Q6PCQ0	IQCE_MOUSE	reviewed	IQ domain-containing protein E	Iqce	Mus musculus (Mouse)	778
ENSMUSG00000032050		A0A5F8MPB9	A0A5F8MPB9_MOUSE	unreviewed	Radixin	Rdx	Mus musculus (Mouse)	604
ENSMUSG00000032050		P26043	RADI_MOUSE	reviewed	Radixin (ESP10)	Rdx	Mus musculus (Mouse)	583
ENSMUSG00000032050		Q7TSG6	Q7TSG6_MOUSE	unreviewed	Radixin (Rdx protein)	Rdx	Mus musculus (Mouse)	389
ENSMUSG00000000881		A2BEE9	A2BEE9_MOUSE	unreviewed	Disks large homolog 3	Dlg3	Mus musculus (Mouse)	835
ENSMUSG00000000881		A2BEF2	A2BEF2_MOUSE	unreviewed	Disks large homolog 3	Dlg3	Mus musculus (Mouse)	512
ENSMUSG00000000881		P70175	DLG3_MOUSE	reviewed	Disks large homolog 3 (Synapse-associated protein 102) (SAP-102) (SAP102)	Dlg3 Dlgh3	Mus musculus (Mouse)	849
ENSMUSG00000000881		Q52KF7	Q52KF7_MOUSE	unreviewed	Disks large homolog 3 (Dlgh3 protein)	Dlg3 Dlgh3	Mus musculus (Mouse)	817
ENSMUSG00000028032		A0A0G2JFK8	A0A0G2JFK8_MOUSE	unreviewed	Bifunctional 3'-phosphoadenosine 5'-phosphosulfate synthase 1	Papss1	Mus musculus (Mouse)	42
ENSMUSG00000028032		A0A0G2JFM1	A0A0G2JFM1_MOUSE	unreviewed	Bifunctional 3'-phosphoadenosine 5'-phosphosulfate synthase 1 (Fragment)	Papss1	Mus musculus (Mouse)	37
ENSMUSG00000028032		Q60967	PAPS1_MOUSE	reviewed	Bifunctional 3'-phosphoadenosine 5'-phosphosulfate synthase 1 (PAPS synthase 1) (PAPSS 1) (Sulfurylase kinase 1) (SK 1) (SK1) [Includes: Sulfate adenylyltransferase (EC 2.7.7.4) (ATP-sulfurylase) (Sulfate adenylate transferase) (SAT); Adenylyl-sulfate kinase (EC 2.7.1.25) (3'-phosphoadenosine-5'-phosphosulfate synthase) (APS kinase) (Adenosine-5'-phosphosulfate 3'-phosphotransferase) (Adenylylsul…	Papss1 Asapk Atpsk1 Papss	Mus musculus (Mouse)	624
ENSMUSG00000028032		Q6NZM8	Q6NZM8_MOUSE	unreviewed	3'-phosphoadenosine-5'-phosphosulfate synthase (EC 2.7.1.25) (EC 2.7.7.4) (APS kinase) (ATP-sulfurylase) (Adenosine-5'-phosphosulfate 3'-phosphotransferase) (Adenylyl-sulfate kinase) (Adenylylsulfate 3'-phosphotransferase) (Sulfate adenylyltransferase)	Papss1	Mus musculus (Mouse)	603
ENSMUSG00000060002		D3YU39	D3YU39_MOUSE	unreviewed	Cholinephosphotransferase 1	Chpt1	Mus musculus (Mouse)	406
ENSMUSG00000060002		D3Z6W4	D3Z6W4_MOUSE	unreviewed	Cholinephosphotransferase 1	Chpt1	Mus musculus (Mouse)	232
ENSMUSG00000060002		D6RCW3	D6RCW3_MOUSE	unreviewed	Cholinephosphotransferase 1	Chpt1	Mus musculus (Mouse)	218
ENSMUSG00000060002		F6X1K1	F6X1K1_MOUSE	unreviewed	Cholinephosphotransferase 1 (Fragment)	Chpt1	Mus musculus (Mouse)	84
ENSMUSG00000060002		F6ZDL8	F6ZDL8_MOUSE	unreviewed	Cholinephosphotransferase 1 (Fragment)	Chpt1	Mus musculus (Mouse)	184
ENSMUSG00000060002		F7DAN4	F7DAN4_MOUSE	unreviewed	Cholinephosphotransferase 1 (Fragment)	Chpt1	Mus musculus (Mouse)	160
ENSMUSG00000060002	ENSMUSG00000060002 -> Q8C025-1;Q8C025-2	Q8C025	CHPT1_MOUSE	reviewed	Cholinephosphotransferase 1 (mCHPT1) (EC 2.7.8.2) (Diabetic nephropathy-associated gene transcript 1) (Diacylglycerol cholinephosphotransferase 1)	Chpt1 Cpt1 Dn4	Mus musculus (Mouse)	398
ENSMUSG00000006585		Q8R4E9	CDT1_MOUSE	reviewed	DNA replication factor Cdt1 (Double parked homolog) (DUP) (Retroviral insertion site 2 protein)	Cdt1 Ris2	Mus musculus (Mouse)	557
ENSMUSG00000046108		A0A0R4J0P4	A0A0R4J0P4_MOUSE	unreviewed	Interleukin-17C	Il17c	Mus musculus (Mouse)	182
ENSMUSG00000036792		A0A0G2JEL9	A0A0G2JEL9_MOUSE	unreviewed	Methyl-CpG-binding domain protein 5 (Fragment)	Mbd5	Mus musculus (Mouse)	77
ENSMUSG00000036792		A0A0G2JF81	A0A0G2JF81_MOUSE	unreviewed	Methyl-CpG-binding domain protein 5 (Fragment)	Mbd5	Mus musculus (Mouse)	120
ENSMUSG00000036792		A0A0G2JFF3	A0A0G2JFF3_MOUSE	unreviewed	Methyl-CpG-binding domain protein 5 (Fragment)	Mbd5	Mus musculus (Mouse)	156
ENSMUSG00000036792		A0A0G2JG39	A0A0G2JG39_MOUSE	unreviewed	Methyl-CpG-binding domain protein 5 (Fragment)	Mbd5	Mus musculus (Mouse)	113
ENSMUSG00000036792		B1AYB5	B1AYB5_MOUSE	unreviewed	Methyl-CpG-binding domain protein 5	Mbd5	Mus musculus (Mouse)	1728
ENSMUSG00000036792		B1AYB6	MBD5_MOUSE	reviewed	Methyl-CpG-binding domain protein 5 (Methyl-CpG-binding protein MBD5)	Mbd5	Mus musculus (Mouse)	1498
ENSMUSG00000036792		B1AYB7	B1AYB7_MOUSE	unreviewed	Methyl-CpG-binding domain protein 5	Mbd5	Mus musculus (Mouse)	856
ENSMUSG00000036792		F6Q8U1	F6Q8U1_MOUSE	unreviewed	Methyl-CpG-binding domain protein 5 (Fragment)	Mbd5	Mus musculus (Mouse)	1067
ENSMUSG00000036792		Q3TTF1	Q3TTF1_MOUSE	unreviewed	Methyl-CpG-binding domain protein 5 (Fragment)	Mbd5	Mus musculus (Mouse)	435
ENSMUSG00000038351	ENSMUSG00000038351 -> Q80U12-1;Q80U12-2	Q80U12	SGSM2_MOUSE	reviewed	Small G protein signaling modulator 2 (RUN and TBC1 domain-containing protein 1)	Sgsm2 Kiaa0397 Rutbc1	Mus musculus (Mouse)	1005
ENSMUSG00000020135		D3YTR0	D3YTR0_MOUSE	unreviewed	Adenomatous polyposis coli protein 2	Apc2	Mus musculus (Mouse)	2303
ENSMUSG00000020135		D3YYQ9	D3YYQ9_MOUSE	unreviewed	Adenomatous polyposis coli protein 2 (Fragment)	Apc2	Mus musculus (Mouse)	93
ENSMUSG00000020135		D3Z344	D3Z344_MOUSE	unreviewed	Adenomatous polyposis coli protein 2 (Fragment)	Apc2	Mus musculus (Mouse)	125
ENSMUSG00000020135		D3Z3K9	D3Z3K9_MOUSE	unreviewed	Adenomatous polyposis coli protein 2 (Fragment)	Apc2	Mus musculus (Mouse)	123
ENSMUSG00000020135		G5E832	G5E832_MOUSE	unreviewed	Adenomatous polyposis coli protein 2	Apc2	Mus musculus (Mouse)	2274
ENSMUSG00000078923		B7ZBY6	B7ZBY6_MOUSE	unreviewed	Ubiquitin-conjugating enzyme E2 variant 1 (Fragment)	Ube2v1	Mus musculus (Mouse)	124
ENSMUSG00000078923		B7ZBY7	B7ZBY7_MOUSE	unreviewed	Ubiquitin-conjugating enzyme E2 variant 1	Ube2v1	Mus musculus (Mouse)	173
ENSMUSG00000078923	ENSMUSG00000078923 -> Q9CZY3-1;Q9CZY3-2	Q9CZY3	UB2V1_MOUSE	reviewed	Ubiquitin-conjugating enzyme E2 variant 1 (UEV-1) (CROC-1)	Ube2v1 Croc1	Mus musculus (Mouse)	147
ENSMUSG00000024220		A0A3B2W3I6	A0A3B2W3I6_MOUSE	unreviewed	Zinc finger protein 523	Zfp523	Mus musculus (Mouse)	513
ENSMUSG00000024220		A0A3B2W4C6	A0A3B2W4C6_MOUSE	unreviewed	Zinc finger protein 523	Zfp523	Mus musculus (Mouse)	342
ENSMUSG00000024220		A0A3B2W7W5	A0A3B2W7W5_MOUSE	unreviewed	Zinc finger protein 523 (Fragment)	Zfp523	Mus musculus (Mouse)	258
ENSMUSG00000024220		A0A3B2WCZ0	A0A3B2WCZ0_MOUSE	unreviewed	Zinc finger protein 523	Zfp523	Mus musculus (Mouse)	84
ENSMUSG00000024220		B2KF18	B2KF18_MOUSE	unreviewed	Zinc finger protein 523 (Fragment)	Zfp523	Mus musculus (Mouse)	189
ENSMUSG00000024220		B2KF19	B2KF19_MOUSE	unreviewed	Zinc finger protein 523 (Fragment)	Zfp523	Mus musculus (Mouse)	292
ENSMUSG00000024220		F7B631	F7B631_MOUSE	unreviewed	Zinc finger protein 523 (Fragment)	Zfp523	Mus musculus (Mouse)	189
ENSMUSG00000024220	ENSMUSG00000024220 -> Q8BMU0-1	Q8BMU0	ZNF76_MOUSE	reviewed	Zinc finger protein 76 (Zinc finger protein 523)	Znf76 Zfp523	Mus musculus (Mouse)	568
ENSMUSG00000020142		O35874	SATT_MOUSE	reviewed	Neutral amino acid transporter A (Alanine/serine/cysteine/threonine transporter 1) (ASCT-1) (SATT) (Solute carrier family 1 member 4)	Slc1a4 Asct1	Mus musculus (Mouse)	532
ENSMUSG00000020142		Q5SSP3	Q5SSP3_MOUSE	unreviewed	Neutral amino acid transporter A	Slc1a4	Mus musculus (Mouse)	452
ENSMUSG00000032915		Q91ZE5	AGRE4_MOUSE	reviewed	Adhesion G protein-coupled receptor E4 (EGF-like module receptor 4) (EGF-like module-containing mucin-like hormone receptor-like 4) (F4/80-like-receptor) (Seven-span membrane protein FIRE)	Adgre4 Emr4	Mus musculus (Mouse)	689
ENSMUSG00000037202		P10820	PERF_MOUSE	reviewed	Perforin-1 (P1) (Cytolysin) (Lymphocyte pore-forming protein)	Prf1 Pfp	Mus musculus (Mouse)	554
ENSMUSG00000030207		E0CXF7	E0CXF7_MOUSE	unreviewed	Protein FAM234B (Fragment)	Fam234b 8430419L09Rik	Mus musculus (Mouse)	74
ENSMUSG00000030207		E0CXF9	E0CXF9_MOUSE	unreviewed	Protein FAM234B (Fragment)	Fam234b 8430419L09Rik	Mus musculus (Mouse)	64
ENSMUSG00000030207	ENSMUSG00000030207 -> Q8BYI8-1;Q8BYI8-2	Q8BYI8	F234B_MOUSE	reviewed	Protein FAM234B	Fam234b Kiaa1467	Mus musculus (Mouse)	624
ENSMUSG00000028587		Q9Z1N2	ORC1_MOUSE	reviewed	Origin recognition complex subunit 1	Orc1 Orc1l	Mus musculus (Mouse)	840
ENSMUSG00000044252		A0A3Q4EG41	A0A3Q4EG41_MOUSE	unreviewed	Oxysterol-binding protein-related protein 1	Osbpl1a	Mus musculus (Mouse)	51
ENSMUSG00000044252		A0A3Q4EG54	A0A3Q4EG54_MOUSE	unreviewed	Oxysterol-binding protein	Osbpl1a	Mus musculus (Mouse)	528
ENSMUSG00000044252		A0A3Q4EI24	A0A3Q4EI24_MOUSE	unreviewed	Oxysterol-binding protein	Osbpl1a	Mus musculus (Mouse)	547
ENSMUSG00000044252		A0A3Q4L2S6	A0A3Q4L2S6_MOUSE	unreviewed	Oxysterol-binding protein (Fragment)	Osbpl1a	Mus musculus (Mouse)	200
ENSMUSG00000044252		A0A3Q4L372	A0A3Q4L372_MOUSE	unreviewed	Oxysterol-binding protein-related protein 1 (Fragment)	Osbpl1a	Mus musculus (Mouse)	37
ENSMUSG00000044252		D3YZ66	D3YZ66_MOUSE	unreviewed	Oxysterol-binding protein-related protein 1 (Fragment)	Osbpl1a	Mus musculus (Mouse)	187
ENSMUSG00000044252		D3Z754	D3Z754_MOUSE	unreviewed	Oxysterol-binding protein (Fragment)	Osbpl1a	Mus musculus (Mouse)	281
ENSMUSG00000044252		D3Z7I9	D3Z7I9_MOUSE	unreviewed	Oxysterol-binding protein (Fragment)	Osbpl1a	Mus musculus (Mouse)	184
ENSMUSG00000044252		D6RDE4	D6RDE4_MOUSE	unreviewed	Oxysterol-binding protein-related protein 1	Osbpl1a	Mus musculus (Mouse)	66
ENSMUSG00000044252		Q3V156	Q3V156_MOUSE	unreviewed	Oxysterol-binding protein	Osbpl1a	Mus musculus (Mouse)	558
ENSMUSG00000044252		Q8K2D2	Q8K2D2_MOUSE	unreviewed	Osbpl1a protein (Oxysterol-binding protein-related protein 1)	Osbpl1a	Mus musculus (Mouse)	338
ENSMUSG00000044252	ENSMUSG00000044252 -> Q91XL9-1;Q91XL9-2;Q91XL9-3	Q91XL9	OSBL1_MOUSE	reviewed	Oxysterol-binding protein-related protein 1 (ORP-1) (OSBP-related protein 1)	Osbpl1a Orp1 Orp1a Orp1l	Mus musculus (Mouse)	950
ENSMUSG00000036181		P15864	H12_MOUSE	reviewed	Histone H1.2 (H1 VAR.1) (H1c)	H1-2 H1f2 Hist1h1c	Mus musculus (Mouse)	212
ENSMUSG00000078651		A2A4I9	A2A4I9_MOUSE	unreviewed	Amine oxidase (EC 1.4.3.-)	Aoc2	Mus musculus (Mouse)	730
ENSMUSG00000078651		Q812C9	AOC2_MOUSE	reviewed	Retina-specific copper amine oxidase (RAO) (EC 1.4.3.21) (Amine oxidase [copper-containing])	Aoc2	Mus musculus (Mouse)	757
ENSMUSG00000045409		E9QLN4	E9QLN4_MOUSE	unreviewed	E3 ubiquitin-protein ligase TRIM39	Trim39	Mus musculus (Mouse)	488
ENSMUSG00000045409		G3UWI0	G3UWI0_MOUSE	unreviewed	E3 ubiquitin-protein ligase TRIM39	Trim39	Mus musculus (Mouse)	496
ENSMUSG00000045409		G3UX29	G3UX29_MOUSE	unreviewed	E3 ubiquitin-protein ligase TRIM39 (Fragment)	Trim39	Mus musculus (Mouse)	60
ENSMUSG00000029629		A0A0N4SV73	A0A0N4SV73_MOUSE	unreviewed	PHD finger protein 14 (Fragment)	Phf14	Mus musculus (Mouse)	90
ENSMUSG00000029629		A0A0N4SW36	A0A0N4SW36_MOUSE	unreviewed	PHD finger protein 14	Phf14	Mus musculus (Mouse)	42
ENSMUSG00000029629		A0A0N4SWI1	A0A0N4SWI1_MOUSE	unreviewed	PHD finger protein 14 (Fragment)	Phf14	Mus musculus (Mouse)	69
ENSMUSG00000029629		F6TN92	F6TN92_MOUSE	unreviewed	PHD finger protein 14 (Fragment)	Phf14	Mus musculus (Mouse)	243
ENSMUSG00000029629		G5E8S0	G5E8S0_MOUSE	unreviewed	PHD finger protein 14	Phf14	Mus musculus (Mouse)	881
ENSMUSG00000029629	ENSMUSG00000029629 -> Q9D4H9-2;Q9D4H9-3	Q9D4H9	PHF14_MOUSE	reviewed	PHD finger protein 14	Phf14	Mus musculus (Mouse)	881
ENSMUSG00000029186		A0A0G2JEK1	A0A0G2JEK1_MOUSE	unreviewed	Phosphatidylinositol 4-kinase type 2-beta	Pi4k2b	Mus musculus (Mouse)	89
ENSMUSG00000029186	ENSMUSG00000029186 -> Q8CBQ5-1;Q8CBQ5-2	Q8CBQ5	P4K2B_MOUSE	reviewed	Phosphatidylinositol 4-kinase type 2-beta (EC 2.7.1.67) (Phosphatidylinositol 4-kinase type II-beta)	Pi4k2b	Mus musculus (Mouse)	469
ENSMUSG00000099564		A0A1B0GSW2	A0A1B0GSW2_MOUSE	unreviewed	Predicted gene 28729	Gm28729	Mus musculus (Mouse)	409
ENSMUSG00000034349		A0A0A6YX07	A0A0A6YX07_MOUSE	unreviewed	Structural maintenance of chromosomes protein 4	Smc4	Mus musculus (Mouse)	56
ENSMUSG00000034349		A0A0A6YXY3	A0A0A6YXY3_MOUSE	unreviewed	Structural maintenance of chromosomes protein 4 (Fragment)	Smc4	Mus musculus (Mouse)	109
ENSMUSG00000034349		D6RCX2	D6RCX2_MOUSE	unreviewed	Structural maintenance of chromosomes protein 4	Smc4	Mus musculus (Mouse)	46
ENSMUSG00000034349		E9Q2X6	E9Q2X6_MOUSE	unreviewed	Structural maintenance of chromosomes protein	Smc4	Mus musculus (Mouse)	1261
ENSMUSG00000034349		Q3U763	Q3U763_MOUSE	unreviewed	Structural maintenance of chromosomes protein 4 (Fragment)	Smc4 Smc4l1	Mus musculus (Mouse)	337
ENSMUSG00000034349		Q8CG47	SMC4_MOUSE	reviewed	Structural maintenance of chromosomes protein 4 (SMC protein 4) (SMC-4) (Chromosome-associated polypeptide C) (XCAP-C homolog)	Smc4 Capc Smc4l1	Mus musculus (Mouse)	1286
ENSMUSG00000033029		A0A087WPE0	A0A087WPE0_MOUSE	unreviewed	RIKEN cDNA 1700088E04 gene	1700088E04Rik	Mus musculus (Mouse)	55
ENSMUSG00000033029		A0A087WPW6	A0A087WPW6_MOUSE	unreviewed	RIKEN cDNA 1700088E04 gene	1700088E04Rik	Mus musculus (Mouse)	43
ENSMUSG00000033029		A0A087WPZ1	A0A087WPZ1_MOUSE	unreviewed	RIKEN cDNA 1700088E04 gene	1700088E04Rik	Mus musculus (Mouse)	64
ENSMUSG00000033029		A0A087WQM6	A0A087WQM6_MOUSE	unreviewed	RIKEN cDNA 1700088E04 gene	1700088E04Rik	Mus musculus (Mouse)	59
ENSMUSG00000033029		A0A087WRF9	A0A087WRF9_MOUSE	unreviewed	RIKEN cDNA 1700088E04 gene	1700088E04Rik	Mus musculus (Mouse)	195
ENSMUSG00000033029		A0A087WSK0	A0A087WSK0_MOUSE	unreviewed	RIKEN cDNA 1700088E04 gene (Fragment)	1700088E04Rik	Mus musculus (Mouse)	58
ENSMUSG00000033029		A0A087WSP2	A0A087WSP2_MOUSE	unreviewed	RIKEN cDNA 1700088E04 gene (Fragment)	1700088E04Rik	Mus musculus (Mouse)	18
ENSMUSG00000033029		Q4V9V4	Q4V9V4_MOUSE	unreviewed	1700088E04Rik protein (RIKEN cDNA 1700088E04 gene)	1700088E04Rik	Mus musculus (Mouse)	155
ENSMUSG00000033029		Q9D9S1	EVG1_MOUSE	reviewed	UPF0193 protein EVG1 homolog		Mus musculus (Mouse)	216
ENSMUSG00000028800		O09106	HDAC1_MOUSE	reviewed	Histone deacetylase 1 (HD1) (EC 3.5.1.98)	Hdac1	Mus musculus (Mouse)	482
ENSMUSG00000043091		P68373	TBA1C_MOUSE	reviewed	Tubulin alpha-1C chain (Alpha-tubulin 6) (Alpha-tubulin isotype M-alpha-6) (Tubulin alpha-6 chain) [Cleaved into: Detyrosinated tubulin alpha-1C chain]	Tuba1c Tuba6	Mus musculus (Mouse)	449
ENSMUSG00000049957		H3BJB7	H3BJB7_MOUSE	unreviewed	Coiled-coil domain-containing protein 137 (Fragment)	Ccdc137	Mus musculus (Mouse)	111
ENSMUSG00000049957		H3BLI5	H3BLI5_MOUSE	unreviewed	Coiled-coil domain-containing protein 137 (Fragment)	Ccdc137	Mus musculus (Mouse)	241
ENSMUSG00000049957		Q8R0K4	CC137_MOUSE	reviewed	Coiled-coil domain-containing protein 137	Ccdc137	Mus musculus (Mouse)	290
ENSMUSG00000034371		A0A494BB96	A0A494BB96_MOUSE	unreviewed	Triokinase/FMN cyclase (Fragment)	Tkfc	Mus musculus (Mouse)	162
ENSMUSG00000034371		A0A494BBI2	A0A494BBI2_MOUSE	unreviewed	Triokinase/FMN cyclase	Tkfc	Mus musculus (Mouse)	182
ENSMUSG00000034371		Q3UTZ4	Q3UTZ4_MOUSE	unreviewed	ATP-dependent dihydroxyacetone kinase (EC 4.6.1.15) (Bifunctional ATP-dependent dihydroxyacetone kinase/FAD-AMP lyase (cyclizing)) (FAD-AMP lyase (cyclic FMN forming)) (FAD-AMP lyase (cyclizing)) (FMN cyclase) (Glycerone kinase) (Triokinase) (Triokinase/FMN cyclase) (Triose kinase)	Tkfc BC021917 Dak	Mus musculus (Mouse)	527
ENSMUSG00000034371		Q8VC30	TKFC_MOUSE	reviewed	Triokinase/FMN cyclase (Bifunctional ATP-dependent dihydroxyacetone kinase/FAD-AMP lyase (cyclizing)) [Includes: ATP-dependent dihydroxyacetone kinase (DHA kinase) (EC 2.7.1.28) (EC 2.7.1.29) (Glycerone kinase) (Triokinase) (Triose kinase); FAD-AMP lyase (cyclizing) (EC 4.6.1.15) (FAD-AMP lyase (cyclic FMN forming)) (FMN cyclase)]	Tkfc Dak	Mus musculus (Mouse)	578
ENSMUSG00000051839		P14220	GLPA_MOUSE	reviewed	Glycophorin-A (CD antigen CD235a)	Gypa	Mus musculus (Mouse)	168
ENSMUSG00000050545		A0A1W2P6H6	A0A1W2P6H6_MOUSE	unreviewed	Protein FAM228B (Fragment)	Fam228b	Mus musculus (Mouse)	103
ENSMUSG00000050545		A0A1W2P7H1	A0A1W2P7H1_MOUSE	unreviewed	Protein FAM228B	Fam228b	Mus musculus (Mouse)	191
ENSMUSG00000050545		A0A1W2P7K4	A0A1W2P7K4_MOUSE	unreviewed	Protein FAM228B	Fam228b	Mus musculus (Mouse)	45
ENSMUSG00000050545	ENSMUSG00000050545 -> Q497Q6-1;Q497Q6-2	Q497Q6	F228B_MOUSE	reviewed	Protein FAM228B	Fam228b	Mus musculus (Mouse)	232
ENSMUSG00000074652		A2AQP0	MYH7B_MOUSE	reviewed	Myosin-7B (Myosin cardiac muscle beta chain) (Myosin heavy chain 7B, cardiac muscle beta isoform)	Myh7b	Mus musculus (Mouse)	1941
ENSMUSG00000022704		A0A5F8MPK7	A0A5F8MPK7_MOUSE	unreviewed	Queuine tRNA-ribosyltransferase accessory subunit 2	Qtrt2	Mus musculus (Mouse)	68
ENSMUSG00000022704		A0A5F8MPN7	A0A5F8MPN7_MOUSE	unreviewed	Queuine tRNA-ribosyltransferase accessory subunit 2 (Queuine tRNA-ribosyltransferase domain-containing protein 1)	Qtrt2 QTRT2	Mus musculus (Mouse)	416
ENSMUSG00000022704		A0A5F8MPV7	A0A5F8MPV7_MOUSE	unreviewed	Queuine tRNA-ribosyltransferase accessory subunit 2	Qtrt2	Mus musculus (Mouse)	271
ENSMUSG00000022704		Z4YJE9	Z4YJE9_MOUSE	unreviewed	Queuine tRNA-ribosyltransferase accessory subunit 2 (Queuine tRNA-ribosyltransferase domain-containing protein 1)	Qtrt2 QTRT2 Qtrtd1	Mus musculus (Mouse)	345
ENSMUSG00000020232		E9Q2W1	E9Q2W1_MOUSE	unreviewed	SWI/SNF-related matrix-associated actin-dependent regulator of chromatin subfamily E member 1-related (Fragment)	Hmg20b	Mus musculus (Mouse)	235
ENSMUSG00000020232		F7AVN4	F7AVN4_MOUSE	unreviewed	SWI/SNF-related matrix-associated actin-dependent regulator of chromatin subfamily E member 1-related (Fragment)	Hmg20b	Mus musculus (Mouse)	246
ENSMUSG00000020232		Q05DT2	Q05DT2_MOUSE	unreviewed	Hmg20b protein (SWI/SNF-related matrix-associated actin-dependent regulator of chromatin subfamily E member 1-related)	Hmg20b	Mus musculus (Mouse)	215
ENSMUSG00000020232		Q9Z104	HM20B_MOUSE	reviewed	SWI/SNF-related matrix-associated actin-dependent regulator of chromatin subfamily E member 1-related (SMARCE1-related protein) (BRCA2-associated factor 35) (HMG box-containing protein 20B) (Structural DNA-binding protein BRAF35)	Hmg20b Braf35 Hmgx2 Smarce1r	Mus musculus (Mouse)	317
ENSMUSG00000025787		A0A0R4J071	A0A0R4J071_MOUSE	unreviewed	Protein-glutamine gamma-glutamyltransferase 4	Tgm4	Mus musculus (Mouse)	670
ENSMUSG00000025787		A0A1L1SQH9	A0A1L1SQH9_MOUSE	unreviewed	Protein-glutamine gamma-glutamyltransferase 4	Tgm4	Mus musculus (Mouse)	126
ENSMUSG00000025787		A0A1L1SQM7	A0A1L1SQM7_MOUSE	unreviewed	Protein-glutamine gamma-glutamyltransferase 4	Tgm4	Mus musculus (Mouse)	246
ENSMUSG00000037772		A0A1B0GQZ1	A0A1B0GQZ1_MOUSE	unreviewed	39S ribosomal protein L23, mitochondrial	Mrpl23	Mus musculus (Mouse)	101
ENSMUSG00000037772		A0A1B0GSZ9	A0A1B0GSZ9_MOUSE	unreviewed	39S ribosomal protein L23, mitochondrial	Mrpl23	Mus musculus (Mouse)	172
ENSMUSG00000037772		O35972	RM23_MOUSE	reviewed	39S ribosomal protein L23, mitochondrial (L23mt) (MRP-L23) (L23 mitochondrial-related protein)	Mrpl23 L23mrp	Mus musculus (Mouse)	146
ENSMUSG00000046805		E9QN37	E9QN37_MOUSE	unreviewed	Macrophage-expressed gene 1 protein (Perforin-2)	Mpeg1	Mus musculus (Mouse)	720
ENSMUSG00000038507		Q8BZ20	PAR12_MOUSE	reviewed	Protein mono-ADP-ribosyltransferase PARP12 (EC 2.4.2.-) (ADP-ribosyltransferase diphtheria toxin-like 12) (ARTD12) (Poly [ADP-ribose] polymerase 12) (PARP-12) (Zinc finger CCCH domain-containing protein 1)	Parp12 Zc3hdc1	Mus musculus (Mouse)	711
ENSMUSG00000049565		E9Q8N6	E9Q8N6_MOUSE	unreviewed	AKNA domain-containing 1	Aknad1	Mus musculus (Mouse)	675
ENSMUSG00000049565		Q8BI23	Q8BI23_MOUSE	unreviewed	AKNA domain-containing 1	Aknad1	Mus musculus (Mouse)	414
ENSMUSG00000020149		P62821	RAB1A_MOUSE	reviewed	Ras-related protein Rab-1A (YPT1-related protein)	Rab1A Rab1	Mus musculus (Mouse)	205
ENSMUSG00000020149		Q5SW86	Q5SW86_MOUSE	unreviewed	RAB1A, member RAS oncogene family	Rab1a Rab1	Mus musculus (Mouse)	126
ENSMUSG00000020149		Q5SW87	Q5SW87_MOUSE	unreviewed	RAB1A, member RAS oncogene family	Rab1a Rab1	Mus musculus (Mouse)	138
ENSMUSG00000020149		Q5SW88	Q5SW88_MOUSE	unreviewed	RAB1A, member RAS oncogene family	Rab1a Rab1	Mus musculus (Mouse)	202
ENSMUSG00000046652		Q7TQB9	TR143_MOUSE	reviewed	Taste receptor type 2 member 143 (T2R143) (Taste receptor type 2 member 43) (T2R43) (mT2R36)	Tas2r143 T2r36 Tas2r43	Mus musculus (Mouse)	293
ENSMUSG00000067825		D3Z323	D3Z323_MOUSE	unreviewed	Peroxisome assembly protein 26 (Fragment)	Pex26	Mus musculus (Mouse)	180
ENSMUSG00000067825		D3Z3F5	D3Z3F5_MOUSE	unreviewed	Peroxisome assembly protein 26	Pex26	Mus musculus (Mouse)	166
ENSMUSG00000067825	ENSMUSG00000067825 -> Q8BGI5-1;Q8BGI5-2	Q8BGI5	PEX26_MOUSE	reviewed	Peroxisome assembly protein 26 (Peroxin-26)	Pex26	Mus musculus (Mouse)	305
ENSMUSG00000026254		D3YUV9	D3YUV9_MOUSE	unreviewed	Eukaryotic translation initiation factor 4E type 2	Eif4e2	Mus musculus (Mouse)	259
ENSMUSG00000026254		D3Z729	D3Z729_MOUSE	unreviewed	Eukaryotic translation initiation factor 4E type 2	Eif4e2	Mus musculus (Mouse)	236
ENSMUSG00000026254		D3Z730	D3Z730_MOUSE	unreviewed	Eukaryotic translation initiation factor 4E type 2	Eif4e2	Mus musculus (Mouse)	228
ENSMUSG00000026254		G3X9H1	G3X9H1_MOUSE	unreviewed	Eukaryotic translation initiation factor 4E type 2	Eif4e2	Mus musculus (Mouse)	234
ENSMUSG00000026254		M0QWD1	M0QWD1_MOUSE	unreviewed	Eukaryotic translation initiation factor 4E type 2 (Fragment)	Eif4e2	Mus musculus (Mouse)	128
ENSMUSG00000026254		Q0P688	Q0P688_MOUSE	unreviewed	Eukaryotic translation initiation factor 4E member 2 (Eukaryotic translation initiation factor 4E type 2)	Eif4e2	Mus musculus (Mouse)	240
ENSMUSG00000026254		Q3UUT0	Q3UUT0_MOUSE	unreviewed	Eukaryotic translation initiation factor 4E type 2	Eif4e2	Mus musculus (Mouse)	233
ENSMUSG00000026254		Q8BMB3	IF4E2_MOUSE	reviewed	Eukaryotic translation initiation factor 4E type 2 (eIF-4E type 2) (eIF4E type 2) (eIF4E-2) (mRNA cap-binding protein type 2) (Eukaryotic translation initiation factor 4E-like 3) (eIF4E-like protein 4E-LP)	Eif4e2 Eif4el3	Mus musculus (Mouse)	245
ENSMUSG00000054874		F6SDA4	F6SDA4_MOUSE	unreviewed	Pecanex-like protein 3 (Fragment)	Pcnx3 Pcnxl3	Mus musculus (Mouse)	280
ENSMUSG00000054874		F6VNK1	F6VNK1_MOUSE	unreviewed	Pecanex-like protein 3 (Fragment)	Pcnx3 Pcnxl3	Mus musculus (Mouse)	240
ENSMUSG00000054874		F6VP43	F6VP43_MOUSE	unreviewed	Pecanex-like protein 3 (Fragment)	Pcnx3 Pcnxl3	Mus musculus (Mouse)	129
ENSMUSG00000054874		F7AXS1	F7AXS1_MOUSE	unreviewed	Pecanex-like protein 3 (Fragment)	Pcnx3 Pcnxl3	Mus musculus (Mouse)	254
[truncated: 9,458 more rows]

## Sheet: Homo Sapiens-uniprot
Ensembl ID	Isomap	Entry	Entry name	Status	Protein name	Gene name	Organism	Length
ENSG00000185736		Q5VW43	Q5VW43_HUMAN	unreviewed	Double-stranded RNA-specific editase B2	ADARB2	Homo sapiens (Human)	141
ENSG00000185736	ENSG00000185736 -> Q9NS39-1;Q9NS39-2	Q9NS39	RED2_HUMAN	reviewed	Double-stranded RNA-specific editase B2 (EC 3.5.-.-) (RNA-dependent adenosine deaminase 3) (RNA-editing deaminase 2) (RNA-editing enzyme 2) (dsRNA adenosine deaminase B2)	ADARB2 ADAR3 RED2	Homo sapiens (Human)	739
ENSG00000181790		A0A2R8Y5M7	A0A2R8Y5M7_HUMAN	unreviewed	Adhesion G protein-coupled receptor B1	ADGRB1	Homo sapiens (Human)	1581
ENSG00000181790		E5RG74	E5RG74_HUMAN	unreviewed	Adhesion G protein-coupled receptor B1	ADGRB1	Homo sapiens (Human)	1159
ENSG00000181790		O14514	AGRB1_HUMAN	reviewed	Adhesion G protein-coupled receptor B1 (Brain-specific angiogenesis inhibitor 1) [Cleaved into: Vasculostatin-40 (Vstat40); Vasculostatin-120 (Vstat120)]	ADGRB1 BAI1	Homo sapiens (Human)	1584
ENSG00000128271		C9J0Z4	C9J0Z4_HUMAN	unreviewed	Adenosine receptor A2a (Fragment)	ADORA2A	Homo sapiens (Human)	76
ENSG00000128271		C9J3T2	C9J3T2_HUMAN	unreviewed	Adenosine receptor A2a (Fragment)	ADORA2A	Homo sapiens (Human)	64
ENSG00000128271		C9JFS2	C9JFS2_HUMAN	unreviewed	Adenosine receptor A2 (Fragment)	ADORA2A	Homo sapiens (Human)	87
ENSG00000128271		C9JQD8	C9JQD8_HUMAN	unreviewed	Adenosine receptor A2 (Fragment)	ADORA2A	Homo sapiens (Human)	365
ENSG00000128271		P29274	AA2AR_HUMAN	reviewed	Adenosine receptor A2a	ADORA2A ADORA2	Homo sapiens (Human)	412
ENSG00000128271		S4R2Z8	S4R2Z8_HUMAN	unreviewed	Adenosine receptor A2 (Fragment)	ADORA2A	Homo sapiens (Human)	108
ENSG00000128271		S4R3A7	S4R3A7_HUMAN	unreviewed	Adenosine receptor A2a (Fragment)	ADORA2A	Homo sapiens (Human)	83
ENSG00000128271		S4R429	S4R429_HUMAN	unreviewed	Adenosine receptor A2a (Fragment)	ADORA2A	Homo sapiens (Human)	29
ENSG00000116337		A0A590UJD1	A0A590UJD1_HUMAN	unreviewed	AMP deaminase 2	AMPD2	Homo sapiens (Human)	75
ENSG00000116337		A0A590UJX5	A0A590UJX5_HUMAN	unreviewed	AMP deaminase 2 (Fragment)	AMPD2	Homo sapiens (Human)	183
ENSG00000116337		A0A590UJY6	A0A590UJY6_HUMAN	unreviewed	AMP deaminase 2	AMPD2	Homo sapiens (Human)	660
ENSG00000116337		A0A590UK60	A0A590UK60_HUMAN	unreviewed	AMP deaminase 2	AMPD2	Homo sapiens (Human)	38
ENSG00000116337		A0A590UK85	A0A590UK85_HUMAN	unreviewed	AMP deaminase 2	AMPD2	Homo sapiens (Human)	564
ENSG00000116337		A0A5F9UK94	A0A5F9UK94_HUMAN	unreviewed	AMP deaminase (EC 3.5.4.6)	AMPD2	Homo sapiens (Human)	825
ENSG00000116337		E9PIJ1	E9PIJ1_HUMAN	unreviewed	AMP deaminase 2 (Fragment)	AMPD2	Homo sapiens (Human)	87
ENSG00000116337		E9PJF6	E9PJF6_HUMAN	unreviewed	AMP deaminase 2 (Fragment)	AMPD2	Homo sapiens (Human)	103
ENSG00000116337		H0Y360	H0Y360_HUMAN	unreviewed	AMP deaminase (EC 3.5.4.6)	AMPD2	Homo sapiens (Human)	836
ENSG00000116337		H0YE32	H0YE32_HUMAN	unreviewed	AMP deaminase 2	AMPD2	Homo sapiens (Human)	40
ENSG00000116337		H0YF16	H0YF16_HUMAN	unreviewed	AMP deaminase (EC 3.5.4.6) (Fragment)	AMPD2	Homo sapiens (Human)	231
ENSG00000116337	ENSG00000116337 -> Q01433-1;Q01433-2;Q01433-4;Q01433-5	Q01433	AMPD2_HUMAN	reviewed	AMP deaminase 2 (EC 3.5.4.6) (AMP deaminase isoform L)	AMPD2	Homo sapiens (Human)	879
ENSG00000206560		B4DIW9	B4DIW9_HUMAN	unreviewed	Serine/threonine-protein phosphatase 6 regulatory ankyrin repeat subunit A (cDNA FLJ54784, highly similar to Ankyrin repeat domain-containing protein 28)	ANKRD28	Homo sapiens (Human)	722
ENSG00000206560		F8WDU2	F8WDU2_HUMAN	unreviewed	Serine/threonine-protein phosphatase 6 regulatory ankyrin repeat subunit A	ANKRD28	Homo sapiens (Human)	14
ENSG00000206560	ENSG00000206560 -> O15084-2;O15084-3	O15084	ANR28_HUMAN	reviewed	Serine/threonine-protein phosphatase 6 regulatory ankyrin repeat subunit A (PP6-ARS-A) (Serine/threonine-protein phosphatase 6 regulatory subunit ARS-A) (Ankyrin repeat domain-containing protein 28) (Phosphatase interactor targeting protein hnRNP K) (PITK)	ANKRD28 KIAA0379	Homo sapiens (Human)	1053
ENSG00000244509		F8WB92	F8WB92_HUMAN	unreviewed	DNA dC->dU-editing enzyme APOBEC-3C	APOBEC3C	Homo sapiens (Human)	61
ENSG00000244509		Q9NRW3	ABC3C_HUMAN	reviewed	DNA dC->dU-editing enzyme APOBEC-3C (A3C) (EC 3.5.4.38) (APOBEC1-like) (Phorbolin I)	APOBEC3C APOBEC1L PBI	Homo sapiens (Human)	190
ENSG00000169136		M0QZD2	M0QZD2_HUMAN	unreviewed	Cyclic AMP-dependent transcription factor ATF-5 (Fragment)	ATF5	Homo sapiens (Human)	129
ENSG00000169136		M0R040	M0R040_HUMAN	unreviewed	Cyclic AMP-dependent transcription factor ATF-5 (Fragment)	ATF5	Homo sapiens (Human)	121
ENSG00000169136		M0R0D5	M0R0D5_HUMAN	unreviewed	Cyclic AMP-dependent transcription factor ATF-5	ATF5	Homo sapiens (Human)	88
ENSG00000169136		Q9Y2D1	ATF5_HUMAN	reviewed	Cyclic AMP-dependent transcription factor ATF-5 (cAMP-dependent transcription factor ATF-5) (Activating transcription factor 5) (Transcription factor ATFx)	ATF5 ATFX	Homo sapiens (Human)	282
ENSG00000142102		B8ZZ60	B8ZZ60_HUMAN	unreviewed	Protein-glucosylgalactosylhydroxylysine glucosidase	PGGHG	Homo sapiens (Human)	489
ENSG00000142102		E7EMA9	E7EMA9_HUMAN	unreviewed	Protein-glucosylgalactosylhydroxylysine glucosidase	PGGHG	Homo sapiens (Human)	764
ENSG00000142102		H0YCL6	H0YCL6_HUMAN	unreviewed	Protein-glucosylgalactosylhydroxylysine glucosidase (Fragment)	PGGHG	Homo sapiens (Human)	203
ENSG00000142102		H3BM00	H3BM00_HUMAN	unreviewed	Protein-glucosylgalactosylhydroxylysine glucosidase (Fragment)	PGGHG	Homo sapiens (Human)	193
ENSG00000142102	ENSG00000142102 -> Q32M88-1	Q32M88	PGGHG_HUMAN	reviewed	Protein-glucosylgalactosylhydroxylysine glucosidase (EC 3.2.1.107) (Acid trehalase-like protein 1)	PGGHG ATHL1	Homo sapiens (Human)	737
ENSG00000186470		E9PIU5	E9PIU5_HUMAN	unreviewed	Butyrophilin subfamily 3 member A2	BTN3A2	Homo sapiens (Human)	43
ENSG00000186470		E9PJE9	E9PJE9_HUMAN	unreviewed	Butyrophilin subfamily 3 member A2 (Fragment)	BTN3A2	Homo sapiens (Human)	159
ENSG00000186470		E9PRR1	E9PRR1_HUMAN	unreviewed	Butyrophilin subfamily 3 member A2 (Fragment)	BTN3A2	Homo sapiens (Human)	196
ENSG00000186470		E9PRX1	E9PRX1_HUMAN	unreviewed	Butyrophilin subfamily 3 member A2 (Fragment)	BTN3A2	Homo sapiens (Human)	115
ENSG00000186470	ENSG00000186470 -> P78410-1;P78410-2;P78410-3	P78410	BT3A2_HUMAN	reviewed	Butyrophilin subfamily 3 member A2	BTN3A2 BT3.2 BTF3 BTF4	Homo sapiens (Human)	334
ENSG00000186470		S4R3N0	S4R3N0_HUMAN	unreviewed	Butyrophilin subfamily 3 member A2 (Fragment)	BTN3A2	Homo sapiens (Human)	115
ENSG00000204936		A0A087WVM2	A0A087WVM2_HUMAN	unreviewed	CD177 antigen	CD177	Homo sapiens (Human)	437
ENSG00000204936		A0A087X113	A0A087X113_HUMAN	unreviewed	CD177 antigen	CD177	Homo sapiens (Human)	139
ENSG00000204936	ENSG00000204936 -> Q8N6Q3-3	Q8N6Q3	CD177_HUMAN	reviewed	CD177 antigen (Human neutrophil alloantigen 2a) (HNA-2a) (NB1 glycoprotein) (NB1 GP) (Polycythemia rubra vera protein 1) (PRV-1) (CD antigen CD177)	CD177 NB1 PRV1 UNQ595/PRO1181	Homo sapiens (Human)	437
ENSG00000122223	ENSG00000122223 -> Q9BZW8-1;Q9BZW8-2;Q9BZW8-3;Q9BZW8-4	Q9BZW8	CD244_HUMAN	reviewed	Natural killer cell receptor 2B4 (NK cell activation-inducing ligand) (NAIL) (NK cell type I receptor protein 2B4) (NKR2B4) (h2B4) (SLAM family member 4) (SLAMF4) (Signaling lymphocytic activation molecule 4) (CD antigen CD244)	CD244 2B4	Homo sapiens (Human)	370
ENSG00000149798		O14613	BORG1_HUMAN	reviewed	Cdc42 effector protein 2 (Binder of Rho GTPases 1)	CDC42EP2 BORG1 CEP2	Homo sapiens (Human)	210
ENSG00000106789		Q92828	COR2A_HUMAN	reviewed	Coronin-2A (IR10) (WD repeat-containing protein 2)	CORO2A IR10 WDR2	Homo sapiens (Human)	525
ENSG00000214078		A6PVH9	A6PVH9_HUMAN	unreviewed	Copine-1	CPNE1	Homo sapiens (Human)	481
ENSG00000214078		B0QZ18	B0QZ18_HUMAN	unreviewed	Copine-1 (HCG38213, isoform CRA_b)	CPNE1 hCG_38213	Homo sapiens (Human)	542
ENSG00000214078		E7ENH5	E7ENH5_HUMAN	unreviewed	Copine-1	CPNE1	Homo sapiens (Human)	427
ENSG00000214078		E7EV27	E7EV27_HUMAN	unreviewed	Copine-1	CPNE1	Homo sapiens (Human)	138
ENSG00000214078		F2Z2V0	F2Z2V0_HUMAN	unreviewed	Copine-1 (Fragment)	CPNE1	Homo sapiens (Human)	533
ENSG00000214078		H0Y524	H0Y524_HUMAN	unreviewed	Copine-1 (Fragment)	CPNE1	Homo sapiens (Human)	208
ENSG00000214078		Q5JX44	Q5JX44_HUMAN	unreviewed	Copine-1 (Fragment)	CPNE1	Homo sapiens (Human)	304
ENSG00000214078		Q5JX45	Q5JX45_HUMAN	unreviewed	Copine-1 (Fragment)	CPNE1	Homo sapiens (Human)	386
ENSG00000214078		Q5JX52	Q5JX52_HUMAN	unreviewed	Copine-1 (Fragment)	CPNE1	Homo sapiens (Human)	305
ENSG00000214078		Q5JX53	Q5JX53_HUMAN	unreviewed	Copine-1 (Fragment)	CPNE1	Homo sapiens (Human)	66
ENSG00000214078		Q5JX54	Q5JX54_HUMAN	unreviewed	Copine-1 (Fragment)	CPNE1	Homo sapiens (Human)	136
ENSG00000214078		Q5JX55	Q5JX55_HUMAN	unreviewed	Copine-1 (Fragment)	CPNE1	Homo sapiens (Human)	152
ENSG00000214078		Q5JX56	Q5JX56_HUMAN	unreviewed	Copine-1 (Fragment)	CPNE1	Homo sapiens (Human)	174
ENSG00000214078		Q5JX57	Q5JX57_HUMAN	unreviewed	Copine-1 (Fragment)	CPNE1	Homo sapiens (Human)	137
ENSG00000214078		Q5JX58	Q5JX58_HUMAN	unreviewed	Copine-1 (Fragment)	CPNE1	Homo sapiens (Human)	201
ENSG00000214078		Q5JX59	Q5JX59_HUMAN	unreviewed	Copine-1 (Fragment)	CPNE1	Homo sapiens (Human)	209
ENSG00000214078		Q5JX60	Q5JX60_HUMAN	unreviewed	Copine-1 (Fragment)	CPNE1	Homo sapiens (Human)	231
ENSG00000214078		Q5JX61	Q5JX61_HUMAN	unreviewed	Copine-1 (Fragment)	CPNE1	Homo sapiens (Human)	213
ENSG00000214078		Q99829	CPNE1_HUMAN	reviewed	Copine-1 (Chromobindin 17) (Copine I)	CPNE1 CPN1	Homo sapiens (Human)	537
ENSG00000188897		M0QZD8	M0QZD8_HUMAN	unreviewed	Uncharacterized protein	LOC400499	Homo sapiens (Human)	3266
ENSG00000188897		M0R1J3	M0R1J3_HUMAN	unreviewed	Uncharacterized protein (Fragment)	LOC400499	Homo sapiens (Human)	79
ENSG00000188897		M0R2I5	M0R2I5_HUMAN	unreviewed	Uncharacterized protein (Fragment)	LOC400499	Homo sapiens (Human)	46
ENSG00000188897		M0R2X1	M0R2X1_HUMAN	unreviewed	VWFD domain-containing protein (Fragment)	LOC400499	Homo sapiens (Human)	455
ENSG00000137628		D6R944	D6R944_HUMAN	unreviewed	Probable ATP-dependent RNA helicase DDX60 (Fragment)	DDX60	Homo sapiens (Human)	119
ENSG00000137628		H0Y8Z7	H0Y8Z7_HUMAN	unreviewed	Probable ATP-dependent RNA helicase DDX60 (Fragment)	DDX60	Homo sapiens (Human)	191
ENSG00000137628		H0Y9B2	H0Y9B2_HUMAN	unreviewed	Probable ATP-dependent RNA helicase DDX60 (Fragment)	DDX60	Homo sapiens (Human)	104
ENSG00000137628		Q8IY21	DDX60_HUMAN	reviewed	Probable ATP-dependent RNA helicase DDX60 (EC 3.6.4.13) (DEAD box protein 60)	DDX60	Homo sapiens (Human)	1712
ENSG00000065357		C9JM35	C9JM35_HUMAN	unreviewed	Diacylglycerol kinase alpha (Fragment)	DGKA	Homo sapiens (Human)	116
ENSG00000065357		F8VNZ9	F8VNZ9_HUMAN	unreviewed	Diacylglycerol kinase alpha (Fragment)	DGKA	Homo sapiens (Human)	58
ENSG00000065357		F8VWX8	F8VWX8_HUMAN	unreviewed	Diacylglycerol kinase alpha (Fragment)	DGKA	Homo sapiens (Human)	21
ENSG00000065357		F8W1H7	F8W1H7_HUMAN	unreviewed	Diacylglycerol kinase alpha (Fragment)	DGKA	Homo sapiens (Human)	147
ENSG00000065357		F8W1M3	F8W1M3_HUMAN	unreviewed	Diacylglycerol kinase alpha (Fragment)	DGKA	Homo sapiens (Human)	133
ENSG00000065357		G3V312	G3V312_HUMAN	unreviewed	Diacylglycerol kinase alpha (Fragment)	DGKA	Homo sapiens (Human)	94
ENSG00000065357		G3V327	G3V327_HUMAN	unreviewed	Diacylglycerol kinase alpha (Fragment)	DGKA	Homo sapiens (Human)	107
ENSG00000065357		G3V4E1	G3V4E1_HUMAN	unreviewed	Diacylglycerol kinase (DAG kinase) (EC 2.7.1.107) (Fragment)	DGKA	Homo sapiens (Human)	545
ENSG00000065357		G3V4I3	G3V4I3_HUMAN	unreviewed	Diacylglycerol kinase alpha (Fragment)	DGKA	Homo sapiens (Human)	44
ENSG00000065357		H0YJE7	H0YJE7_HUMAN	unreviewed	Diacylglycerol kinase alpha (Fragment)	DGKA	Homo sapiens (Human)	97
ENSG00000065357		H0YJH4	H0YJH4_HUMAN	unreviewed	Diacylglycerol kinase (DAG kinase) (EC 2.7.1.107) (Fragment)	DGKA	Homo sapiens (Human)	202
ENSG00000065357	ENSG00000065357 -> P23743-1;P23743-2;P23743-3	P23743	DGKA_HUMAN	reviewed	Diacylglycerol kinase alpha (DAG kinase alpha) (EC 2.7.1.107) (80 kDa diacylglycerol kinase) (Diglyceride kinase alpha) (DGK-alpha)	DGKA DAGK DAGK1	Homo sapiens (Human)	735
ENSG00000178904		K7ELB5	K7ELB5_HUMAN	unreviewed	Probable C-mannosyltransferase DPY19L3 (Fragment)	DPY19L3	Homo sapiens (Human)	309
ENSG00000178904		K7ELG1	K7ELG1_HUMAN	unreviewed	Probable C-mannosyltransferase DPY19L3 (Fragment)	DPY19L3	Homo sapiens (Human)	126
ENSG00000178904		K7ELH8	K7ELH8_HUMAN	unreviewed	Probable C-mannosyltransferase DPY19L3	DPY19L3	Homo sapiens (Human)	688
ENSG00000178904	ENSG00000178904 -> Q6ZPD9-1	Q6ZPD9	D19L3_HUMAN	reviewed	Probable C-mannosyltransferase DPY19L3 (EC 2.4.1.-) (Dpy-19-like protein 3) (Protein dpy-19 homolog 3)	DPY19L3	Homo sapiens (Human)	716
ENSG00000178904		Q8N6Q4	Q8N6Q4_HUMAN	unreviewed	Dpy-19-like 3 (C. elegans) (Probable C-mannosyltransferase DPY19L3)	DPY19L3	Homo sapiens (Human)	102
ENSG00000178904		S4R3D3	S4R3D3_HUMAN	unreviewed	Probable C-mannosyltransferase DPY19L3 (Fragment)	DPY19L3	Homo sapiens (Human)	134
ENSG00000196405		A0A087WYI2	A0A087WYI2_HUMAN	unreviewed	Ena/VASP-like protein (Ena/vasodilator-stimulated phosphoprotein-like)	EVL	Homo sapiens (Human)	283
ENSG00000196405		G3V2K5	G3V2K5_HUMAN	unreviewed	Ena/VASP-like protein (Ena/vasodilator-stimulated phosphoprotein-like) (Fragment)	EVL	Homo sapiens (Human)	115
ENSG00000196405		G3V314	G3V314_HUMAN	unreviewed	Ena/VASP-like protein (Fragment)	EVL	Homo sapiens (Human)	215
ENSG00000196405		G3V3G2	G3V3G2_HUMAN	unreviewed	Ena/VASP-like protein (Ena/vasodilator-stimulated phosphoprotein-like)	EVL	Homo sapiens (Human)	121
ENSG00000196405		G3V535	G3V535_HUMAN	unreviewed	Ena/VASP-like protein (Ena/vasodilator-stimulated phosphoprotein-like)	EVL	Homo sapiens (Human)	124
ENSG00000196405		G3V5F7	G3V5F7_HUMAN	unreviewed	Ena/VASP-like protein (Ena/vasodilator-stimulated phosphoprotein-like) (Fragment)	EVL	Homo sapiens (Human)	168
ENSG00000196405		H0YJL6	H0YJL6_HUMAN	unreviewed	Ena/VASP-like protein (Fragment)	EVL	Homo sapiens (Human)	104
ENSG00000196405		H0YJN0	H0YJN0_HUMAN	unreviewed	Ena/VASP-like protein (Fragment)	EVL	Homo sapiens (Human)	212
ENSG00000196405	ENSG00000196405 -> Q9UI08-1;Q9UI08-2;Q9UI08-3	Q9UI08	EVL_HUMAN	reviewed	Ena/VASP-like protein (Ena/vasodilator-stimulated phosphoprotein-like)	EVL RNB6	Homo sapiens (Human)	416
ENSG00000125740		K7EJ89	K7EJ89_HUMAN	unreviewed	Protein fosB	FOSB	Homo sapiens (Human)	177
ENSG00000125740		K7EKA0	K7EKA0_HUMAN	unreviewed	Protein fosB (Fragment)	FOSB	Homo sapiens (Human)	137
ENSG00000125740		K7EKC1	K7EKC1_HUMAN	unreviewed	Protein fosB	FOSB	Homo sapiens (Human)	237
ENSG00000125740		K7ERZ8	K7ERZ8_HUMAN	unreviewed	Protein fosB	FOSB	Homo sapiens (Human)	188
ENSG00000125740	ENSG00000125740 -> P53539-1;P53539-10;P53539-2;P53539-3;P53539-4;P53539-5;P53539-8	P53539	FOSB_HUMAN	reviewed	Protein fosB (G0/G1 switch regulatory protein 3)	FOSB G0S3	Homo sapiens (Human)	338
ENSG00000063169		A0A087WWH3	A0A087WWH3_HUMAN	unreviewed	BRD4-interacting chromatin-remodeling complex-associated protein	BICRA	Homo sapiens (Human)	1508
ENSG00000063169		M0QYC3	M0QYC3_HUMAN	unreviewed	BRD4-interacting chromatin-remodeling complex-associated protein (Fragment)	BICRA	Homo sapiens (Human)	126
ENSG00000063169	ENSG00000063169 -> Q9NZM4-1	Q9NZM4	BICRA_HUMAN	reviewed	BRD4-interacting chromatin-remodeling complex-associated protein (Glioma tumor suppressor candidate region gene 1 protein)	BICRA GLTSCR1	Homo sapiens (Human)	1560
ENSG00000077585		H0Y509	H0Y509_HUMAN	unreviewed	Integral membrane protein GPR137B (Fragment)	GPR137B	Homo sapiens (Human)	230
ENSG00000077585		O60478	G137B_HUMAN	reviewed	Integral membrane protein GPR137B (Transmembrane 7 superfamily member 1 protein)	GPR137B TM7SF1	Homo sapiens (Human)	399
ENSG00000077585		Q5TAF0	Q5TAF0_HUMAN	unreviewed	Integral membrane protein GPR137B	GPR137B	Homo sapiens (Human)	180
ENSG00000211445		A0A087X1J7	A0A087X1J7_HUMAN	unreviewed	Glutathione peroxidase	GPX3	Homo sapiens (Human)	225
ENSG00000211445		A0A182DWH9	A0A182DWH9_HUMAN	unreviewed	Glutathione peroxidase 3	GPX3	Homo sapiens (Human)	100
ENSG00000211445		A0A182DWI0	A0A182DWI0_HUMAN	unreviewed	Glutathione peroxidase 3	GPX3	Homo sapiens (Human)	63
ENSG00000211445		E5RG32	E5RG32_HUMAN	unreviewed	Glutathione peroxidase (Fragment)	GPX3	Homo sapiens (Human)	138
ENSG00000211445		H0YBE4	H0YBE4_HUMAN	unreviewed	Glutathione peroxidase 3 (Fragment)	GPX3	Homo sapiens (Human)	79
ENSG00000211445		H0YC19	H0YC19_HUMAN	unreviewed	Glutathione peroxidase (Fragment)	GPX3	Homo sapiens (Human)	174
ENSG00000211445		P22352	GPX3_HUMAN	reviewed	Glutathione peroxidase 3 (GPx-3) (GSHPx-3) (EC 1.11.1.9) (Extracellular glutathione peroxidase) (Plasma glutathione peroxidase) (GPx-P) (GSHPx-P)	GPX3 GPXP	Homo sapiens (Human)	226
ENSG00000211445		Q6NXQ3	Q6NXQ3_HUMAN	unreviewed	GPX3 protein (Glutathione peroxidase 3)	GPX3	Homo sapiens (Human)	72
ENSG00000277656		A0A0G2JMS2	A0A0G2JMS2_HUMAN	unreviewed	Glutathione S-transferase theta 1, isoform CRA_g (Glutathione S-transferase theta-1)	GSTT1 hCG_39955	Homo sapiens (Human)	44
ENSG00000277656		A0A0G2JQD2	A0A0G2JQD2_HUMAN	unreviewed	Glutathione S-transferase theta-1 (Fragment)	GSTT1	Homo sapiens (Human)	65
ENSG00000277656		A0A0G2JQD8	A0A0G2JQD8_HUMAN	unreviewed	Glutathione S-transferase theta 1, isoform CRA_e (Glutathione S-transferase theta-1)	GSTT1 hCG_39955	Homo sapiens (Human)	45
ENSG00000277656		A0A0G2JQM0	A0A0G2JQM0_HUMAN	unreviewed	Glutathione S-transferase theta 1, isoform CRA_f (Glutathione S-transferase theta-1)	GSTT1 hCG_39955	Homo sapiens (Human)	97
ENSG00000277656		A0A0G2JRG0	A0A0G2JRG0_HUMAN	unreviewed	Glutathione S-transferase theta-1	GSTT1	Homo sapiens (Human)	46
ENSG00000277656		A0A0G2JRJ5	A0A0G2JRJ5_HUMAN	unreviewed	Glutathione S-transferase theta 1, isoform CRA_d (Glutathione S-transferase theta-1)	GSTT1 hCG_39955	Homo sapiens (Human)	114
ENSG00000277656		A0A0G2JRN4	A0A0G2JRN4_HUMAN	unreviewed	Glutathione S-transferase theta 1, isoform CRA_a (Glutathione S-transferase theta-1)	GSTT1 hCG_39955	Homo sapiens (Human)	105
ENSG00000277656		A0A0G2JRQ5	A0A0G2JRQ5_HUMAN	unreviewed	Glutathione transferase (EC 2.5.1.18)	GSTT1	Homo sapiens (Human)	226
ENSG00000277656		A0A1B0GXB6	A0A1B0GXB6_HUMAN	unreviewed	Glutathione S-transferase theta-1 (Fragment)	GSTT1	Homo sapiens (Human)	65
ENSG00000277656	ENSG00000277656 -> P30711-1	P30711	GSTT1_HUMAN	reviewed	Glutathione S-transferase theta-1 (EC 2.5.1.18) (GST class-theta-1) (Glutathione transferase T1-1)	GSTT1	Homo sapiens (Human)	240
ENSG00000092036		G3V2I5	G3V2I5_HUMAN	unreviewed	HAUS augmin-like complex subunit 4 (Fragment)	HAUS4	Homo sapiens (Human)	17
ENSG00000092036		G3V4X7	G3V4X7_HUMAN	unreviewed	HAUS augmin-like complex subunit 4 (Fragment)	HAUS4	Homo sapiens (Human)	160
ENSG00000092036		G3V541	G3V541_HUMAN	unreviewed	HAUS augmin-like complex subunit 4 (Fragment)	HAUS4	Homo sapiens (Human)	279
ENSG00000092036		G3V5A5	G3V5A5_HUMAN	unreviewed	HAUS augmin-like complex subunit 4 (Fragment)	HAUS4	Homo sapiens (Human)	187
ENSG00000092036		G3V5Z2	G3V5Z2_HUMAN	unreviewed	HAUS augmin-like complex subunit 4 (Fragment)	HAUS4	Homo sapiens (Human)	152
ENSG00000092036		H0YIZ6	H0YIZ6_HUMAN	unreviewed	HAUS augmin-like complex subunit 4 (Fragment)	HAUS4	Homo sapiens (Human)	144
ENSG00000092036		H0YJ09	H0YJ09_HUMAN	unreviewed	HAUS augmin-like complex subunit 4 (Fragment)	HAUS4	Homo sapiens (Human)	147
ENSG00000092036	ENSG00000092036 -> Q9H6D7-1;Q9H6D7-2;Q9H6D7-3;Q9H6D7-4	Q9H6D7	HAUS4_HUMAN	reviewed	HAUS augmin-like complex subunit 4	HAUS4 C14orf94	Homo sapiens (Human)	363
ENSG00000188536		A0A2R8Y7C0	A0A2R8Y7C0_HUMAN	unreviewed	Hemoglobin subunit alpha (Fragment)	HBA2	Homo sapiens (Human)	134
ENSG00000188536		G3V1N2	G3V1N2_HUMAN	unreviewed	HCG1745306, isoform CRA_a (Hemoglobin subunit alpha)	HBA2 HBA1 hCG_1745306	Homo sapiens (Human)	110
ENSG00000188536		P69905	HBA_HUMAN	reviewed	Hemoglobin subunit alpha (Alpha-globin) (Hemoglobin alpha chain)	HBA1; HBA2	Homo sapiens (Human)	142
ENSG00000181666		A0A1B0GXI2	A0A1B0GXI2_HUMAN	unreviewed	Zinc finger protein 875 (Fragment)	ZNF875	Homo sapiens (Human)	21
ENSG00000181666		A0A494C010	A0A494C010_HUMAN	unreviewed	Zinc finger protein 875	ZNF875	Homo sapiens (Human)	117
ENSG00000181666		F5H6A5	F5H6A5_HUMAN	unreviewed	Zinc finger protein 875	ZNF875	Homo sapiens (Human)	386
ENSG00000181666		K7EJS1	K7EJS1_HUMAN	unreviewed	Zinc finger protein 875 (Fragment)	ZNF875	Homo sapiens (Human)	22
ENSG00000181666		K7EL05	K7EL05_HUMAN	unreviewed	Zinc finger protein 875	ZNF875	Homo sapiens (Human)	91
ENSG00000181666		K7EL22	K7EL22_HUMAN	unreviewed	Zinc finger protein 875 (Fragment)	ZNF875	Homo sapiens (Human)	107
ENSG00000181666		K7EL36	K7EL36_HUMAN	unreviewed	Zinc finger protein 875	ZNF875	Homo sapiens (Human)	91
ENSG00000181666		K7EM51	K7EM51_HUMAN	unreviewed	Zinc finger protein 875 (Fragment)	ZNF875	Homo sapiens (Human)	77
ENSG00000181666		K7EME6	K7EME6_HUMAN	unreviewed	GLI-Kruppel family member HKR1, isoform CRA_d (Zinc finger protein 875)	ZNF875 HKR1 hCG_42404	Homo sapiens (Human)	171
ENSG00000181666		K7EMG8	K7EMG8_HUMAN	unreviewed	Zinc finger protein 875 (Fragment)	ZNF875	Homo sapiens (Human)	132
ENSG00000181666		K7EMJ9	K7EMJ9_HUMAN	unreviewed	Zinc finger protein 875	ZNF875	Homo sapiens (Human)	41
ENSG00000181666		K7ENA5	K7ENA5_HUMAN	unreviewed	Zinc finger protein 875	ZNF875	Homo sapiens (Human)	46
ENSG00000181666		K7EPW3	K7EPW3_HUMAN	unreviewed	Zinc finger protein 875	ZNF875	Homo sapiens (Human)	641
ENSG00000181666		K7EQG8	K7EQG8_HUMAN	unreviewed	Zinc finger protein 875	ZNF875	Homo sapiens (Human)	54
ENSG00000181666		K7ERA5	K7ERA5_HUMAN	unreviewed	Zinc finger protein 875 (Fragment)	ZNF875	Homo sapiens (Human)	127
ENSG00000181666		K7ES32	K7ES32_HUMAN	unreviewed	Zinc finger protein 875 (Fragment)	ZNF875	Homo sapiens (Human)	37
ENSG00000181666	ENSG00000181666 -> P10072-1;P10072-2	P10072	ZN875_HUMAN	reviewed	Zinc finger protein 875 (Krueppel-related zinc finger protein 1) (Protein HKR1)	ZNF875 HKR1	Homo sapiens (Human)	659
ENSG00000181666		Q7Z6E1	Q7Z6E1_HUMAN	unreviewed	HKR1 protein (Zinc finger protein 875)	ZNF875	Homo sapiens (Human)	598
ENSG00000235657		A0A140T913	A0A140T913_HUMAN	unreviewed	HLA class I histocompatibility antigen, A alpha chain	HLA-A	Homo sapiens (Human)	371
ENSG00000235657		A0A140T955	A0A140T955_HUMAN	unreviewed	HLA class I histocompatibility antigen, A alpha chain	HLA-A	Homo sapiens (Human)	299
ENSG00000235657		A0A1W2PPQ2	A0A1W2PPQ2_HUMAN	unreviewed	HLA class I histocompatibility antigen, A alpha chain	HLA-A	Homo sapiens (Human)	339
ENSG00000235657		A0A1W2PRT9	A0A1W2PRT9_HUMAN	unreviewed	HLA class I histocompatibility antigen, A alpha chain	HLA-A	Homo sapiens (Human)	362
ENSG00000235657		Q53Z42	Q53Z42_HUMAN	unreviewed	HLA class I antigen (HLA class I histocompatibility antigen) (HLA class I histocompatibility antigen A alpha chain) (HLA class I histocompatibility antigen, A alpha chain) (MHC class I antigen) (MHC class I protein)	HLA-A HLA	Homo sapiens (Human)	365
ENSG00000227715		A0A140T933	A0A140T933_HUMAN	unreviewed	HLA class I histocompatibility antigen, A alpha chain (Fragment)	HLA-A	Homo sapiens (Human)	299
ENSG00000227715		A0A140T9I0	A0A140T9I0_HUMAN	unreviewed	HLA class I histocompatibility antigen, A alpha chain (Fragment)	HLA-A	Homo sapiens (Human)	365
ENSG00000227715		A0A140T9X5	A0A140T9X5_HUMAN	unreviewed	HLA class I histocompatibility antigen, A alpha chain (Fragment)	HLA-A	Homo sapiens (Human)	371
ENSG00000224320,ENSG00000229215		A0A0G2JI36	A0A0G2JI36_HUMAN	unreviewed	HLA class I histocompatibility antigen, A alpha chain	HLA-A	Homo sapiens (Human)	299
ENSG00000224320,ENSG00000229215		A0A0G2JIF2	A0A0G2JIF2_HUMAN	unreviewed	HLA class I histocompatibility antigen, A alpha chain	HLA-A	Homo sapiens (Human)	371
ENSG00000224320,ENSG00000229215		A0A0G2JL56	A0A0G2JL56_HUMAN	unreviewed	HLA class I histocompatibility antigen, A alpha chain	HLA-A	Homo sapiens (Human)	394
ENSG00000224320,ENSG00000229215		A0A1W2PQD0	A0A1W2PQD0_HUMAN	unreviewed	HLA class I histocompatibility antigen, A alpha chain	HLA-A	Homo sapiens (Human)	339
ENSG00000224320,ENSG00000229215		A0A1W2PSE7	A0A1W2PSE7_HUMAN	unreviewed	HLA class I histocompatibility antigen, A alpha chain	HLA-A	Homo sapiens (Human)	367
ENSG00000224320,ENSG00000229215		Q5SUL5	Q5SUL5_HUMAN	unreviewed	HLA class I histocompatibility antigen (HLA class I histocompatibility antigen A alpha chain) (HLA class I histocompatibility antigen, A alpha chain) (MHC class I antigen) (MHC class I protein)	HLA-A HLA HLA-A*0101	Homo sapiens (Human)	365
ENSG00000228299		A0A140T942	A0A140T942_HUMAN	unreviewed	HLA class I histocompatibility antigen, C alpha chain (Fragment)	HLA-C	Homo sapiens (Human)	261
ENSG00000228299		A0A140T962	A0A140T962_HUMAN	unreviewed	HLA class I histocompatibility antigen, C alpha chain	HLA-C	Homo sapiens (Human)	368
ENSG00000228299		A0A140T9B3	A0A140T9B3_HUMAN	unreviewed	HLA class I histocompatibility antigen, C alpha chain	HLA-C	Homo sapiens (Human)	397
ENSG00000228299		A0A140T9J9	A0A140T9J9_HUMAN	unreviewed	HLA class I histocompatibility antigen, C alpha chain	HLA-C	Homo sapiens (Human)	372
ENSG00000228299		A0A140T9Z7	A0A140T9Z7_HUMAN	unreviewed	HLA class I histocompatibility antigen, C alpha chain	HLA-C	Homo sapiens (Human)	131
ENSG00000228299		A0A1W2PR11	A0A1W2PR11_HUMAN	unreviewed	HLA class I histocompatibility antigen, C alpha chain	HLA-C	Homo sapiens (Human)	325
ENSG00000228299		A0A1W2PRX1	A0A1W2PRX1_HUMAN	unreviewed	HLA class I histocompatibility antigen, C alpha chain	HLA-C	Homo sapiens (Human)	244
ENSG00000228299		Q5QT33	Q5QT33_HUMAN	unreviewed	HLA class I antigen (HLA class I histocompatibility antigen) (HLA class I histocompatibility antigen C alpha chain) (HLA class I histocompatibility antigen Cw-1 alpha chain) (HLA class I histocompatibility antigen, C alpha chain) (HLA-C alpha chain) (MHC class I antigen) (MHC class I protein)	HLA-C HLA-Cw HLAC	Homo sapiens (Human)	366
ENSG00000206308		A0A0G2JH46	A0A0G2JH46_HUMAN	unreviewed	HLA class II histocompatibility antigen, DR alpha chain	HLA-DRA	Homo sapiens (Human)	229
ENSG00000206308		P01903	DRA_HUMAN	reviewed	HLA class II histocompatibility antigen, DR alpha chain (MHC class II antigen DRA)	HLA-DRA HLA-DRA1	Homo sapiens (Human)	254
ENSG00000137965		C9JUM8	C9JUM8_HUMAN	unreviewed	Interferon-induced protein 44 (Fragment)	IFI44	Homo sapiens (Human)	195
ENSG00000137965		H7C1F3	H7C1F3_HUMAN	unreviewed	Interferon-induced protein 44 (Fragment)	IFI44	Homo sapiens (Human)	76
ENSG00000137965	ENSG00000137965 -> Q8TCB0-1	Q8TCB0	IFI44_HUMAN	reviewed	Interferon-induced protein 44 (p44) (Microtubule-associated protein 44)	IFI44 MTAP44	Homo sapiens (Human)	444
ENSG00000104951		M0QXY7	M0QXY7_HUMAN	unreviewed	L-amino-acid oxidase	IL4I1	Homo sapiens (Human)	82
ENSG00000104951		M0QYH9	M0QYH9_HUMAN	unreviewed	L-amino-acid oxidase (Fragment)	IL4I1	Homo sapiens (Human)	71
ENSG00000104951		M0QYW8	M0QYW8_HUMAN	unreviewed	L-amino-acid oxidase (Fragment)	IL4I1	Homo sapiens (Human)	150
ENSG00000104951		M0R1L1	M0R1L1_HUMAN	unreviewed	L-amino-acid oxidase (Fragment)	IL4I1	Homo sapiens (Human)	106
ENSG00000104951		M0R2S9	M0R2S9_HUMAN	unreviewed	L-amino-acid oxidase (Fragment)	IL4I1	Homo sapiens (Human)	32
ENSG00000104951	ENSG00000104951 -> Q96RQ9-1;Q96RQ9-2	Q96RQ9	OXLA_HUMAN	reviewed	L-amino-acid oxidase (LAAO) (LAO) (EC 1.4.3.2) (Interleukin-4-induced protein 1) (IL4-induced protein 1) (Protein Fig-1) (hFIG1)	IL4I1 FIG1 UNQ636/PRO1265	Homo sapiens (Human)	567
ENSG00000134352		A0A494BZU0	A0A494BZU0_HUMAN	unreviewed	Interleukin-6 receptor subunit beta	IL6ST	Homo sapiens (Human)	642
ENSG00000134352		D6RH03	D6RH03_HUMAN	unreviewed	Interleukin-6 receptor subunit beta	IL6ST	Homo sapiens (Human)	333
ENSG00000134352	ENSG00000134352 -> P40189-1;P40189-2;P40189-3	P40189	IL6RB_HUMAN	reviewed	Interleukin-6 receptor subunit beta (IL-6 receptor subunit beta) (IL-6R subunit beta) (IL-6R-beta) (IL-6RB) (CDw130) (Interleukin-6 signal transducer) (Membrane glycoprotein 130) (gp130) (Oncostatin-M receptor subunit alpha) (CD antigen CD130)	IL6ST	Homo sapiens (Human)	918
ENSG00000134352		Q5FC02	Q5FC02_HUMAN	unreviewed	IL6ST nirs variant 6 (Interleukin-6 receptor subunit beta)	IL6ST	Homo sapiens (Human)	66
ENSG00000134352		Q5FC05	Q5FC05_HUMAN	unreviewed	IL6ST nirs variant 3 (Interleukin-6 receptor subunit beta)	IL6ST	Homo sapiens (Human)	203
ENSG00000134352		Q5FC07	Q5FC07_HUMAN	unreviewed	IL6ST nirs variant 1 (Interleukin-6 receptor subunit beta)	IL6ST	Homo sapiens (Human)	55
ENSG00000187608		A0A096LNZ9	A0A096LNZ9_HUMAN	unreviewed	Ubiquitin-like protein ISG15 (Fragment)	ISG15	Homo sapiens (Human)	143
ENSG00000187608		A0A096LPJ4	A0A096LPJ4_HUMAN	unreviewed	Ubiquitin-like protein ISG15	ISG15	Homo sapiens (Human)	157
ENSG00000187608		P05161	ISG15_HUMAN	reviewed	Ubiquitin-like protein ISG15 (Interferon-induced 15 kDa protein) (Interferon-induced 17 kDa protein) (IP17) (Ubiquitin cross-reactive protein) (hUCRP)	ISG15 G1P2 UCRP	Homo sapiens (Human)	165
ENSG00000135424		G3V2C6	G3V2C6_HUMAN	unreviewed	Integrin alpha-7 (Fragment)	ITGA7	Homo sapiens (Human)	153
ENSG00000135424		G3V2I4	G3V2I4_HUMAN	unreviewed	Integrin alpha-7	ITGA7	Homo sapiens (Human)	98
ENSG00000135424		G3V2Q6	G3V2Q6_HUMAN	unreviewed	Integrin alpha-7	ITGA7	Homo sapiens (Human)	48
ENSG00000135424		G3V3L8	G3V3L8_HUMAN	unreviewed	Integrin alpha-7	ITGA7	Homo sapiens (Human)	55
ENSG00000135424		H0YJ26	H0YJ26_HUMAN	unreviewed	Integrin alpha-7 (Fragment)	ITGA7	Homo sapiens (Human)	109
ENSG00000135424		H0YJ98	H0YJ98_HUMAN	unreviewed	Integrin alpha-7 (Fragment)	ITGA7	Homo sapiens (Human)	148
ENSG00000135424		H0YJS5	H0YJS5_HUMAN	unreviewed	Integrin alpha-7 (Fragment)	ITGA7	Homo sapiens (Human)	35
ENSG00000135424		J3KNV4	J3KNV4_HUMAN	unreviewed	Integrin alpha-7	ITGA7	Homo sapiens (Human)	1131
ENSG00000135424	ENSG00000135424 -> Q13683-1;Q13683-13;Q13683-3;Q13683-7	Q13683	ITA7_HUMAN	reviewed	Integrin alpha-7 [Cleaved into: Integrin alpha-7 heavy chain; Integrin alpha-7 light chain; Integrin alpha-7 70 kDa form]	ITGA7 UNQ406/PRO768	Homo sapiens (Human)	1181
ENSG00000150093		C9JJP8	C9JJP8_HUMAN	unreviewed	Integrin beta-1 (Fragment)	ITGB1	Homo sapiens (Human)	31
ENSG00000150093		C9JNE0	C9JNE0_HUMAN	unreviewed	Integrin beta-1 (Fragment)	ITGB1	Homo sapiens (Human)	14
ENSG00000150093		C9JPK5	C9JPK5_HUMAN	unreviewed	Integrin beta-1 (Fragment)	ITGB1	Homo sapiens (Human)	98
ENSG00000150093		E7EQW5	E7EQW5_HUMAN	unreviewed	Integrin beta (Fragment)	ITGB1	Homo sapiens (Human)	163
ENSG00000150093		E7ERX5	E7ERX5_HUMAN	unreviewed	Integrin beta-1 (Fragment)	ITGB1	Homo sapiens (Human)	124
ENSG00000150093		E7EUI6	E7EUI6_HUMAN	unreviewed	Fibronectin receptor subunit beta (Integrin beta-1) (VLA-4 subunit beta) (Fragment)	ITGB1	Homo sapiens (Human)	152
ENSG00000150093		E9PLR6	E9PLR6_HUMAN	unreviewed	Integrin beta-1 (Fragment)	ITGB1	Homo sapiens (Human)	143
ENSG00000150093		E9PQJ2	E9PQJ2_HUMAN	unreviewed	Integrin beta-1 (Fragment)	ITGB1	Homo sapiens (Human)	104
ENSG00000150093		H7C4K3	H7C4K3_HUMAN	unreviewed	Integrin beta-1 (Fragment)	ITGB1	Homo sapiens (Human)	70
ENSG00000150093		H7C4N8	H7C4N8_HUMAN	unreviewed	Integrin beta-1 (Fragment)	ITGB1	Homo sapiens (Human)	108
ENSG00000150093	ENSG00000150093 -> P05556-1;P05556-5	P05556	ITB1_HUMAN	reviewed	Integrin beta-1 (Fibronectin receptor subunit beta) (Glycoprotein IIa) (GPIIA) (VLA-4 subunit beta) (CD antigen CD29)	ITGB1 FNRB MDF2 MSK12	Homo sapiens (Human)	798
ENSG00000150093		Q5T3E4	Q5T3E4_HUMAN	unreviewed	Integrin beta-1 (Fragment)	ITGB1	Homo sapiens (Human)	49
ENSG00000150093		Q5T3E5	Q5T3E5_HUMAN	unreviewed	Integrin beta-1 (Fragment)	ITGB1	Homo sapiens (Human)	89
ENSG00000150093		Q5T3E6	Q5T3E6_HUMAN	unreviewed	Integrin beta-1 (Fragment)	ITGB1	Homo sapiens (Human)	136
ENSG00000176049	ENSG00000176049 -> Q96AA8-1;Q96AA8-2;Q96AA8-3;Q96AA8-4	Q96AA8	JKIP2_HUMAN	reviewed	Janus kinase and microtubule-interacting protein 2 (CTCL tumor antigen HD-CL-04) (Neuroendocrine long coiled-coil protein 1)	JAKMIP2 JAMIP2 KIAA0555 NECC1	Homo sapiens (Human)	810
ENSG00000139679		P43657	LPAR6_HUMAN	reviewed	Lysophosphatidic acid receptor 6 (LPA receptor 6) (LPA-6) (Oleoyl-L-alpha-lysophosphatidic acid receptor) (P2Y purinoceptor 5) (P2Y5) (Purinergic receptor 5) (RB intron encoded G-protein coupled receptor)	LPAR6 P2RY5	Homo sapiens (Human)	344
ENSG00000186105		D6RD14	D6RD14_HUMAN	unreviewed	Leucine-rich repeat-containing protein 70	LRRC70	Homo sapiens (Human)	71
ENSG00000186105		Q7Z2Q7	LRR70_HUMAN	reviewed	Leucine-rich repeat-containing protein 70 (Synleurin)	LRRC70 UNQ1891/PRO4337	Homo sapiens (Human)	622
ENSG00000002822		C9J9H5	C9J9H5_HUMAN	unreviewed	Mitotic spindle assembly checkpoint protein MAD1 (Fragment)	MAD1L1	Homo sapiens (Human)	41
ENSG00000002822		C9JIR0	C9JIR0_HUMAN	unreviewed	Mitotic spindle assembly checkpoint protein MAD1 (Fragment)	MAD1L1	Homo sapiens (Human)	144
ENSG00000002822		C9JJ38	C9JJ38_HUMAN	unreviewed	Mitotic spindle assembly checkpoint protein MAD1 (Fragment)	MAD1L1	Homo sapiens (Human)	157
ENSG00000002822		C9JKI7	C9JKI7_HUMAN	unreviewed	Mitotic spindle assembly checkpoint protein MAD1 (Fragment)	MAD1L1	Homo sapiens (Human)	122
ENSG00000002822		C9JX80	C9JX80_HUMAN	unreviewed	Mitotic spindle assembly checkpoint protein MAD1 (Fragment)	MAD1L1	Homo sapiens (Human)	80
ENSG00000002822	ENSG00000002822 -> Q9Y6D9-1;Q9Y6D9-3	Q9Y6D9	MD1L1_HUMAN	reviewed	Mitotic spindle assembly checkpoint protein MAD1 (Mitotic arrest deficient 1-like protein 1) (MAD1-like protein 1) (Mitotic checkpoint MAD1 protein homolog) (HsMAD1) (hMAD1) (Tax-binding protein 181)	MAD1L1 MAD1 TXBP181	Homo sapiens (Human)	718
ENSG00000204103		Q9Y5Q3	MAFB_HUMAN	reviewed	Transcription factor MafB (Maf-B) (V-maf musculoaponeurotic fibrosarcoma oncogene homolog B)	MAFB KRML	Homo sapiens (Human)	323
ENSG00000140943		A0A087WXJ6	A0A087WXJ6_HUMAN	unreviewed	Membrane-bound transcription factor site-1 protease (Fragment)	MBTPS1	Homo sapiens (Human)	134
ENSG00000140943		H3BS61	H3BS61_HUMAN	unreviewed	Membrane-bound transcription factor site-1 protease (Fragment)	MBTPS1	Homo sapiens (Human)	16
ENSG00000140943		H3BU75	H3BU75_HUMAN	unreviewed	Membrane-bound transcription factor site-1 protease (Fragment)	MBTPS1	Homo sapiens (Human)	81
ENSG00000140943		H3BV53	H3BV53_HUMAN	unreviewed	Membrane-bound transcription factor site-1 protease (Fragment)	MBTPS1	Homo sapiens (Human)	146
ENSG00000140943		Q14703	MBTP1_HUMAN	reviewed	Membrane-bound transcription factor site-1 protease (EC 3.4.21.112) (Endopeptidase S1P) (Subtilisin/kexin-isozyme 1) (SKI-1)	MBTPS1 KIAA0091 S1P SKI1	Homo sapiens (Human)	1052
ENSG00000175471		D6R8Z9	D6R8Z9_HUMAN	unreviewed	Multiple C2 and transmembrane domain-containing protein 1 (Fragment)	MCTP1	Homo sapiens (Human)	135
ENSG00000175471		D6RA42	D6RA42_HUMAN	unreviewed	Multiple C2 and transmembrane domain-containing protein 1 (Fragment)	MCTP1	Homo sapiens (Human)	683
ENSG00000175471		D6RC97	D6RC97_HUMAN	unreviewed	Multiple C2 and transmembrane domain-containing protein 1 (Fragment)	MCTP1	Homo sapiens (Human)	81
ENSG00000175471		E5RJR1	E5RJR1_HUMAN	unreviewed	Multiple C2 and transmembrane domain-containing protein 1 (Fragment)	MCTP1	Homo sapiens (Human)	489
ENSG00000175471		H0Y8M9	H0Y8M9_HUMAN	unreviewed	Multiple C2 and transmembrane domain-containing protein 1 (Fragment)	MCTP1	Homo sapiens (Human)	169
ENSG00000175471		H0Y9S8	H0Y9S8_HUMAN	unreviewed	Multiple C2 and transmembrane domain-containing protein 1 (Fragment)	MCTP1	Homo sapiens (Human)	191
ENSG00000175471		H0Y9Y6	H0Y9Y6_HUMAN	unreviewed	Multiple C2 and transmembrane domain-containing protein 1 (Fragment)	MCTP1	Homo sapiens (Human)	292
ENSG00000175471		H0YA70	H0YA70_HUMAN	unreviewed	Multiple C2 and transmembrane domain-containing protein 1 (Fragment)	MCTP1	Homo sapiens (Human)	414
ENSG00000175471	ENSG00000175471 -> Q6DN14-1;Q6DN14-2;Q6DN14-3;Q6DN14-4;Q6DN14-5	Q6DN14	MCTP1_HUMAN	reviewed	Multiple C2 and transmembrane domain-containing protein 1	MCTP1	Homo sapiens (Human)	999
ENSG00000197629	ENSG00000197629 -> Q2M385-1	Q2M385	MPEG1_HUMAN	reviewed	Macrophage-expressed gene 1 protein (Macrophage gene 1 protein) (Mpg-1) (Perforin-2) (P-2)	MPEG1	Homo sapiens (Human)	716
ENSG00000072952		E9PJ61	E9PJ61_HUMAN	unreviewed	Inositol 1,4,5-triphosphate receptor-associated 1	IRAG1	Homo sapiens (Human)	428
ENSG00000072952		E9PNK7	E9PNK7_HUMAN	unreviewed	Inositol 1,4,5-triphosphate receptor-associated 1	IRAG1	Homo sapiens (Human)	87
ENSG00000072952		E9PRG4	E9PRG4_HUMAN	unreviewed	Inositol 1,4,5-triphosphate receptor-associated 1 (Fragment)	IRAG1	Homo sapiens (Human)	69
ENSG00000072952		E9PRH0	E9PRH0_HUMAN	unreviewed	Inositol 1,4,5-triphosphate receptor-associated 1	IRAG1	Homo sapiens (Human)	68
ENSG00000072952		H0YCL0	H0YCL0_HUMAN	unreviewed	Inositol 1,4,5-triphosphate receptor-associated 1 (Fragment)	IRAG1	Homo sapiens (Human)	117
ENSG00000072952		H0YDM7	H0YDM7_HUMAN	unreviewed	Inositol 1,4,5-triphosphate receptor-associated 1 (Fragment)	IRAG1	Homo sapiens (Human)	63
ENSG00000072952		H0YI08	H0YI08_HUMAN	unreviewed	Inositol 1,4,5-triphosphate receptor-associated 1	IRAG1	Homo sapiens (Human)	821
ENSG00000072952	ENSG00000072952 -> Q9Y6F6-6;Q9Y6F6-7;Q9Y6F6-8;Q9Y6F6-9	Q9Y6F6	IRAG1_HUMAN	reviewed	Inositol 1,4,5-triphosphate receptor associated 1 (Inositol 1,4,5-trisphosphate receptor-associated cGMP kinase substrate) (JAW1-related protein MRVI1) (Protein MRVI1)	IRAG1 IRAG JAW1L MRVI1	Homo sapiens (Human)	904
ENSG00000145555		A0A0A0MQX1	A0A0A0MQX1_HUMAN	unreviewed	Unconventional myosin-X	MYO10	Homo sapiens (Human)	2069
ENSG00000145555		D6RGD1	D6RGD1_HUMAN	unreviewed	Unconventional myosin-X (Fragment)	MYO10	Homo sapiens (Human)	830
ENSG00000145555		E9PCN3	E9PCN3_HUMAN	unreviewed	Unconventional myosin-X (Fragment)	MYO10	Homo sapiens (Human)	212
ENSG00000145555		E9PEW5	E9PEW5_HUMAN	unreviewed	Unconventional myosin-X	MYO10	Homo sapiens (Human)	1397
ENSG00000145555	ENSG00000145555 -> Q9HD67-1;Q9HD67-2	Q9HD67	MYO10_HUMAN	reviewed	Unconventional myosin-X (Unconventional myosin-10)	MYO10 KIAA0799	Homo sapiens (Human)	2058
ENSG00000213024		M0QX10	M0QX10_HUMAN	unreviewed	Nuclear pore glycoprotein p62 (Fragment)	NUP62	Homo sapiens (Human)	23
ENSG00000213024		M0QX13	M0QX13_HUMAN	unreviewed	Nuclear pore glycoprotein p62 (Fragment)	NUP62	Homo sapiens (Human)	75
ENSG00000213024		M0QX64	M0QX64_HUMAN	unreviewed	Nuclear pore glycoprotein p62 (Fragment)	NUP62	Homo sapiens (Human)	134
ENSG00000213024		M0QXN5	M0QXN5_HUMAN	unreviewed	Nuclear pore glycoprotein p62	NUP62	Homo sapiens (Human)	446
ENSG00000213024		M0QYY0	M0QYY0_HUMAN	unreviewed	Nuclear pore glycoprotein p62 (Fragment)	NUP62	Homo sapiens (Human)	36
ENSG00000213024		M0QZL5	M0QZL5_HUMAN	unreviewed	Nuclear pore glycoprotein p62 (Fragment)	NUP62	Homo sapiens (Human)	99
ENSG00000213024		M0R0B7	M0R0B7_HUMAN	unreviewed	Nuclear pore glycoprotein p62 (Fragment)	NUP62	Homo sapiens (Human)	18
ENSG00000213024		M0R1S1	M0R1S1_HUMAN	unreviewed	Nuclear pore glycoprotein p62 (Fragment)	NUP62	Homo sapiens (Human)	100
ENSG00000213024		M0R302	M0R302_HUMAN	unreviewed	Nuclear pore glycoprotein p62 (Fragment)	NUP62	Homo sapiens (Human)	137
ENSG00000213024		P37198	NUP62_HUMAN	reviewed	Nuclear pore glycoprotein p62 (62 kDa nucleoporin) (Nucleoporin Nup62)	NUP62	Homo sapiens (Human)	522
ENSG00000117859		A0A096LPC8	A0A096LPC8_HUMAN	unreviewed	Oxysterol-binding protein-related protein 9 (Fragment)	OSBPL9	Homo sapiens (Human)	129
ENSG00000117859		E9PJ80	E9PJ80_HUMAN	unreviewed	Oxysterol-binding protein-related protein 9	OSBPL9	Homo sapiens (Human)	41
ENSG00000117859		E9PK98	E9PK98_HUMAN	unreviewed	Oxysterol-binding protein-related protein 9	OSBPL9	Homo sapiens (Human)	79
ENSG00000117859		E9PKX6	E9PKX6_HUMAN	unreviewed	Oxysterol-binding protein-related protein 9 (Fragment)	OSBPL9	Homo sapiens (Human)	32
ENSG00000117859		E9PLH0	E9PLH0_HUMAN	unreviewed	Oxysterol-binding protein-related protein 9 (Fragment)	OSBPL9	Homo sapiens (Human)	92
ENSG00000117859		E9PNR1	E9PNR1_HUMAN	unreviewed	Oxysterol-binding protein-related protein 9 (Fragment)	OSBPL9	Homo sapiens (Human)	109
ENSG00000117859		G8JLK0	G8JLK0_HUMAN	unreviewed	Oxysterol-binding protein-related protein 9	OSBPL9	Homo sapiens (Human)	116
ENSG00000117859		H0YCW0	H0YCW0_HUMAN	unreviewed	Oxysterol-binding protein-related protein 9 (Fragment)	OSBPL9	Homo sapiens (Human)	34
ENSG00000117859		H0YDB5	H0YDB5_HUMAN	unreviewed	Oxysterol-binding protein-related protein 9 (Fragment)	OSBPL9	Homo sapiens (Human)	116
ENSG00000117859		H0YE19	H0YE19_HUMAN	unreviewed	Oxysterol-binding protein-related protein 9 (Fragment)	OSBPL9	Homo sapiens (Human)	196
ENSG00000117859		H0YE93	H0YE93_HUMAN	unreviewed	Oxysterol-binding protein-related protein 9 (Fragment)	OSBPL9	Homo sapiens (Human)	74
ENSG00000117859	ENSG00000117859 -> Q96SU4-1;Q96SU4-2;Q96SU4-3;Q96SU4-4;Q96SU4-5;Q96SU4-6;Q96SU4-7	Q96SU4	OSBL9_HUMAN	reviewed	Oxysterol-binding protein-related protein 9 (ORP-9) (OSBP-related protein 9)	OSBPL9 ORP9 OSBP4	Homo sapiens (Human)	736
ENSG00000115155		A0A2U3TZT7	A0A2U3TZT7_HUMAN	unreviewed	Otoferlin	OTOF	Homo sapiens (Human)	1250
ENSG00000115155		H7BZJ5	H7BZJ5_HUMAN	unreviewed	Otoferlin (Fragment)	OTOF	Homo sapiens (Human)	141
ENSG00000115155	ENSG00000115155 -> Q9HC10-1;Q9HC10-2;Q9HC10-4;Q9HC10-5	Q9HC10	OTOF_HUMAN	reviewed	Otoferlin (Fer-1-like protein 2)	OTOF FER1L2	Homo sapiens (Human)	1997
ENSG00000206315		P40425	PBX2_HUMAN	reviewed	Pre-B-cell leukemia transcription factor 2 (Homeobox protein PBX2) (Protein G17)	PBX2 G17	Homo sapiens (Human)	430
ENSG00000179094		J3KRL7	J3KRL7_HUMAN	unreviewed	Period circadian protein homolog 1	PER1	Homo sapiens (Human)	1267
ENSG00000179094		J3KSL6	J3KSL6_HUMAN	unreviewed	Period circadian protein homolog 1 (Fragment)	PER1	Homo sapiens (Human)	117
ENSG00000179094		J3KTM2	J3KTM2_HUMAN	unreviewed	Period circadian protein homolog 1	PER1	Homo sapiens (Human)	824
ENSG00000179094		J3QL46	J3QL46_HUMAN	unreviewed	Period circadian protein homolog 1 (Fragment)	PER1	Homo sapiens (Human)	168
ENSG00000179094		J3QL55	J3QL55_HUMAN	unreviewed	Period circadian protein homolog 1 (Fragment)	PER1	Homo sapiens (Human)	175
ENSG00000179094		J3QLQ5	J3QLQ5_HUMAN	unreviewed	Period circadian protein homolog 1 (Fragment)	PER1	Homo sapiens (Human)	112
ENSG00000179094		J3QSH9	J3QSH9_HUMAN	unreviewed	Period circadian protein homolog 1 (Period homolog 1 (Drosophila), isoform CRA_b)	PER1 hCG_31279	Homo sapiens (Human)	572
ENSG00000179094	ENSG00000179094 -> O15534-1;O15534-4	O15534	PER1_HUMAN	reviewed	Period circadian protein homolog 1 (hPER1) (Circadian clock protein PERIOD 1) (Circadian pacemaker protein Rigui)	PER1 KIAA0482 PER RIGUI	Homo sapiens (Human)	1290
ENSG00000067225		B4DNK4	B4DNK4_HUMAN	unreviewed	Pyruvate kinase (EC 2.7.1.40)	PKM	Homo sapiens (Human)	457
ENSG00000067225		H3BN34	H3BN34_HUMAN	unreviewed	Pyruvate kinase PKM (Fragment)	PKM	Homo sapiens (Human)	51
ENSG00000067225		H3BQ34	H3BQ34_HUMAN	unreviewed	Pyruvate kinase (EC 2.7.1.40)	PKM	Homo sapiens (Human)	281
ENSG00000067225		H3BQZ3	H3BQZ3_HUMAN	unreviewed	Pyruvate kinase PKM	PKM	Homo sapiens (Human)	69
ENSG00000067225		H3BR70	H3BR70_HUMAN	unreviewed	Pyruvate kinase (EC 2.7.1.40)	PKM	Homo sapiens (Human)	366
ENSG00000067225		H3BT25	H3BT25_HUMAN	unreviewed	Pyruvate kinase (EC 2.7.1.40) (Fragment)	PKM	Homo sapiens (Human)	151
ENSG00000067225		H3BTJ2	H3BTJ2_HUMAN	unreviewed	Pyruvate kinase (EC 2.7.1.40) (Fragment)	PKM	Homo sapiens (Human)	168
ENSG00000067225		H3BTN5	H3BTN5_HUMAN	unreviewed	Pyruvate kinase (EC 2.7.1.40) (Fragment)	PKM	Homo sapiens (Human)	485
ENSG00000067225		H3BU13	H3BU13_HUMAN	unreviewed	Pyruvate kinase (EC 2.7.1.40) (Fragment)	PKM	Homo sapiens (Human)	82
ENSG00000067225		H3BUW1	H3BUW1_HUMAN	unreviewed	Pyruvate kinase (EC 2.7.1.40) (Fragment)	PKM	Homo sapiens (Human)	162
ENSG00000067225	ENSG00000067225 -> P14618-1;P14618-2;P14618-3	P14618	KPYM_HUMAN	reviewed	Pyruvate kinase PKM (EC 2.7.1.40) (Cytosolic thyroid hormone-binding protein) (CTHBP) (Opa-interacting protein 3) (OIP-3) (Pyruvate kinase 2/3) (Pyruvate kinase muscle isozyme) (Thyroid hormone-binding protein 1) (THBP1) (Tumor M2-PK) (p58)	PKM OIP3 PK2 PK3 PKM2	Homo sapiens (Human)	531
ENSG00000147872		Q5SYF3	Q5SYF3_HUMAN	unreviewed	Perilipin-2	PLIN2	Homo sapiens (Human)	110
ENSG00000147872		Q5SYF4	Q5SYF4_HUMAN	unreviewed	Perilipin-2	PLIN2	Homo sapiens (Human)	126
ENSG00000147872		Q5SYF5	Q5SYF5_HUMAN	unreviewed	Perilipin-2 (Fragment)	PLIN2	Homo sapiens (Human)	125
ENSG00000147872		Q99541	PLIN2_HUMAN	reviewed	Perilipin-2 (Adipophilin) (Adipose differentiation-related protein) (ADRP)	PLIN2 ADFP	Homo sapiens (Human)	437
ENSG00000171867		A2A2V1	A2A2V1_HUMAN	unreviewed	Major prion protein (Fragment)	PRNP	Homo sapiens (Human)	249
ENSG00000171867	ENSG00000171867 -> P04156-1	P04156	PRIO_HUMAN	reviewed	Major prion protein (PrP) (ASCR) (PrP27-30) (PrP33-35C) (CD antigen CD230)	PRNP ALTPRP PRIP PRP	Homo sapiens (Human)	253
ENSG00000171867		X6RKS3	X6RKS3_HUMAN	unreviewed	Major prion protein (Fragment)	PRNP	Homo sapiens (Human)	217
ENSG00000225748		P48634	PRC2A_HUMAN	reviewed	Protein PRRC2A (HLA-B-associated transcript 2) (Large proline-rich protein BAT2) (Proline-rich and coiled-coil-containing protein 2A) (Protein G2)	PRRC2A BAT2 G2	Homo sapiens (Human)	2157
ENSG00000011304		A0A087WTS6	A0A087WTS6_HUMAN	unreviewed	Polypyrimidine tract-binding protein 1 (Fragment)	PTBP1	Homo sapiens (Human)	115
ENSG00000011304		A0A087WU68	A0A087WU68_HUMAN	unreviewed	Polypyrimidine tract-binding protein 1 (Fragment)	PTBP1	Homo sapiens (Human)	227
ENSG00000011304		A0A087WUW5	A0A087WUW5_HUMAN	unreviewed	Polypyrimidine tract-binding protein 1 (Fragment)	PTBP1	Homo sapiens (Human)	81
ENSG00000011304		A0A0D9SF20	A0A0D9SF20_HUMAN	unreviewed	Polypyrimidine tract binding protein 1, isoform CRA_e (Polypyrimidine tract-binding protein 1)	PTBP1 hCG_20560	Homo sapiens (Human)	197
ENSG00000011304		A0A0U1RRM4	A0A0U1RRM4_HUMAN	unreviewed	Polypyrimidine tract-binding protein 1	PTBP1	Homo sapiens (Human)	588
ENSG00000011304		A6NLN1	A6NLN1_HUMAN	unreviewed	Polypyrimidine tract-binding protein 1	PTBP1 hCG_20560	Homo sapiens (Human)	527
ENSG00000011304		K7EK45	K7EK45_HUMAN	unreviewed	Polypyrimidine tract-binding protein 1 (Fragment)	PTBP1	Homo sapiens (Human)	256
ENSG00000011304		K7EKJ7	K7EKJ7_HUMAN	unreviewed	Polypyrimidine tract-binding protein 1 (Fragment)	PTBP1	Homo sapiens (Human)	237
ENSG00000011304		K7EKX4	K7EKX4_HUMAN	unreviewed	Polypyrimidine tract-binding protein 1 (Fragment)	PTBP1	Homo sapiens (Human)	56
ENSG00000011304		K7ELW5	K7ELW5_HUMAN	unreviewed	Polypyrimidine tract-binding protein 1 (Fragment)	PTBP1	Homo sapiens (Human)	105
ENSG00000011304		K7ES59	K7ES59_HUMAN	unreviewed	Polypyrimidine tract-binding protein 1 (Fragment)	PTBP1	Homo sapiens (Human)	149
ENSG00000011304	ENSG00000011304 -> P26599-1;P26599-2;P26599-3	P26599	PTBP1_HUMAN	reviewed	Polypyrimidine tract-binding protein 1 (PTB) (57 kDa RNA-binding protein PPTB-1) (Heterogeneous nuclear ribonucleoprotein I) (hnRNP I)	PTBP1 PTB	Homo sapiens (Human)	531
ENSG00000125384		G3V2Y6	G3V2Y6_HUMAN	unreviewed	Prostaglandin E2 receptor EP2 subtype	PTGER2	Homo sapiens (Human)	103
ENSG00000125384		P43116	PE2R2_HUMAN	reviewed	Prostaglandin E2 receptor EP2 subtype (PGE receptor EP2 subtype) (PGE2 receptor EP2 subtype) (Prostanoid EP2 receptor)	PTGER2	Homo sapiens (Human)	358
ENSG00000009413		A0A087WZU4	A0A087WZU4_HUMAN	unreviewed	DNA-directed DNA polymerase (EC 2.7.7.7)	REV3L	Homo sapiens (Human)	323
ENSG00000009413		F2Z3A1	F2Z3A1_HUMAN	unreviewed	DNA polymerase zeta catalytic subunit	REV3L	Homo sapiens (Human)	47
ENSG00000009413		H0Y5T4	H0Y5T4_HUMAN	unreviewed	DNA polymerase zeta catalytic subunit (Fragment)	REV3L	Homo sapiens (Human)	184
ENSG00000009413	ENSG00000009413 -> O60673-1;O60673-2	O60673	REV3L_HUMAN	reviewed	DNA polymerase zeta catalytic subunit (EC 2.7.7.7) (Protein reversionless 3-like) (REV3-like) (hREV3)	REV3L POLZ REV3	Homo sapiens (Human)	3130
ENSG00000102760	ENSG00000102760 -> Q9H4X1-1	Q9H4X1	RGCC_HUMAN	reviewed	Regulator of cell cycle RGCC (Response gene to complement 32 protein) (RGC-32)	RGCC C13orf15 RGC32	Homo sapiens (Human)	137
ENSG00000116574	ENSG00000116574 -> Q7L0Q8-1	Q7L0Q8	RHOU_HUMAN	reviewed	Rho-related GTP-binding protein RhoU (CDC42-like GTPase 1) (GTP-binding protein-like 1) (Rho GTPase-like protein ARHU) (Ryu GTPase) (Wnt-1 responsive Cdc42 homolog 1) (WRCH-1)	RHOU ARHU CDC42L1 G28K WRCH1 SB128	Homo sapiens (Human)	258
ENSG00000132669		E7EPJ1	E7EPJ1_HUMAN	unreviewed	Ras and Rab interactor 2	RIN2	Homo sapiens (Human)	462
ENSG00000132669	ENSG00000132669 -> Q8WYP3-1;Q8WYP3-2	Q8WYP3	RIN2_HUMAN	reviewed	Ras and Rab interactor 2 (Ras association domain family 4) (Ras inhibitor JC265) (Ras interaction/interference protein 2)	RIN2 RASSF4	Homo sapiens (Human)	895
ENSG00000100316		B5MCW2	B5MCW2_HUMAN	unreviewed	60S ribosomal protein L3 (Fragment)	RPL3	Homo sapiens (Human)	272
ENSG00000100316		F8WCR1	F8WCR1_HUMAN	unreviewed	60S ribosomal protein L3	RPL3	Homo sapiens (Human)	180
ENSG00000100316		G5E9G0	G5E9G0_HUMAN	unreviewed	60S ribosomal protein L3 (Ribosomal protein L3, isoform CRA_e)	RPL3 ASC-1 hCG_2015191	Homo sapiens (Human)	351
ENSG00000100316		H7C3M2	H7C3M2_HUMAN	unreviewed	60S ribosomal protein L3 (Fragment)	RPL3	Homo sapiens (Human)	261
ENSG00000100316		H7C422	H7C422_HUMAN	unreviewed	60S ribosomal protein L3 (Fragment)	RPL3	Homo sapiens (Human)	305
ENSG00000100316		P39023	RL3_HUMAN	reviewed	60S ribosomal protein L3 (HIV-1 TAR RNA-binding protein B) (TARBP-B) (Large ribosomal subunit protein uL3)	RPL3 OK/SW-cl.32	Homo sapiens (Human)	403
ENSG00000115310		A0A0U1RQR6	A0A0U1RQR6_HUMAN	unreviewed	Reticulon (Fragment)	RTN4	Homo sapiens (Human)	127
ENSG00000115310		C9J685	C9J685_HUMAN	unreviewed	Reticulon-4 (Fragment)	RTN4	Homo sapiens (Human)	91
ENSG00000115310		F8W914	F8W914_HUMAN	unreviewed	Reticulon	RTN4	Homo sapiens (Human)	345
ENSG00000115310		H7C106	H7C106_HUMAN	unreviewed	Reticulon (Fragment)	RTN4	Homo sapiens (Human)	203
ENSG00000115310	ENSG00000115310 -> Q9NQC3-1;Q9NQC3-2;Q9NQC3-3;Q9NQC3-5;Q9NQC3-6	Q9NQC3	RTN4_HUMAN	reviewed	Reticulon-4 (Foocen) (Neurite outgrowth inhibitor) (Nogo protein) (Neuroendocrine-specific protein) (NSP) (Neuroendocrine-specific protein C homolog) (RTN-x) (Reticulon-5)	RTN4 KIAA0886 NOGO My043 SP1507	Homo sapiens (Human)	1192
ENSG00000197860		D6RFW1	D6RFW1_HUMAN	unreviewed	Small glutamine-rich tetratricopeptide repeat-containing protein beta (Fragment)	SGTB	Homo sapiens (Human)	195
ENSG00000197860		Q96EQ0	SGTB_HUMAN	reviewed	Small glutamine-rich tetratricopeptide repeat-containing protein beta (Beta-SGT) (Small glutamine-rich protein with tetratricopeptide repeats 2)	SGTB SGT2	Homo sapiens (Human)	304
ENSG00000026751		B4DVL7	B4DVL7_HUMAN	unreviewed	SLAM family member 7 (cDNA FLJ60003, moderately similar to SLAM family member 7)	SLAMF7	Homo sapiens (Human)	149
ENSG00000026751		B4DW98	B4DW98_HUMAN	unreviewed	SLAM family member 7 (cDNA FLJ54735, highly similar to SLAM family member 7)	SLAMF7	Homo sapiens (Human)	241
ENSG00000026751	ENSG00000026751 -> Q9NQ25-1;Q9NQ25-2;Q9NQ25-4;Q9NQ25-5;Q9NQ25-6;Q9NQ25-7	Q9NQ25	SLAF7_HUMAN	reviewed	SLAM family member 7 (CD2 subset 1) (CD2-like receptor-activating cytotoxic cells) (CRACC) (Membrane protein FOAP-12) (Novel Ly9) (Protein 19A) (CD antigen CD319)	SLAMF7 CS1 UNQ576/PRO1138	Homo sapiens (Human)	335
ENSG00000026751		R4GND0	R4GND0_HUMAN	unreviewed	SLAM family member 7 (Fragment)	SLAMF7	Homo sapiens (Human)	236
ENSG00000138821	ENSG00000138821 -> Q9C0K1-1;Q9C0K1-3	Q9C0K1	S39A8_HUMAN	reviewed	Metal cation symporter ZIP8 (BCG-induced integral membrane protein in monocyte clone 103 protein) (LIV-1 subfamily of ZIP zinc transporter 6) (LZT-Hs6) (Solute carrier family 39 member 8) (Zrt- and Irt-like protein 8) (ZIP-8)	SLC39A8 BIGM103 ZIP8 PP3105	Homo sapiens (Human)	460
ENSG00000134802		E9PJL1	E9PJL1_HUMAN	unreviewed	Solute carrier family 43 member 3 (Fragment)	SLC43A3	Homo sapiens (Human)	44
ENSG00000134802		E9PJL3	E9PJL3_HUMAN	unreviewed	Solute carrier family 43 member 3 (Fragment)	SLC43A3	Homo sapiens (Human)	109
ENSG00000134802		E9PJT6	E9PJT6_HUMAN	unreviewed	Solute carrier family 43 member 3 (Fragment)	SLC43A3	Homo sapiens (Human)	78
ENSG00000134802		E9PKW3	E9PKW3_HUMAN	unreviewed	Solute carrier family 43 member 3 (Fragment)	SLC43A3	Homo sapiens (Human)	133
ENSG00000134802		E9PL23	E9PL23_HUMAN	unreviewed	Solute carrier family 43 member 3 (Fragment)	SLC43A3	Homo sapiens (Human)	22
ENSG00000134802		E9PLF2	E9PLF2_HUMAN	unreviewed	Solute carrier family 43 member 3 (Fragment)	SLC43A3	Homo sapiens (Human)	107
ENSG00000134802		E9PLP1	E9PLP1_HUMAN	unreviewed	Solute carrier family 43 member 3 (Fragment)	SLC43A3	Homo sapiens (Human)	82
ENSG00000134802		E9PLW1	E9PLW1_HUMAN	unreviewed	Solute carrier family 43 member 3 (Fragment)	SLC43A3	Homo sapiens (Human)	97
ENSG00000134802		E9PMZ1	E9PMZ1_HUMAN	unreviewed	Solute carrier family 43 member 3 (Fragment)	SLC43A3	Homo sapiens (Human)	148
ENSG00000134802		E9PNM4	E9PNM4_HUMAN	unreviewed	Solute carrier family 43 member 3 (Fragment)	SLC43A3	Homo sapiens (Human)	63
ENSG00000134802		E9PPE4	E9PPE4_HUMAN	unreviewed	Solute carrier family 43 member 3 (Fragment)	SLC43A3	Homo sapiens (Human)	101
ENSG00000134802		E9PR64	E9PR64_HUMAN	unreviewed	Solute carrier family 43 member 3 (Fragment)	SLC43A3	Homo sapiens (Human)	169
ENSG00000134802		E9PR94	E9PR94_HUMAN	unreviewed	Solute carrier family 43 member 3 (Fragment)	SLC43A3	Homo sapiens (Human)	126
ENSG00000134802		E9PS74	E9PS74_HUMAN	unreviewed	Solute carrier family 43 member 3 (Fragment)	SLC43A3	Homo sapiens (Human)	331
ENSG00000134802		E9PSH9	E9PSH9_HUMAN	unreviewed	Solute carrier family 43 member 3 (Fragment)	SLC43A3	Homo sapiens (Human)	119
ENSG00000134802		H0YD64	H0YD64_HUMAN	unreviewed	Solute carrier family 43 member 3 (Fragment)	SLC43A3	Homo sapiens (Human)	137
ENSG00000134802	ENSG00000134802 -> Q8NBI5-1;Q8NBI5-2	Q8NBI5	S43A3_HUMAN	reviewed	Solute carrier family 43 member 3 (Protein FOAP-13)	SLC43A3 PSEC0252	Homo sapiens (Human)	491
ENSG00000113658		D6R9D4	D6R9D4_HUMAN	unreviewed	Mothers against decapentaplegic homolog 5 (Fragment)	SMAD5	Homo sapiens (Human)	80
ENSG00000113658		D6RBB4	D6RBB4_HUMAN	unreviewed	Mothers against decapentaplegic homolog 5 (Fragment)	SMAD5	Homo sapiens (Human)	134
ENSG00000113658		D6RIZ9	D6RIZ9_HUMAN	unreviewed	Mothers against decapentaplegic homolog 5 (Fragment)	SMAD5	Homo sapiens (Human)	128
ENSG00000113658		H0YAK7	H0YAK7_HUMAN	unreviewed	Mothers against decapentaplegic homolog 5 (Fragment)	SMAD5	Homo sapiens (Human)	174
ENSG00000113658		H0YAM3	H0YAM3_HUMAN	unreviewed	Mothers against decapentaplegic homolog 5 (Fragment)	SMAD5	Homo sapiens (Human)	60
ENSG00000113658		Q99717	SMAD5_HUMAN	reviewed	Mothers against decapentaplegic homolog 5 (MAD homolog 5) (Mothers against DPP homolog 5) (JV5-1) (SMAD family member 5) (SMAD 5) (Smad5) (hSmad5)	SMAD5 MADH5	Homo sapiens (Human)	465
ENSG00000138375		C9J6I8	C9J6I8_HUMAN	unreviewed	SWI/SNF-related matrix-associated actin-dependent regulator of chromatin subfamily A-like protein 1 (Fragment)	SMARCAL1	Homo sapiens (Human)	145
ENSG00000138375		C9J8F8	C9J8F8_HUMAN	unreviewed	SWI/SNF-related matrix-associated actin-dependent regulator of chromatin subfamily A-like protein 1 (Fragment)	SMARCAL1	Homo sapiens (Human)	130
ENSG00000138375		C9JHQ1	C9JHQ1_HUMAN	unreviewed	SWI/SNF-related matrix-associated actin-dependent regulator of chromatin subfamily A-like protein 1 (Fragment)	SMARCAL1	Homo sapiens (Human)	141
ENSG00000138375		C9JP32	C9JP32_HUMAN	unreviewed	SWI/SNF-related matrix-associated actin-dependent regulator of chromatin subfamily A-like protein 1 (Fragment)	SMARCAL1	Homo sapiens (Human)	92
ENSG00000138375		C9JS37	C9JS37_HUMAN	unreviewed	SWI/SNF-related matrix-associated actin-dependent regulator of chromatin subfamily A-like protein 1 (Fragment)	SMARCAL1	Homo sapiens (Human)	19
ENSG00000138375		H7BYI2	H7BYI2_HUMAN	unreviewed	HepA-related protein (SWI/SNF-related matrix-associated actin-dependent regulator of chromatin subfamily A-like protein 1) (Sucrose nonfermenting protein 2-like 1) (Fragment)	SMARCAL1	Homo sapiens (Human)	796
ENSG00000138375		H7C051	H7C051_HUMAN	unreviewed	SWI/SNF-related matrix-associated actin-dependent regulator of chromatin subfamily A-like protein 1 (Fragment)	SMARCAL1	Homo sapiens (Human)	325
ENSG00000138375		H7C1I3	H7C1I3_HUMAN	unreviewed	SWI/SNF-related matrix-associated actin-dependent regulator of chromatin subfamily A-like protein 1 (Fragment)	SMARCAL1	Homo sapiens (Human)	161
ENSG00000138375		Q9NZC9	SMAL1_HUMAN	reviewed	SWI/SNF-related matrix-associated actin-dependent regulator of chromatin subfamily A-like protein 1 (EC 3.6.4.-) (HepA-related protein) (hHARP) (Sucrose nonfermenting protein 2-like 1)	SMARCAL1 HARP	Homo sapiens (Human)	954
ENSG00000172164		A0A3B3ITC2	A0A3B3ITC2_HUMAN	unreviewed	Beta-1-syntrophin	SNTB1	Homo sapiens (Human)	414
ENSG00000172164		E5RIX7	E5RIX7_HUMAN	unreviewed	Beta-1-syntrophin (Fragment)	SNTB1	Homo sapiens (Human)	28
ENSG00000172164	ENSG00000172164 -> Q13884-1	Q13884	SNTB1_HUMAN	reviewed	Beta-1-syntrophin (59 kDa dystrophin-associated protein A1 basic component 1) (DAPA1B) (BSYN2) (Syntrophin-2) (Tax interaction protein 43) (TIP-43)	SNTB1 SNT2B1	Homo sapiens (Human)	538
ENSG00000124783		A0A3B3IRT8	A0A3B3IRT8_HUMAN	unreviewed	Signal sequence receptor subunit alpha (Translocon-associated protein subunit alpha)	SSR1	Homo sapiens (Human)	288
ENSG00000124783		C9IZQ1	C9IZQ1_HUMAN	unreviewed	Signal sequence receptor subunit alpha (Translocon-associated protein subunit alpha)	SSR1	Homo sapiens (Human)	298
ENSG00000124783		C9J3L8	C9J3L8_HUMAN	unreviewed	Signal sequence receptor subunit alpha (Translocon-associated protein subunit alpha)	SSR1	Homo sapiens (Human)	265
ENSG00000124783		C9J5W0	C9J5W0_HUMAN	unreviewed	Signal sequence receptor subunit alpha (Translocon-associated protein subunit alpha)	SSR1	Homo sapiens (Human)	266
ENSG00000124783		C9JBX5	C9JBX5_HUMAN	unreviewed	Signal sequence receptor subunit alpha (Translocon-associated protein subunit alpha)	SSR1	Homo sapiens (Human)	218
ENSG00000124783		C9JY01	C9JY01_HUMAN	unreviewed	Signal sequence receptor subunit alpha (Translocon-associated protein subunit alpha) (Fragment)	SSR1	Homo sapiens (Human)	103
ENSG00000124783		E9PAL7	E9PAL7_HUMAN	unreviewed	Signal sequence receptor subunit alpha (Translocon-associated protein subunit alpha)	SSR1	Homo sapiens (Human)	291
ENSG00000124783	ENSG00000124783 -> P43307-1	P43307	SSRA_HUMAN	reviewed	Translocon-associated protein subunit alpha (TRAP-alpha) (Signal sequence receptor subunit alpha) (SSR-alpha)	SSR1 TRAPA PSEC0262	Homo sapiens (Human)	286
ENSG00000197226		E5RIN2	E5RIN2_HUMAN	unreviewed	TBC1 domain family member 9B	TBC1D9B	Homo sapiens (Human)	100
ENSG00000197226		G3V133	G3V133_HUMAN	unreviewed	KIAA0676 protein, isoform CRA_d (TBC1 domain family member 9B)	TBC1D9B KIAA0676 hCG_15288	Homo sapiens (Human)	409
ENSG00000197226		H0YB08	H0YB08_HUMAN	unreviewed	TBC1 domain family member 9B (Fragment)	TBC1D9B	Homo sapiens (Human)	166
ENSG00000197226		H0YB58	H0YB58_HUMAN	unreviewed	TBC1 domain family member 9B (Fragment)	TBC1D9B	Homo sapiens (Human)	65
ENSG00000197226	ENSG00000197226 -> Q66K14-1;Q66K14-2	Q66K14	TBC9B_HUMAN	reviewed	TBC1 domain family member 9B	TBC1D9B KIAA0676	Homo sapiens (Human)	1250
ENSG00000145779		D6RCM8	D6RCM8_HUMAN	unreviewed	Tumor necrosis factor alpha-induced protein 8	TNFAIP8	Homo sapiens (Human)	200
ENSG00000145779		E5RIJ3	E5RIJ3_HUMAN	unreviewed	Tumor necrosis factor alpha-induced protein 8 (Fragment)	TNFAIP8	Homo sapiens (Human)	68
ENSG00000145779		J3KQT8	J3KQT8_HUMAN	unreviewed	Tumor necrosis factor alpha-induced protein 8	TNFAIP8	Homo sapiens (Human)	39
ENSG00000145779	ENSG00000145779 -> O95379-1;O95379-3;O95379-4	O95379	TFIP8_HUMAN	reviewed	Tumor necrosis factor alpha-induced protein 8 (TNF alpha-induced protein 8) (Head and neck tumor and metastasis-related protein) (MDC-3.13) (NF-kappa-B-inducible DED-containing protein) (NDED) (SCC-S2) (TNF-induced protein GG2-1)	TNFAIP8	Homo sapiens (Human)	198
ENSG00000067182		F5GWJ4	F5GWJ4_HUMAN	unreviewed	Tumor necrosis factor receptor superfamily member 1A	TNFRSF1A	Homo sapiens (Human)	122
ENSG00000067182		F5H061	F5H061_HUMAN	unreviewed	Tumor necrosis factor receptor superfamily member 1A	TNFRSF1A	Homo sapiens (Human)	412
ENSG00000067182		F5H4T5	F5H4T5_HUMAN	unreviewed	Tumor necrosis factor receptor superfamily member 1A	TNFRSF1A	Homo sapiens (Human)	71
ENSG00000067182		F5H6V7	F5H6V7_HUMAN	unreviewed	Tumor necrosis factor receptor superfamily member 1A (Fragment)	TNFRSF1A	Homo sapiens (Human)	254
ENSG00000067182		F5H6Z2	F5H6Z2_HUMAN	unreviewed	Tumor necrosis factor receptor superfamily member 1A (Fragment)	TNFRSF1A	Homo sapiens (Human)	118
ENSG00000067182		F5H7N1	F5H7N1_HUMAN	unreviewed	Tumor necrosis factor receptor superfamily member 1A	TNFRSF1A	Homo sapiens (Human)	72
ENSG00000067182		F5H8A6	F5H8A6_HUMAN	unreviewed	Tumor necrosis factor receptor superfamily member 1A (Fragment)	TNFRSF1A	Homo sapiens (Human)	298
ENSG00000067182	ENSG00000067182 -> P19438-1;P19438-5	P19438	TNR1A_HUMAN	reviewed	Tumor necrosis factor receptor superfamily member 1A (Tumor necrosis factor receptor 1) (TNF-R1) (Tumor necrosis factor receptor type I) (TNF-RI) (TNFR-I) (p55) (p60) (CD antigen CD120a) [Cleaved into: Tumor necrosis factor receptor superfamily member 1A, membrane form; Tumor necrosis factor-binding protein 1 (TBPI)]	TNFRSF1A TNFAR TNFR1	Homo sapiens (Human)	455
ENSG00000154310		C9J338	C9J338_HUMAN	unreviewed	TRAF2 and NCK-interacting protein kinase (Fragment)	TNIK	Homo sapiens (Human)	350
ENSG00000154310		C9JVV1	C9JVV1_HUMAN	unreviewed	TRAF2 and NCK-interacting protein kinase	TNIK	Homo sapiens (Human)	45
ENSG00000231641		A0A0G2JIW2	A0A0G2JIW2_HUMAN	unreviewed	Tripartite motif-containing protein 26 (Fragment)	TRIM26	Homo sapiens (Human)	159
ENSG00000231641		A2AE48	A2AE48_HUMAN	unreviewed	RING-type E3 ubiquitin transferase (EC 2.3.2.27) (Fragment)	TRIM26	Homo sapiens (Human)	248
ENSG00000231641		A2AE50	A2AE50_HUMAN	unreviewed	Tripartite motif-containing protein 26 (Fragment)	TRIM26	Homo sapiens (Human)	122
ENSG00000231641		Q12899	TRI26_HUMAN	reviewed	Tripartite motif-containing protein 26 (EC 2.3.2.27) (Acid finger protein) (AFP) (RING finger protein 95) (Zinc finger protein 173)	TRIM26 RNF95 ZNF173	Homo sapiens (Human)	539
ENSG00000231641		Q5SPU2	Q5SPU2_HUMAN	unreviewed	RING-type E3 ubiquitin transferase (EC 2.3.2.27) (Fragment)	TRIM26	Homo sapiens (Human)	157
ENSG00000105948	ENSG00000105948 -> A0AVF1-1;A0AVF1-2;A0AVF1-3	A0AVF1	IFT56_HUMAN	reviewed	Intraflagellar transport protein 56 (Tetratricopeptide repeat protein 26) (TPR repeat protein 26)	TTC26 IFT56	Homo sapiens (Human)	554
ENSG00000105948		B7Z2T3	B7Z2T3_HUMAN	unreviewed	Intraflagellar transport protein 56 (Tetratricopeptide repeat protein 26)	TTC26	Homo sapiens (Human)	423
ENSG00000105948		B7Z6R6	B7Z6R6_HUMAN	unreviewed	Intraflagellar transport protein 56 (Tetratricopeptide repeat protein 26)	TTC26	Homo sapiens (Human)	447
ENSG00000105948		F8WEZ4	F8WEZ4_HUMAN	unreviewed	Intraflagellar transport protein 56 (Tetratricopeptide repeat protein 26)	TTC26	Homo sapiens (Human)	135
ENSG00000105948		Q96CU4	Q96CU4_HUMAN	unreviewed	Intraflagellar transport protein 56 (Tetratricopeptide repeat protein 26)	TTC26 FLJ12571 hCG_16387	Homo sapiens (Human)	271
ENSG00000168246		Q8WUN7	UBTD2_HUMAN	reviewed	Ubiquitin domain-containing protein 2 (Dendritic cell-derived ubiquitin-like protein) (DC-UbP) (Ubiquitin-like protein SB72)	UBTD2 DCUBP SB72	Homo sapiens (Human)	234
ENSG00000108312		E9PKP7	E9PKP7_HUMAN	unreviewed	Nucleolar transcription factor 1	UBTF	Homo sapiens (Human)	745
ENSG00000108312		E9PLT2	E9PLT2_HUMAN	unreviewed	Nucleolar transcription factor 1 (Fragment)	UBTF	Homo sapiens (Human)	194
ENSG00000108312		E9PMM2	E9PMM2_HUMAN	unreviewed	Nucleolar transcription factor 1 (Fragment)	UBTF	Homo sapiens (Human)	149
ENSG00000108312		H0YDH7	H0YDH7_HUMAN	unreviewed	Nucleolar transcription factor 1 (Fragment)	UBTF	Homo sapiens (Human)	36
ENSG00000108312	ENSG00000108312 -> P17480-1;P17480-2	P17480	UBF1_HUMAN	reviewed	Nucleolar transcription factor 1 (Autoantigen NOR-90) (Upstream-binding factor 1) (UBF-1)	UBTF UBF UBF1	Homo sapiens (Human)	764
ENSG00000110002		B4DHS6	B4DHS6_HUMAN	unreviewed	cDNA FLJ55206, highly similar to Loss of heterozygosity 11 chromosomal region 2 gene A protein (von Willebrand factor A domain-containing protein 5A)	VWA5A	Homo sapiens (Human)	431
ENSG00000110002	ENSG00000110002 -> O00534-1;O00534-3	O00534	VMA5A_HUMAN	reviewed	von Willebrand factor A domain-containing protein 5A (Breast cancer suppressor candidate 1) (BCSC-1) (Loss of heterozygosity 11 chromosomal region 2 gene A protein)	VWA5A BCSC1 LOH11CR2A	Homo sapiens (Human)	786
